# Supplementary material for: Structure of the ceramide-bound SPOTS complex
Source: Nat Commun. 2023 Oct 4;14:6196. doi: 10.1038/s41467-023-41747-z (PMC10550967; doi:10.1038/s41467-023-41747-z)
Supplement: Supplementary file 4 — Supplementary Data 1 [file 41467_2023_41747_MOESM4_ESM.xlsx]

## Sheet: ALFA-Sac1 and ALFA-Sac1D574
Figure 4 e and f
H	CREATED_DATE	Fri Jun 30 07:36:32 GMT 2023
H	GROUP_SAMPLE	Sac1	Sac1_3_2uL1h_691	Sac1_2_2uL1h_690	Sac1_1_2uL1h_689
H	GROUP_SAMPLE	Sac1D574	Sac1D574_3_2uL1h_687	Sac1D574_2_2uL1h_686	Sac1D574_1_2uL1h_685
H	GROUP_SAMPLE	CTRL	CTRL3_2uL1h_683	CTRL2_2uL1h_682	CTRL1_2uL1h_681
H	NOTE	ratio p value will be calculated only when number of replicates are same between samples.
PLINE	ACCESSION	INTENSITY_P-VALUE	IIT_INTENSITY_P-VALUE	IIT_ALL_PEP_INTENSITY_P-VALUE	P-VALUE_RATIO_BASED	INTENSITY_Q-VALUE	IIT_INTENSITY_Q-VALUE	IIT_ALL_PEP_INTENSITY_Q-VALUE	INTENSITY_Q-VALUE2	MEDIAN_LOG_RATIO_Sac1	MEDIAN_LOG_RATIO_Sac1D574	MEDIAN_LOG_RATIO_CTRL	SCOUNT Sac1_1	SCOUNT Sac1_2	SCOUNT Sac1_3	SCOUNT Sac1D574_1	SCOUNT Sac1D574_2	SCOUNT Sac1D574_3	SCOUNT CTRL_1	SCOUNT CTRL_2	SCOUNT CTRL_3	EACH_EXP_INTENSITY_SUM_Sac1_1	EACH_EXP_INTENSITY_SUM_Sac1_2	EACH_EXP_INTENSITY_SUM_Sac1_3	EACH_EXP_INTENSITY_SUM_Sac1D574_1	EACH_EXP_INTENSITY_SUM_Sac1D574_2	EACH_EXP_INTENSITY_SUM_Sac1D574_3	EACH_EXP_INTENSITY_SUM_CTRL1	EACH_EXP_INTENSITY_SUM_CTRL2	EACH_EXP_INTENSITY_SUM_CTRL3	AVG_GROUP_INTENSITY_VALUE_Sac1	AVG_GROUP_INTENSITY_VALUE_Sac1D574	AVG_GROUP_INTENSITY_VALUE_CTRL	AVG_GROUP_INTENSITY_RATIO_Sac1D574_Sac1	AVG_GROUP_INTENSITY_RATIO_CTRL_Sac1	LOG_AVG_GROUP_INTENSITY_RATIO_Sac1D574_Sac1	LOG_AVG_GROUP_INTENSITY_RATIO_CTRL_Sac1	AVG_ION_INJECTION_TIME_INTENSITY_Sac1_1	AVG_ION_INJECTION_TIME_INTENSITY_Sac1_2	AVG_ION_INJECTION_TIME_INTENSITY_Sac1_3	AVG_ION_INJECTION_TIME_INTENSITY_Sac1D574_1	AVG_ION_INJECTION_TIME_INTENSITY_Sac1D574_2	AVG_ION_INJECTION_TIME_INTENSITY_Sac1D574_3	AVG_ION_INJECTION_TIME_INTENSITY_CTRL1	AVG_ION_INJECTION_TIME_INTENSITY_CTRL2	AVG_ION_INJECTION_TIME_INTENSITY_CTRL3	AVG_GROUP_ION_INJECTION_TIME_INTENSITY_VALUE_Sac1	AVG_GROUP_ION_INJECTION_TIME_INTENSITY_VALUE_Sac1D574	AVG_GROUP_ION_INJECTION_TIME_INTENSITY_VALUE_CTRL
P	P00931	0.00479	1	1	1	0.13033	1	1	0.138074	-0.293469	0.568561	0	47	62	48	56	45	47	48	40	37	10211986	18186265	14477629	6336528	4849711	5704523	5416641	4579030	4511951	14291960	5630254	4835874	0.393946	0.338363	-1.34393	-1.56336	0	0	0	0	0	0	0	0	0	0	0	0
P	P25369	0.722679	1	1	1	0.848851	1	1	0.848989	-0.608683	0.731912	0.0610634	7	8	7	9	8	6	11	13	12	993604	1735656	1046928	1156146	904237	1295484	1420732	1167405	1295320	1.25873e+06	1.11862e+06	1.29449e+06	0.888692	1.02841	-0.170245	0.0404109	0	0	0	0	0	0	0	0	0	0	0	0
P	P25368	0.251761	1	1	1	0.632642	1	1	0.63539	-0.533963	0.408235	0.445745	28	29	25	23	29	18	25	29	24	2391849	4490968	4459019	3984971	3036064	3192303	3277447	1885061	2352817	3780612	3404446	2.50511e+06	0.900501	0.66262	-0.1512	-0.593747	0	0	0	0	0	0	0	0	0	0	0	0
P	P25367	0.0751884	1	1	1	0.465998	1	1	0.471628	-1.03878	-0.12614	-0.0878996	11	17	9	18	18	19	15	10	12	1985333	2403524	2572108	3377905	2868200	2762213	2733567	1951541	2091502	2.32032e+06	3.00277e+06	2258870	1.29412	0.973516	0.37197	-0.0387236	0	0	0	0	0	0	0	0	0	0	0	0
P	P25366	0.622448	1	1	1	0.79333	1	1	0.793533	-0.290706	-0.0280727	0.275093	3	6	8	5	5	7	8	3	3	9317386	1154140	1451836	13079550	11053040	1081758	12068458	9844705	896008	3974454	8.40478e+06	7603057	2.1147	1.91298	1.08045	0.935823	0	0	0	0	0	0	0	0	0	0	0	0
P	P25365	0.949712	1	1	1	0.973353	1	1	0.973375	0	0	0	4	6	12	5	10	11	7	5	3	8255071	10163208	8950659	10482954	8102459	8747728	9464989	8013809	9183943	9.12298e+06	9111047	8.88758e+06	0.998692	0.974197	-0.0018882	-0.0377144	0	0	0	0	0	0	0	0	0	0	0	0
P	P53169	0.867807	1	1	1	0.928381	1	1	0.928441	-0.354762	0.32868	0.149798	6	6	2	7	10	5	9	8	6	4670314	3266901	497655	3241702	3457571	948200	2795996	3249412	3545974	2.81162e+06	2.54916e+06	3.19713e+06	0.90665	1.13711	-0.141383	0.185373	0	0	0	0	0	0	0	0	0	0	0	0
P	P25364	0.158041	1	1	1	0.5676	1	1	0.571368	-0.215515	0.235085	0	6	8	4	6	0	6	7	11	7	1408294	1692469	1324877	1791722	1787143	1581209	1514245	1566237	1243055	1.47521e+06	1.72002e+06	1441179	1.16595	0.976929	0.221506	-0.0336741	0	0	0	0	0	0	0	0	0	0	0	0
P	P53168	0.441934	1	1	1	0.706666	1	1	0.70706	-0.0779795	0	0.602617	7	7	7	6	7	9	6	4	4	984703	1891598	1023182	1385933	704541	724184	715838	496491	1282100	1.29983e+06	938219	831476	0.721803	0.639682	-0.470323	-0.644573	0	0	0	0	0	0	0	0	0	0	0	0
P	P24279	0.713157	1	1	1	0.84366	1	1	0.843804	-0.894359	0.354825	0.134852	27	46	35	47	44	37	39	30	33	8020503	11490903	6795553	10295589	7924021	6544513	8883377	6549379	6919029	8.76899e+06	8.25471e+06	7450595	0.941353	0.849653	-0.087193	-0.235054	0	0	0	0	0	0	0	0	0	0	0	0
P	P53166	0.617851	1	1	1	0.790794	1	1	0.791	-0.701294	0.644178	0.501652	23	32	26	30	28	22	28	14	27	5325733	17608941	5629309	19638808	8417513	6777346	16626135	13489309	12997370	9.52133e+06	1.16112e+07	14370938	1.2195	1.50934	0.286285	0.59392	0	0	0	0	0	0	0	0	0	0	0	0
P	P53165	0.181541	1	1	1	0.589904	1	1	0.593392	-0.605121	0	0.334088	6	8	9	14	6	8	11	6	7	1419820	1238587	2154662	1555999	1869732	1685283	1416704	1154517	928031	1.60436e+06	1.70367e+06	1.16642e+06	1.0619	0.727031	0.0866524	-0.459911	0	0	0	0	0	0	0	0	0	0	0	0
P	P25361	0.0132117	1	1	1	0.234699	1	1	0.243538	0.296044	1.2272	0.708902	9	11	8	3	7	8	3	3	6	791745	1296911	1096990	668761	557118	640417	537575	336560	576579	1061882	622099	483571	0.585845	0.455391	-0.771408	-1.13482	0	0	0	0	0	0	0	0	0	0	0	0
P	P25360	0.127675	1	1	1	0.538113	1	1	0.542398	-0.953161	0	-0.0670726	5	12	12	15	9	14	6	4	7	907702	1072458	1027643	1744841	1151876	942353	783147	843722	745211	1002601	1279690	790693	1.27637	0.788642	0.352047	-0.342557	0	0	0	0	0	0	0	0	0	0	0	0
P	P24276	0.106219	1	1	1	0.509898	1	1	0.514575	-0.607072	0.115926	0.818928	33	44	43	32	29	37	34	29	27	3519718	5991685	6010551	4506249	3927033	2736945	3821381	2383554	2624093	5.17398e+06	3723409	2.94301e+06	0.719641	0.568809	-0.474652	-0.813984	0	0	0	0	0	0	0	0	0	0	0	0
P	P53163	0.159106	1	1	1	0.567768	1	1	0.571487	-0.0305518	0.665002	0	8	12	7	5	7	7	8	7	4	1205847	2633271	1586309	1467417	1119042	987176	1162763	1051216	714109	1.80848e+06	1.19121e+06	976029	0.658683	0.539697	-0.602344	-0.889778	0	0	0	0	0	0	0	0	0	0	0	0
P	P46678	0.179213	1	1	1	0.589643	1	1	0.593132	-0.346595	0	0.215535	16	25	17	15	17	16	17	12	8	6448996	14505620	7784562	13636324	12553724	13380424	12196846	2927392	4205055	9579726	1.31902e+07	6.4431e+06	1.37688	0.672576	0.461405	-0.57223	0	0	0	0	0	0	0	0	0	0	0	0
P	P0CX48	0.436885	1	1	1	0.703572	1	1	0.703972	-0.551947	0.187978	0.641221	22	29	30	27	21	29	21	24	23	15349293	22855306	24551871	22482773	17875792	17410201	19170594	14906464	16940679	2.09188e+07	1.92563e+07	1.70059e+07	0.920523	0.812948	-0.119475	-0.298765	0	0	0	0	0	0	0	0	0	0	0	0
P	P46677	0.495845	1	1	1	0.730215	1	1	0.730536	-0.943364	0.07804	0.139431	30	46	38	50	41	29	39	26	27	4053599	4104628	6137648	9536984	4051863	3988104	4615613	3337231	3453942	4.76529e+06	5.85898e+06	3802262	1.22951	0.797908	0.298086	-0.325707	0	0	0	0	0	0	0	0	0	0	0	0
P	P46676	0.817821	1	1	1	0.897121	1	1	0.897202	-0.65393	0.141439	0.359944	41	62	60	62	51	54	55	50	50	16681089	16271300	11023087	22594494	22977311	7415136	11453250	19789108	20416312	14658492	1.76623e+07	1.72196e+07	1.20492	1.17472	0.268938	0.232311	0	0	0	0	0	0	0	0	0	0	0	0
P	P0CX46	0.233703	1	1	1	0.6305	1	1	0.633467	-0.630416	0	0.74138	37	51	61	46	46	47	35	43	37	22075507	35534043	34242004	32567666	23905108	19936793	23947677	18746381	21371377	3.06172e+07	2.54699e+07	21355145	0.831881	0.697489	-0.265551	-0.519758	0	0	0	0	0	0	0	0	0	0	0	0
P	P46675	0.385698	1	1	1	0.681092	1	1	0.682983	-0.719932	0.200858	0.363801	34	47	39	38	33	32	31	29	32	3782869	5206960	4764258	5165002	3487898	3171169	4066707	2673368	3866297	4.5847e+06	3.94136e+06	3.53546e+06	0.859677	0.771143	-0.218134	-0.374929	0	0	0	0	0	0	0	0	0	0	0	0
P	P46674	0.26612	1	1	1	0.638648	1	1	0.641273	-0.295904	0.537352	0.239479	19	21	21	21	13	11	15	14	13	6835037	9041206	7294901	7836348	7776445	7880497	7738002	6235215	6042155	7.72371e+06	7.8311e+06	6.67179e+06	1.0139	0.863806	0.0199195	-0.211221	0	0	0	0	0	0	0	0	0	0	0	0
P	P28625	0.195456	1	1	1	0.602822	1	1	0.606175	-0.896548	0.636184	0.441732	3	2	4	5	7	5	3	2	2	324554	417902	535972	491214	191255	577346	207227	199341	270836	426143	419938	225801	0.985441	0.529873	-0.021159	-0.916283	0	0	0	0	0	0	0	0	0	0	0	0
P	P0CX44	0.564937	1	1	1	0.763491	1	1	0.763741	-0.322906	0.673283	0	41	51	43	45	42	41	39	44	36	32986318	59543105	34913233	46014167	31940259	28704738	39695895	27572912	31868114	4.24809e+07	3.55531e+07	3.30456e+07	0.836919	0.777894	-0.25684	-0.362354	0	0	0	0	0	0	0	0	0	0	0	0
P	P46673	0.99088	1	1	1	0.996192	1	1	0.996197	-0.62899	0.429615	0.516324	19	28	29	26	17	22	26	18	20	2698973	2043512	5945965	4548420	3765345	2796463	3806059	2997066	3971807	3.56282e+06	3.70341e+06	3591644	1.03946	1.00809	0.0558358	0.0116261	0	0	0	0	0	0	0	0	0	0	0	0
P	P46672	0.219245	1	1	1	0.624026	1	1	0.627181	-0.260716	0.415724	0.289845	40	40	42	43	41	42	41	34	34	6768161	8791945	8087092	9255581	6712298	6354630	7101014	5276462	5560054	7.8824e+06	7.44084e+06	5.97918e+06	0.943981	0.758548	-0.0831701	-0.398688	0	0	0	0	0	0	0	0	0	0	0	0
P	P46671	0.600813	1	1	1	0.781985	1	1	0.782204	0	0	0.0874949	0	4	5	5	3	0	0	0	0	2343859	465638	1889040	2012986	1950736	2048015	1933971	2212135	1823046	1566179	2.00391e+06	1.98972e+06	1.27949	1.27043	0.35557	0.345314	0	0	0	0	0	0	0	0	0	0	0	0
P	P0CX42	0.274832	1	1	1	0.64215	1	1	0.644663	-0.00634916	0.447802	0	41	46	36	32	35	32	41	34	33	14602643	18496153	16045261	18641689	14960346	16628587	15766881	11575155	14760918	1.63814e+07	1.67435e+07	14034318	1.02211	0.856725	0.0315502	-0.223096	0	0	0	0	0	0	0	0	0	0	0	0
P	Q3E747	0.140139	1	1	1	0.550189	1	1	0.554232	0.118121	1.00631	0.886799	3	2	3	3	3	1	2	2	2	202012	309553	212488	185060	158947	55756	215625	152966	140800	241351	133254	169797	0.552118	0.703527	-0.85695	-0.507322	0	0	0	0	0	0	0	0	0	0	0	0
P	P23180	0.117298	1	1	1	0.523718	1	1	0.528167	-0.351159	0.317482	-0.0150448	3	7	3	3	5	5	4	2	4	1703616	933866	1850306	1681162	2597660	1519874	1186058	631288	1093037	1.49593e+06	1.9329e+06	970128	1.29211	0.648512	0.369724	-0.624796	0	0	0	0	0	0	0	0	0	0	0	0
P	P0CX40	0.413184	1	1	1	0.696579	1	1	0.698396	-0.364886	0.118887	0.519714	29	31	23	36	29	23	32	34	27	31061145	39760662	35980789	38261676	30291842	23380146	33770000	25664333	29220579	3.56009e+07	3.06446e+07	2.95516e+07	0.860781	0.830082	-0.216282	-0.268674	0	0	0	0	0	0	0	0	0	0	0	0
P	P30902	0.0200136	1	1	1	0.293953	1	1	0.302857	-0.191634	0.0567317	0.0787792	9	14	9	12	11	13	6	8	9	1692408	2186350	1671966	2076278	1688280	1445572	1139942	894774	1136167	1.85024e+06	1736710	1056961	0.93864	0.571256	-0.0913566	-0.807791	0	0	0	0	0	0	0	0	0	0	0	0
P	P04046	0.000104891	1	1	1	0.0226382	1	1	0.0411116	0.941747	1.09245	0.542394	290	322	258	176	197	167	317	349	353	353461924	350508917	310656215	185520623	200629357	188980398	366630037	383182671	426724835	3.38209e+08	191710126	392179181	0.566839	1.15958	-0.818989	0.213598	0	0	0	0	0	0	0	0	0	0	0	0
P	P26449	0.470333	1	1	1	0.719232	1	1	0.719586	-5.22413	1.47742	0.235364	0	3	0	0	0	0	0	0	0	18774	75902	30753	32836	27869	24373	22590	27031	21220	41809.7	28359.3	23613.7	0.678296	0.56479	-0.560013	-0.824214	0	0	0	0	0	0	0	0	0	0	0	0
P	P00927	0.0894428	1	1	1	0.482034	1	1	0.487079	-0.245727	1.15462	0.489646	25	39	33	25	22	24	24	21	28	3070339	4777296	4269435	3590147	2954210	3124691	2920674	2380325	3025062	4.03902e+06	3223016	2.77535e+06	0.797969	0.687135	-0.325595	-0.541335	0	0	0	0	0	0	0	0	0	0	0	0
P	P26448	0.436709	1	1	1	0.703572	1	1	0.703972	-0.406324	0	0.115215	0	13	13	13	0	0	12	9	0	1238179	1276231	2301311	1566055	1158657	1923105	1221336	938407	1325519	1.60524e+06	1.54927e+06	1161754	0.965134	0.723726	-0.0511985	-0.466485	0	0	0	0	0	0	0	0	0	0	0	0
P	P00925	0.452094	1	1	1	0.710748	1	1	0.711126	0.512518	0.384026	-0.106811	227	202	170	154	186	196	205	214	201	155984619	154318719	117661203	112192938	109797415	144351635	150813031	139799903	119037387	142654847	122113996	136550107	0.85601	0.957206	-0.2243	-0.0630983	0	0	0	0	0	0	0	0	0	0	0	0
P	P00924	0.500099	1	1	1	0.732701	1	1	0.733018	0.293341	0.169918	-0.224839	134	121	95	99	103	112	120	116	116	88366617	89590364	64476341	68586545	60689781	79480625	81332943	82651807	66224658	8.08111e+07	6.95857e+07	7.67365e+07	0.86109	0.949578	-0.215764	-0.0746412	0	0	0	0	0	0	0	0	0	0	0	0
P	P25359	0.106873	1	1	1	0.50993	1	1	0.514596	-0.462424	0.538048	0.356708	8	12	16	10	12	12	13	7	8	1196858	2076020	1802637	1888683	1359932	1399943	1209766	917052	1012951	1.69184e+06	1.54952e+06	1.04659e+06	0.915879	0.618611	-0.126771	-0.692896	0	0	0	0	0	0	0	0	0	0	0	0
P	P25358	0.00871427	1	1	1	0.190166	1	1	0.199084	0	0	0.52476	11	1	8	3	6	4	3	4	4	1045782	1046115	1071754	593548	653378	149037	611187	507129	489386	1.05455e+06	465321	535901	0.441251	0.508179	-1.18033	-0.97659	0	0	0	0	0	0	0	0	0	0	0	0
P	Q03921	0.0322109	1	1	1	0.352343	1	1	0.360223	-0.944877	0.00291298	0.462775	33	49	60	59	49	46	54	49	40	8083822	9052385	8691614	11196500	8667824	8058890	7205524	5774447	4871021	8.60927e+06	9307738	5.95033e+06	1.08113	0.691154	0.112539	-0.532922	0	0	0	0	0	0	0	0	0	0	0	0
P	Q03920	0.746153	1	1	1	0.85796	1	1	0.858079	5.00569	4.65178	-5.07102	0	2	0	0	0	0	0	0	0	39778	93673	35549	28180	63702	46960	61548	38950	23023	56333.3	46280.7	41173.7	0.82155	0.730893	-0.283579	-0.452267	0	0	0	0	0	0	0	0	0	0	0	0
P	P25357	0.918352	1	1	1	0.957205	1	1	0.957243	-0.401096	0.240247	0.220013	21	23	28	25	18	19	27	16	21	5533276	7238956	5226280	5522769	7911427	4496904	6312270	5389405	5171359	5999504	5.97703e+06	5.62434e+06	0.996255	0.937468	-0.00541364	-0.0931582	0	0	0	0	0	0	0	0	0	0	0	0
P	P25356	0.242033	1	1	1	0.632642	1	1	0.63539	-0.596398	0.21485	0.00117185	0	8	12	14	0	9	0	0	0	2921141	1646254	1437850	1901497	1484619	1418498	1250780	1285628	1191222	2.00175e+06	1601538	1.24254e+06	0.80007	0.620729	-0.321803	-0.687964	0	0	0	0	0	0	0	0	0	0	0	0
P	P25355	0.379	1	1	1	0.676917	1	1	0.678823	-0.368189	0	0.54211	0	12	9	15	12	13	11	0	16	22246953	29057009	5541967	38164103	28313713	3404154	39786609	27176368	36741941	18948643	23293990	34568306	1.22932	1.82432	0.297863	0.867355	0	0	0	0	0	0	0	0	0	0	0	0
P	P53159	0.270708	1	1	1	0.640572	1	1	0.643155	-0.497458	0.101801	0	4	7	9	7	5	5	9	7	8	408596	787639	639481	586728	532033	651171	533363	401423	395455	611905	589977	443414	0.964164	0.724644	-0.0526489	-0.464655	0	0	0	0	0	0	0	0	0	0	0	0
P	P19956	0.738704	1	1	1	0.855024	1	1	0.855149	-1.10605	0.40874	0.382316	7	5	5	7	6	0	0	0	0	656114	963566	565872	1448497	1085321	154836	1126914	821382	1037387	728517	896218	995228	1.23019	1.3661	0.298886	0.450063	0	0	0	0	0	0	0	0	0	0	0	0
P	P19955	0.31582	1	1	1	0.658735	1	1	0.661005	-0.812256	0.0226853	-0.100261	5	7	5	5	5	3	5	5	4	360864	984651	495791	989250	675390	708986	481830	355379	610436	613769	791209	482548	1.2891	0.786206	0.366363	-0.347022	0	0	0	0	0	0	0	0	0	0	0	0
P	P25353	0.489805	1	1	1	0.724594	1	1	0.724918	-1.1903	-0.122622	-0.508511	0	4	0	3	5	3	2	4	3	168999	378294	71561	403165	308583	231347	318547	253610	252382	206285	314365	274846	1.52394	1.33236	0.607804	0.413989	0	0	0	0	0	0	0	0	0	0	0	0
P	Q02831	0.421875	1	1	1	0.700802	1	1	0.701232	0	0	-5	0	0	0	0	0	4	0	0	0	0	0	0	0	0	6857	0	0	0	0	2285.67	0	1000	NaN	9.96578	NaN	0	0	0	0	0	0	0	0	0	0	0	0
P	P53155	0.0993391	1	1	1	0.497019	1	1	0.501771	-0.486963	0.573941	0.213271	10	13	13	16	13	9	13	6	12	2172069	3444848	3221860	2681027	2494520	2228364	2326778	1838913	1770268	2946259	2.46797e+06	1978653	0.837662	0.671581	-0.255559	-0.574366	0	0	0	0	0	0	0	0	0	0	0	0
P	P53154	0.693307	1	1	1	0.830925	1	1	0.831078	-0.254172	0	0	11	5	2	4	2	3	0	0	0	7578495	13686913	12190983	8921274	16581773	8772319	15375180	5726297	3858830	1.11521e+07	11425122	8.3201e+06	1.02448	0.746055	0.0348902	-0.422646	0	0	0	0	0	0	0	0	0	0	0	0
P	P46669	0.25541	1	1	1	0.634662	1	1	0.63738	-0.604959	0.66383	0.221147	35	37	30	39	32	32	33	31	34	8525775	13912665	11098618	13099923	10452578	10000146	10268425	7704619	7557676	1.1179e+07	1.11842e+07	8510240	1.00046	0.761269	0.000670451	-0.393522	0	0	0	0	0	0	0	0	0	0	0	0
P	P29704	0.00109064	1	1	1	0.0571789	1	1	0.0641686	0	0.278963	0.292792	31	32	34	34	33	32	27	23	30	5407015	6290863	5997200	5549259	4338021	5044161	3359922	2253739	2743861	5.89836e+06	4977147	2.78584e+06	0.843819	0.472308	-0.244995	-1.0822	0	0	0	0	0	0	0	0	0	0	0	0
P	P0CX38	0.39209	1	1	1	0.683212	1	1	0.685074	-0.496475	0.812835	0.51713	48	55	43	45	48	38	49	47	46	39510429	62558776	45300162	52784694	39319050	32121402	45292716	31085511	34615161	4.91231e+07	41408382	36997796	0.842951	0.753165	-0.246479	-0.408963	0	0	0	0	0	0	0	0	0	0	0	0
P	P0CX36	0.506944	1	1	1	0.735469	1	1	0.735778	-0.332259	0.818114	0.581403	85	101	94	90	86	80	99	85	79	69446946	84380106	115391736	101726702	65512469	64800155	80292726	62366088	70231149	89739596	77346442	70963321	0.861899	0.790769	-0.21441	-0.338671	0	0	0	0	0	0	0	0	0	0	0	0
P	P0CX34	0.969862	1	1	1	0.984999	1	1	0.985013	-0.217195	0.353129	-0.572028	3	2	2	1	2	2	2	3	2	738875	946321	395060	858921	740860	587301	723089	749391	681538	693419	729027	718006	1.05135	1.03546	0.0722462	0.0502692	0	0	0	0	0	0	0	0	0	0	0	0
P	P0CX32	0.336505	1	1	1	0.666417	1	1	0.668558	-0.343551	0.725355	0.264619	18	22	20	20	24	21	23	16	16	14578706	25298145	16379870	17423483	14358419	12425548	16120444	9776224	14835866	1.87522e+07	1.47358e+07	1.35775e+07	0.785816	0.724047	-0.347736	-0.465844	0	0	0	0	0	0	0	0	0	0	0	0
P	P04039	0.163286	1	1	1	0.573626	1	1	0.577337	0.583033	0	0	2	4	1	2	3	2	0	1	3	1253197	2564916	1021767	831464	833336	1016508	878045	750079	793702	1.61329e+06	893769	807275	0.554003	0.50039	-0.852034	-0.998876	0	0	0	0	0	0	0	0	0	0	0	0
P	P0CX30	0.386638	1	1	1	0.681112	1	1	0.682996	-0.60231	0.79519	0.17897	13	18	11	11	9	11	13	12	12	4013960	6371624	5050195	5344886	3806523	4012422	4740597	3767712	3729176	5.14526e+06	4.38794e+06	4.07916e+06	0.852813	0.7928	-0.229699	-0.334971	0	0	0	0	0	0	0	0	0	0	0	0
P	Q3E6R5	0.194138	1	1	1	0.602179	1	1	0.605548	-0.41678	5.25126	0.350206	5	4	5	3	4	1	6	0	0	372150	1124594	769961	718139	372895	520873	292323	344889	396715	755568	537302	344642	0.711123	0.456137	-0.491828	-1.13246	0	0	0	0	0	0	0	0	0	0	0	0
P	P04037	0.0386675	1	1	1	0.379565	1	1	0.387167	-0.294347	0.848661	0	13	15	15	7	9	13	4	6	6	1336590	2735659	2097647	1986799	1124734	1982487	668987	824930	630548	2056632	1.69801e+06	708155	0.825625	0.344328	-0.276442	-1.53815	0	0	0	0	0	0	0	0	0	0	0	0
P	Q03919	0.857909	1	1	1	0.925204	1	1	0.925272	0.0849428	-0.459154	0.0394366	2	2	1	1	1	1	2	1	2	1639297	918786	1978744	480949	1704701	1655219	1562810	1254854	1487031	1.51228e+06	1.28029e+06	1.4349e+06	0.846598	0.948834	-0.240251	-0.0757726	0	0	0	0	0	0	0	0	0	0	0	0
P	P22082	0.0779539	1	1	1	0.470214	1	1	0.475723	-0.584074	0.431582	0.39209	36	57	56	46	49	39	54	34	39	12320449	17797505	19829474	13636042	11994306	9652997	11862703	11215886	11100355	1.66491e+07	11761115	1.1393e+07	0.70641	0.684298	-0.501423	-0.547303	0	0	0	0	0	0	0	0	0	0	0	0
P	A0A023PXM7	0.733738	1	1	1	0.85391	1	1	0.85404	-0.46473	0.447261	0.5014	0	2	0	0	0	3	0	0	0	40370	56834	37346	55713	41684	26382	47338	44299	13620	44850	41259.7	35085.7	0.919948	0.782289	-0.120376	-0.354226	0	0	0	0	0	0	0	0	0	0	0	0
P	P25349	0.453016	1	1	1	0.711578	1	1	0.711956	-0.479308	0.518958	0.501078	17	27	21	20	14	15	25	20	12	2815846	3415854	1725465	1774812	1550504	5531278	2168071	1082387	1158389	2.65239e+06	2952198	1.46962e+06	1.11303	0.554073	0.154497	-0.851853	0	0	0	0	0	0	0	0	0	0	0	0
P	P25348	0.0239768	1	1	1	0.323096	1	1	0.332019	0	1.15058	0	4	2	1	2	2	1	3	0	1	137887	208739	256619	184227	147684	257558	82116	51133	70553	201082	196490	67934	0.977164	0.337843	-0.0333281	-1.56558	0	0	0	0	0	0	0	0	0	0	0	0
P	P48837	0.724835	1	1	1	0.849755	1	1	0.84989	-0.535252	0.498736	0.375937	8	13	7	11	8	11	8	10	9	1452120	2736237	1847013	2335383	1565208	1610648	1942925	1536930	1605490	2011790	1.83708e+06	1695115	0.913157	0.84259	-0.131066	-0.247097	0	0	0	0	0	0	0	0	0	0	0	0
P	P48836	0.389469	1	1	1	0.681859	1	1	0.683731	1.18	0.727398	0.00502417	9	6	12	7	6	11	9	11	8	1616472	2229061	974714	834471	1003415	1119274	860257	2049296	1170885	1606749	985720	1360146	0.613487	0.846521	-0.704895	-0.240383	0	0	0	0	0	0	0	0	0	0	0	0
P	Q02825	0.028728	1	1	1	0.339422	1	1	0.347679	-0.596243	-0.761785	-0.687919	4	7	0	7	0	0	0	0	0	1815001	694099	848910	3086747	2433281	2007071	2350302	2035631	2681365	1.11934e+06	2509033	2355766	2.24154	2.10461	1.16449	1.07355	0	0	0	0	0	0	0	0	0	0	0	0
P	P25345	0.124177	1	1	1	0.53487	1	1	0.539216	-1.78266	-0.926671	-0.46425	5	7	11	24	21	12	13	7	12	1306939	2674941	2302344	4327954	3495052	2447442	2756888	1634043	1985828	2.09474e+06	3.42348e+06	2.12559e+06	1.63432	1.01472	0.708693	0.0210888	0	0	0	0	0	0	0	0	0	0	0	0
P	P25344	0.156546	1	1	1	0.56697	1	1	0.57077	-0.417227	0	0.932262	0	1	0	1	4	2	1	0	0	372461	864578	363447	268942	242379	225716	282415	318751	283083	533495	245679	294750	0.460508	0.552488	-1.1187	-0.855985	0	0	0	0	0	0	0	0	0	0	0	0
P	P53148	0.715733	1	1	1	0.845312	1	1	0.845454	-0.654169	-0.384622	0.642415	10	4	8	9	6	4	8	4	7	2426591	2754261	9435065	2454790	1973614	4731224	5385323	1884512	5902194	4.87197e+06	3.05321e+06	4.39068e+06	0.626689	0.901211	-0.674179	-0.150063	0	0	0	0	0	0	0	0	0	0	0	0
P	P25343	0.185506	1	1	1	0.594697	1	1	0.598159	-0.618989	1.16061	0.399583	16	19	16	15	14	15	13	15	11	1788334	3745922	2764404	2751534	1890279	1896453	1955067	1389200	1540773	2766220	2179422	1.62835e+06	0.78787	0.588654	-0.34397	-0.764508	0	0	0	0	0	0	0	0	0	0	0	0
P	P25342	0.366117	1	1	1	0.676775	1	1	0.67877	-0.775495	0.0589665	0	39	48	36	41	37	34	35	36	45	10641526	24988503	19274630	19696369	16380109	18811674	14482068	11956633	14169805	18301553	1.82961e+07	1.35362e+07	0.999699	0.739619	-0.000433809	-0.435147	0	0	0	0	0	0	0	0	0	0	0	0
P	P53146	0.593441	1	1	1	0.778755	1	1	0.778982	-0.774171	0.598369	-0.514913	11	16	12	13	12	15	10	12	15	1253369	1735045	1444798	1678561	1076591	1847774	4089954	1356314	1257703	1.47774e+06	1.53431e+06	2234657	1.03828	1.51222	0.0541989	0.596664	0	0	0	0	0	0	0	0	0	0	0	0
P	Q02821	0.280216	1	1	1	0.642823	1	1	0.645324	-0.481635	1.00969	0.903931	29	46	46	42	34	28	40	35	32	6450929	9160604	6541781	7543512	3507027	4694347	6280623	5897983	5466158	7384438	5.2483e+06	5881588	0.710724	0.796484	-0.492639	-0.328282	0	0	0	0	0	0	0	0	0	0	0	0
P	P25341	0.561196	1	1	1	0.761698	1	1	0.761951	0	10	0	0	6	0	0	0	0	0	0	0	31966	389952	15465	40679	36835	44785	63305	49564	60896	145794	40766.3	57921.7	0.279615	0.397283	-1.83848	-1.33176	0	0	0	0	0	0	0	0	0	0	0	0
P	P53145	0.0942094	1	1	1	0.489138	1	1	0.494053	-0.333901	0.708661	0.600063	21	25	28	26	30	25	22	17	20	3598051	5246321	4682619	4124153	3977470	3158524	3707351	2587672	2900506	4508997	3.75338e+06	3.06518e+06	0.832421	0.679791	-0.264615	-0.556836	0	0	0	0	0	0	0	0	0	0	0	0
P	P53144	0.0106454	1	1	1	0.214412	1	1	0.223481	0	0.216762	0	0	9	4	0	0	0	0	0	0	559731	986498	780623	209075	122934	184130	172248	539808	336028	775617	172046	349361	0.221819	0.45043	-2.17255	-1.15063	0	0	0	0	0	0	0	0	0	0	0	0
P	P25340	0.202428	1	1	1	0.61076	1	1	0.614016	0.437917	0.693841	0.128676	20	20	16	18	17	19	11	9	8	1954866	2899657	1204279	1641569	1239159	864649	1497609	927448	1030442	2.0196e+06	1248459	1151833	0.618171	0.570327	-0.693922	-0.810138	0	0	0	0	0	0	0	0	0	0	0	0
P	P06208	0.0797783	1	1	1	0.473711	1	1	0.479228	0.112209	1.16425	0.172205	22	29	23	18	12	13	16	19	15	10406963	7808838	8810991	7439900	5335490	4771667	7849941	3615140	5270253	9.00893e+06	5849019	5.57844e+06	0.649247	0.619213	-0.623161	-0.691493	0	0	0	0	0	0	0	0	0	0	0	0
P	P53141	0.0450798	1	1	1	0.399181	1	1	0.406334	-2.34735	-0.592287	-1.47354	21	25	28	34	33	40	36	37	32	3112514	6391669	4130229	16622745	10157653	11579369	14069632	8047380	7055086	4544804	12786589	9.72403e+06	2.81345	2.13959	1.49234	1.09734	0	0	0	0	0	0	0	0	0	0	0	0
P	P0CX28	0.78168	1	1	1	0.878547	1	1	0.878648	-1.27792	0.648148	0	8	9	3	6	9	2	6	5	6	3645364	5139671	2809319	4681156	3150164	1865521	3923472	3220116	3487375	3.86478e+06	3.23228e+06	3.54365e+06	0.836342	0.916909	-0.257836	-0.12515	0	0	0	0	0	0	0	0	0	0	0	0
P	P53140	0.443774	1	1	1	0.707374	1	1	0.707765	-0.964536	0.431469	0.232129	21	27	26	28	22	17	17	16	25	1232201	2978906	2171273	3731074	2817258	1987158	2391912	1660156	2295666	2127460	2.84516e+06	2.11591e+06	1.33735	0.994572	0.419379	-0.00785283	0	0	0	0	0	0	0	0	0	0	0	0
P	P18852	0.308234	1	1	1	0.655478	1	1	0.657787	-0.725237	0.315491	0.819415	3	2	4	2	5	3	3	3	3	296182	520833	452554	436058	333367	270888	354434	282992	282035	423190	346771	306487	0.819422	0.724231	-0.287321	-0.465479	0	0	0	0	0	0	0	0	0	0	0	0
P	Q08119	0.809597	1	1	1	0.891862	1	1	0.891946	-0.0346836	0	0	5	7	12	11	8	7	7	7	9	853657	893919	1019420	1271032	809031	647869	873684	693606	896359	922332	909311	821216	0.985882	0.89037	-0.0205129	-0.167524	0	0	0	0	0	0	0	0	0	0	0	0
P	P0CX26	0.0949308	1	1	1	0.490318	1	1	0.495199	-0.652457	0.735185	0	16	19	7	14	15	10	10	11	14	3861023	7344119	6449024	6587742	809160	2810886	1495013	1618319	1547156	5884722	3402596	1553496	0.578208	0.263988	-0.790338	-1.92146	0	0	0	0	0	0	0	0	0	0	0	0
P	P18851	0.853891	1	1	1	0.922331	1	1	0.9224	-0.4239	0.821935	0.180341	7	11	8	8	7	6	8	8	9	851273	1358177	1003974	983517	802933	1721339	919849	629192	1412365	1.07114e+06	1169263	987135	1.0916	0.921573	0.126451	-0.117829	0	0	0	0	0	0	0	0	0	0	0	0
P	P46655	0.620157	1	1	1	0.791968	1	1	0.792172	-0.285544	0.331528	0	63	63	59	68	57	75	70	57	64	10492836	16087998	11715046	14128707	10744994	12056953	12693825	9337633	11005123	1.27653e+07	12310218	1.10122e+07	0.964351	0.862667	-0.0523704	-0.213125	0	0	0	0	0	0	0	0	0	0	0	0
P	P46654	0.260113	1	1	1	0.637661	1	1	0.640293	-0.254538	0.0877648	0.854101	53	53	59	46	52	48	51	53	55	19856712	40298844	31382147	28463470	20402290	19159119	24677557	19161428	18262641	3.05126e+07	2.2675e+07	20700542	0.743135	0.678427	-0.428304	-0.559735	0	0	0	0	0	0	0	0	0	0	0	0
P	P0CX24	0.178045	1	1	1	0.589643	1	1	0.593132	-0.39318	0.32385	0.530162	30	34	36	34	30	33	28	32	31	40711376	61847727	58106937	55108995	42100279	38379586	43191685	33782568	37765890	5.35553e+07	4.51963e+07	3.82467e+07	0.843917	0.714153	-0.244826	-0.485695	0	0	0	0	0	0	0	0	0	0	0	0
P	P0CX21	0.71345	1	1	1	0.843775	1	1	0.843919	-0.367035	0.078794	0.480217	48	58	69	54	50	47	43	34	40	11211214	18278407	15786788	16048514	14211577	17250995	14086172	15329897	13278083	1.50921e+07	1.5837e+07	14231384	1.04936	0.942967	0.0695046	-0.0847211	0	0	0	0	0	0	0	0	0	0	0	0
P	P27515	0.139282	1	1	1	0.549929	1	1	0.553975	-0.389681	0.919709	0.572011	5	10	6	5	4	2	7	3	2	774322	1230207	735885	762578	541856	437261	696366	602885	486796	913471	580565	595349	0.635559	0.651743	-0.653902	-0.617624	0	0	0	0	0	0	0	0	0	0	0	0
P	P27514	0.0966785	1	1	1	0.492448	1	1	0.497267	0	0.796588	0.206675	17	16	8	18	16	7	17	15	18	1081831	1533800	2327937	1795156	1661438	788631	700800	431632	752495	1647856	1415075	628309	0.858737	0.381289	-0.219712	-1.39104	0	0	0	0	0	0	0	0	0	0	0	0
P	P25339	0.19038	1	1	1	0.597961	1	1	0.601347	0.0121265	1.01013	0.408417	32	34	29	19	20	18	28	26	26	4230290	5084451	3853465	4143466	3014191	3143839	4094386	3405886	4067461	4389402	3433832	3855911	0.782301	0.878459	-0.354205	-0.186953	0	0	0	0	0	0	0	0	0	0	0	0
P	P25338	0.199146	1	1	1	0.607614	1	1	0.610951	10	0.540734	0.288785	3	1	1	0	0	1	0	0	0	53659	79132	59082	0	54397	48364	46186	19001	36180	63957.7	34253.7	33789	0.535568	0.528303	-0.900859	-0.920564	0	0	0	0	0	0	0	0	0	0	0	0
P	P25337	0.422447	1	1	1	0.700802	1	1	0.701232	0.181016	0	-0.0326047	0	0	0	0	6	0	0	0	0	2734291	3065266	2898690	2407009	2554427	2965618	2352451	2964452	2579068	2.89942e+06	2.64235e+06	2.63199e+06	0.911339	0.907766	-0.13394	-0.139608	0	0	0	0	0	0	0	0	0	0	0	0
P	Q03900	0.349015	1	1	1	0.670097	1	1	0.672174	-0.385826	0.720326	0.0857176	7	11	10	12	11	9	11	5	3	11587472	6648943	822327	9439117	10923717	1968575	10736670	11308182	12508125	6352914	7443803	11517659	1.17171	1.81297	0.228621	0.858357	0	0	0	0	0	0	0	0	0	0	0	0
P	P25336	0.000579724	1	1	1	0.0523301	1	1	0.0591007	-0.657402	0.181313	0.526671	11	15	8	12	10	10	11	7	9	2299965	2647331	2251501	1737565	1599166	1418410	1477886	1330255	1336288	2399599	1585047	1.38148e+06	0.660547	0.575711	-0.598268	-0.796582	0	0	0	0	0	0	0	0	0	0	0	0
P	P25334	0.946189	1	1	1	0.971731	1	1	0.971755	-5.15323	-0.364357	1.33716	0	0	2	3	0	2	0	0	0	33363	44480	112734	72186	51267	46446	69187	43851	60295	63525.7	56633	57777.7	0.891498	0.909517	-0.165697	-0.136828	0	0	0	0	0	0	0	0	0	0	0	0
P	P25333	0.994169	1	1	1	0.997653	1	1	0.997656	0	1.12549	0	2	5	2	1	0	0	5	0	2	188248	381646	161604	325187	139398	245672	177713	312163	218720	243833	236752	236199	0.970962	0.968692	-0.0425128	-0.0458906	0	0	0	0	0	0	0	0	0	0	0	0
P	P53137	0.29223	1	1	1	0.648245	1	1	0.650663	-0.427818	-0.0963894	0.0768909	10	13	18	13	13	21	15	10	11	9849638	4011480	8127177	9247230	9490924	10320182	9055410	9498182	9257024	7.32943e+06	9686112	9.27021e+06	1.32154	1.26479	0.402216	0.3389	0	0	0	0	0	0	0	0	0	0	0	0
P	P53136	0.080311	1	1	1	0.474519	1	1	0.480012	-0.177033	0.127679	0.036768	17	25	17	23	19	16	15	15	12	2395827	3271304	2492061	2782515	2736905	2572061	2334425	2000067	1947477	2.71973e+06	2.69716e+06	2.09399e+06	0.991701	0.769925	-0.0120225	-0.377209	0	0	0	0	0	0	0	0	0	0	0	0
P	P53135	0.462963	1	1	1	0.717814	1	1	0.718178	-0.219877	0	0.107135	7	9	8	8	7	8	6	9	7	4018678	4501176	2881829	4383916	4580071	2852827	4495768	4379257	4772508	3800561	3938938	4.54918e+06	1.03641	1.19698	0.0515943	0.259393	0	0	0	0	0	0	0	0	0	0	0	0
P	P53133	0.216794	1	1	1	0.622577	1	1	0.62576	0	-0.494578	0	6	5	9	8	10	7	9	6	7	440211	835169	562420	535463	366891	407648	452621	259869	461800	612600	436667	391430	0.71281	0.638965	-0.488411	-0.646191	0	0	0	0	0	0	0	0	0	0	0	0
P	Q01722	0.200525	1	1	1	0.609227	1	1	0.612556	-0.366769	0.126221	0.289721	7	9	10	11	10	9	13	11	6	946199	2427373	1569009	1172383	1030424	756274	1074517	1084786	738543	1647527	986360	965949	0.598691	0.586302	-0.740115	-0.770284	0	0	0	0	0	0	0	0	0	0	0	0
P	P53131	0.139811	1	1	1	0.549929	1	1	0.553975	-0.758678	0.115708	0.199917	85	101	104	121	107	93	105	83	78	20940194	33006457	28338476	35208140	28346451	24733634	24794269	17034704	17439041	2.74284e+07	2.94294e+07	1.9756e+07	1.07295	0.720276	0.101589	-0.473378	0	0	0	0	0	0	0	0	0	0	0	0
P	Q9URQ5	0.728421	1	1	1	0.850405	1	1	0.850538	-0.6441	0.722363	0.0364588	2	2	2	3	2	3	2	1	1	712877	1203548	403746	680966	857558	370644	903464	370823	409356	773390	636389	561214	0.822857	0.725655	-0.281287	-0.462645	0	0	0	0	0	0	0	0	0	0	0	0
P	P53130	0.0584322	1	1	1	0.430643	1	1	0.436977	-10	-0.634934	0.633378	1	1	3	2	3	2	2	0	0	34170	113666	122771	157655	85097	74720	23422	19117	0	90202.3	105824	14179.7	1.17318	0.157198	0.23043	-2.66934	0	0	0	0	0	0	0	0	0	0	0	0
P	Q08109	0.120963	1	1	1	0.531806	1	1	0.536235	-0.796162	-0.348381	-0.137587	0	0	0	8	3	2	0	0	0	717095	611717	943602	1203536	995097	845340	863655	644781	507612	757471	1.01466e+06	672016	1.33953	0.887183	0.42173	-0.172696	0	0	0	0	0	0	0	0	0	0	0	0
P	P0CX15	0.146858	1	1	1	0.558392	1	1	0.562339	-0.24117	0.199659	0.497533	54	62	73	58	51	49	43	35	40	14998432	18232656	15888765	15110119	13469416	16910859	12875917	14515102	13425715	1.63733e+07	1.51635e+07	13605578	0.92611	0.830962	-0.110744	-0.267145	0	0	0	0	0	0	0	0	0	0	0	0
P	P0CX13	0.382283	1	1	1	0.678615	1	1	0.680506	-0.608348	0.0255103	0.0399636	0	3	3	6	0	6	0	0	0	416870	551102	394322	1899354	492587	473350	488270	432430	412122	454098	955097	444274	2.10328	0.978366	1.07264	-0.031554	0	0	0	0	0	0	0	0	0	0	0	0
P	P16664	0.590512	1	1	1	0.776344	1	1	0.776571	-0.109098	0	-0.0265714	7	11	12	15	18	12	12	7	10	1570746	6667565	1993756	1786354	1851922	1790543	4142752	1512795	1736961	3410689	1.80961e+06	2.46417e+06	0.530569	0.722484	-0.914387	-0.468962	0	0	0	0	0	0	0	0	0	0	0	0
P	P16661	0.603307	1	1	1	0.782152	1	1	0.782368	-0.0925293	-0.559198	0.736503	5	6	7	7	6	4	6	0	0	560420	438248	918854	871932	742258	602095	686010	614018	475103	639174	738762	591710	1.15581	0.925742	0.2089	-0.111318	0	0	0	0	0	0	0	0	0	0	0	0
P	Q02805	0.419002	1	1	1	0.700256	1	1	0.701232	-0.897918	0.131615	0.250303	12	15	20	19	18	12	17	14	19	3378480	6163448	4694600	4437474	10018623	3888610	3965257	10605659	10026371	4.74551e+06	6.1149e+06	8.1991e+06	1.28857	1.72776	0.365767	0.788902	0	0	0	0	0	0	0	0	0	0	0	0
P	Q02804	0.735272	1	1	1	0.854167	1	1	0.854295	-1.22628	-4.82479	0.985695	0	0	3	0	0	0	0	0	0	22768	16903	62626	55217	33637	29052	35299	17954	30647	34099	39302	27966.7	1.15259	0.820161	0.204873	-0.286021	0	0	0	0	0	0	0	0	0	0	0	0
P	P53128	0.0421975	1	1	1	0.390123	1	1	0.397453	0	0.0475935	-0.363077	0	4	0	0	0	0	3	0	0	2196179	1188304	1213959	2055850	1989046	2643114	2549524	2634783	2581078	1532814	2.22934e+06	2.58846e+06	1.45441	1.6887	0.540432	0.755912	0	0	0	0	0	0	0	0	0	0	0	0
P	P48813	0.117316	1	1	1	0.523718	1	1	0.528167	-0.282575	0.280325	0	14	25	18	17	13	14	16	13	14	3251072	4151334	1981089	2583145	1995125	2236306	2063456	1485632	1754892	3.12783e+06	2.27153e+06	1.76799e+06	0.72623	0.565246	-0.461501	-0.82305	0	0	0	0	0	0	0	0	0	0	0	0
P	O74700	0.522213	1	1	1	0.741656	1	1	0.741946	-0.188863	-0.193648	-0.184448	4	5	3	3	3	4	4	3	5	1381827	1353710	2475397	1578493	1654425	3415224	1520698	1502298	1603577	1736978	2.21605e+06	1542191	1.27581	0.887859	0.351409	-0.171598	0	0	0	0	0	0	0	0	0	0	0	0
P	P53127	0.653715	1	1	1	0.809657	1	1	0.809837	-0.103055	0	0	3	8	0	4	5	0	0	0	0	4671824	1546019	3953442	2873347	3637174	3931755	3734896	4084509	4550180	3.39043e+06	3.48076e+06	4123195	1.02664	1.21613	0.0379342	0.282295	0	0	0	0	0	0	0	0	0	0	0	0
P	P53125	0.38327	1	1	1	0.678615	1	1	0.680506	-0.801009	0	0.10056	22	33	38	40	37	38	28	23	28	4475355	5944829	7210075	8285120	6939777	5283994	6363735	4684744	4716088	5876753	6836297	5.25486e+06	1.16328	0.894177	0.218196	-0.161368	0	0	0	0	0	0	0	0	0	0	0	0
P	P53123	0.0143586	1	1	1	0.246409	1	1	0.255335	0	0.35651	0.328576	0	0	4	0	0	0	0	0	0	62291	58773	48193	24367	19695	27068	74534	40856	71836	56419	23710	62408.7	0.420248	1.10616	-1.25069	0.145565	0	0	0	0	0	0	0	0	0	0	0	0
P	P53121	0.00863607	1	1	1	0.190166	1	1	0.199084	-0.110935	0.801968	0.622608	5	4	5	3	0	7	0	0	0	1105625	1557356	1290368	1062009	882790	944704	838267	635762	648784	1317783	963168	707604	0.7309	0.536966	-0.452254	-0.897098	0	0	0	0	0	0	0	0	0	0	0	0
P	P13393	0.769613	1	1	1	0.86976	1	1	0.869865	-1.40524	-1.40354	0.398482	13	14	21	13	22	13	22	11	12	2530162	3791193	4216393	4751327	4646927	2421526	3930243	4443739	3765543	3.51258e+06	3.93993e+06	4.04651e+06	1.12166	1.152	0.165637	0.204145	0	0	0	0	0	0	0	0	0	0	0	0
P	P53120	0.122651	1	1	1	0.53487	1	1	0.539216	-0.231693	0.203509	0.165341	8	10	7	4	5	6	5	2	0	1809169	2529131	2205864	2257584	2071418	1746218	1870538	1603113	1257833	2181388	2.02507e+06	1.57716e+06	0.928342	0.723008	-0.107272	-0.467916	0	0	0	0	0	0	0	0	0	0	0	0
P	P07991	0.0288181	1	1	1	0.339422	1	1	0.347679	-1.32281	-1.0107	-0.804093	8	11	7	16	19	17	7	7	5	931980	1202333	736877	2646319	2161817	1841040	1824356	592979	929559	957063	2216392	1.11563e+06	2.31583	1.16568	1.21153	0.221174	0	0	0	0	0	0	0	0	0	0	0	0
P	Q3E705	0.183028	1	1	1	0.592089	1	1	0.595572	-0.325209	0.488432	0	21	32	21	24	26	21	25	18	27	3179025	5608377	3861546	4087864	3492587	3518141	3274822	2267037	2936170	4216316	3.69953e+06	2.82601e+06	0.877432	0.670256	-0.188641	-0.577217	0	0	0	0	0	0	0	0	0	0	0	0
P	P15565	0.327643	1	1	1	0.664091	1	1	0.666301	0	0.727756	0	20	30	18	16	20	20	16	13	16	2492467	4513756	17156201	3241070	2827139	2909936	2986178	1905458	2483120	8.05414e+06	2992715	2458252	0.371575	0.305216	-1.42828	-1.7121	0	0	0	0	0	0	0	0	0	0	0	0
P	P53119	0.758251	1	1	1	0.863631	1	1	0.863741	-0.917467	0	0	5	8	6	15	4	4	8	8	4	7640238	953607	7761744	8391971	8057613	1256161	7324594	6955536	7861091	5451863	5901915	7380407	1.08255	1.35374	0.114434	0.436951	0	0	0	0	0	0	0	0	0	0	0	0
P	P53115	0.279866	1	1	1	0.642776	1	1	0.645281	-1.15763	0.086512	0	34	57	48	60	60	40	46	34	38	9210130	11810413	11268878	13464346	10969812	10296673	10995140	8376335	8970112	1.07631e+07	1.15769e+07	9.4472e+06	1.07561	0.877736	0.105155	-0.188141	0	0	0	0	0	0	0	0	0	0	0	0
P	P53114	0.326363	1	1	1	0.663895	1	1	0.666105	-0.842215	0.351016	0.115622	14	22	21	20	14	17	22	15	22	1724008	2464674	2428515	3712153	2579622	2236838	2653023	1815615	2021342	2.20573e+06	2842871	2.16333e+06	1.28886	0.980775	0.366091	-0.0280062	0	0	0	0	0	0	0	0	0	0	0	0
P	P53112	0.914921	1	1	1	0.955366	1	1	0.955406	-0.270067	0.648072	0.0893139	13	12	10	11	6	9	5	6	5	817126	1442088	770281	1638410	1108873	756433	835783	679083	1693033	1.00983e+06	1.16791e+06	1.0693e+06	1.15653	1.05889	0.209809	0.0825514	0	0	0	0	0	0	0	0	0	0	0	0
P	Q00618	0.680974	1	1	1	0.825813	1	1	0.825976	-0.271584	0.212815	0.158063	5	3	5	6	3	2	1	3	1	848742	950342	971912	1262144	783123	1070145	1031937	870060	1154867	923665	1.03847e+06	1.01895e+06	1.12429	1.10316	0.169018	0.141648	0	0	0	0	0	0	0	0	0	0	0	0
P	P53111	0.334892	1	1	1	0.666417	1	1	0.668558	0.282173	0.782077	0.000431062	11	17	9	8	11	13	7	7	11	1883599	1797176	2266476	2172144	2257547	1666726	1839061	1778988	1552586	1982417	2032139	1723545	1.02508	0.869416	0.0357386	-0.201881	0	0	0	0	0	0	0	0	0	0	0	0
P	P53110	0.453198	1	1	1	0.711578	1	1	0.711956	0.0851254	0	-0.141959	4	0	0	0	0	4	0	0	0	489888	55360	221606	187594	63843	225155	177902	2766114	164626	255618	158864	1036214	0.62149	4.05376	-0.686197	2.01926	0	0	0	0	0	0	0	0	0	0	0	0
P	P13382	0.211321	1	1	1	0.617363	1	1	0.620583	-0.614825	0.161091	0.230857	27	42	42	44	34	35	37	36	31	9543739	10504994	10054565	11052972	9639616	8805425	9688674	7849462	8471381	1.00344e+07	9832671	8669839	0.979893	0.864009	-0.0293038	-0.210882	0	0	0	0	0	0	0	0	0	0	0	0
P	P40099	0.227627	1	1	1	0.6305	1	1	0.633467	-0.53847	0.694639	0.633842	5	6	3	4	2	4	1	0	2	228404	431327	641119	343665	285679	441551	254812	191050	242991	433617	356965	229618	0.823227	0.529541	-0.280638	-0.917187	0	0	0	0	0	0	0	0	0	0	0	0
P	P40098	0.283303	1	1	1	0.644672	1	1	0.647136	-0.865138	-1.01384	0	5	6	5	10	8	7	9	10	12	1015464	1016698	908541	1636807	1477408	777136	984600	681669	1042316	980234	1297117	902862	1.32327	0.921067	0.40411	-0.118622	0	0	0	0	0	0	0	0	0	0	0	0
P	P16649	0.799168	1	1	1	0.887758	1	1	0.887849	-0.610704	0.271856	0.272401	32	41	39	42	35	36	40	32	32	4830319	5499582	5424972	6074482	5774151	4176674	6129463	4151251	4346125	5.25162e+06	5341769	4875613	1.01717	0.928401	0.0245539	-0.10718	0	0	0	0	0	0	0	0	0	0	0	0
P	P40096	0.554799	1	1	1	0.758902	1	1	0.759162	-0.32365	-1.2087	0	4	3	1	2	5	2	3	2	2	802644	309929	1547839	1111864	510757	978114	633756	404396	602174	886804	866912	546775	0.977569	0.616568	-0.0327303	-0.697667	0	0	0	0	0	0	0	0	0	0	0	0
P	P40094	0.380928	1	1	1	0.678352	1	1	0.680253	-0.126181	0.0758413	0.0848434	6	19	11	13	13	8	18	15	11	7945258	7845889	8344286	7044102	7754450	4411441	6802024	8099668	3979909	8.04514e+06	6403331	6293867	0.795925	0.782319	-0.329296	-0.354172	0	0	0	0	0	0	0	0	0	0	0	0
P	P40093	0.0628123	1	1	1	0.441226	1	1	0.447395	0	0.68007	0.00478423	8	15	5	9	8	9	12	5	5	1702521	2117111	1720509	1527438	1558979	1563622	1568133	1246747	1523083	1.84671e+06	1550013	1.44599e+06	0.839336	0.783006	-0.25268	-0.352905	0	0	0	0	0	0	0	0	0	0	0	0
P	P40091	0.205145	1	1	1	0.61076	1	1	0.614016	-0.24124	0.10947	0	15	22	13	20	13	17	21	16	16	5822688	5863455	3371985	16971403	15916683	3146629	6241983	6225515	5732800	5019376	1.20116e+07	6066766	2.39304	1.20867	1.25885	0.27342	0	0	0	0	0	0	0	0	0	0	0	0
P	P40090	0.0330181	1	1	1	0.355752	1	1	0.363623	-0.621986	0.123541	0.319201	7	12	13	14	15	8	16	6	9	6272232	5207771	4844086	7357064	7865971	7905667	5941461	7471171	5314679	5441363	7.70957e+06	6242437	1.41684	1.14722	0.502682	0.198141	0	0	0	0	0	0	0	0	0	0	0	0
P	P53109	0.573763	1	1	1	0.767218	1	1	0.767459	-0.10031	0.666517	-0.313646	0	2	0	0	0	5	0	0	0	144392	191695	60941	108568	65434	147924	97952	124643	31337	132343	107309	84644	0.81084	0.639582	-0.302512	-0.644799	0	0	0	0	0	0	0	0	0	0	0	0
P	P53108	0.467358	1	1	1	0.717952	1	1	0.71831	-0.0853545	0.643878	-1.20131	1	0	3	2	0	2	2	0	0	85950	103071	75306	90339	63394	200101	83929	64164	69371	88109	117945	72488	1.33862	0.822708	0.420749	-0.281547	0	0	0	0	0	0	0	0	0	0	0	0
P	P53107	0.153739	1	1	1	0.566435	1	1	0.570235	-0.306375	0.617069	0.0830723	0	0	0	0	0	0	0	2	0	23482	36133	32396	35908	15360	28872	12985	162389	135561	30670.3	26713.3	103645	0.870983	3.37932	-0.199284	1.75673	0	0	0	0	0	0	0	0	0	0	0	0
P	P25303	0.353992	1	1	1	0.672772	1	1	0.674831	-0.358237	0.442375	0.0693859	21	23	20	25	21	19	22	21	22	2592839	4712056	3894504	4143881	3499200	3525407	3554233	2404683	2768990	3733133	3.72283e+06	2909302	0.99724	0.779319	-0.00398743	-0.359714	0	0	0	0	0	0	0	0	0	0	0	0
P	P25302	0.545198	1	1	1	0.754167	1	1	0.754436	-0.819109	0.503589	0.844781	19	26	25	18	15	16	21	11	9	3821793	7410926	8850785	6025492	8295090	1842747	6938977	2656487	2492216	6.6945e+06	5.38778e+06	4.02923e+06	0.804806	0.601871	-0.313287	-0.732474	0	0	0	0	0	0	0	0	0	0	0	0
P	P25301	0.287014	1	1	1	0.646684	1	1	0.649144	-0.0801648	-1.9734	0	4	3	2	4	6	2	4	4	6	2407147	1322208	582603	2023793	2343854	792580	2785160	2435915	2151997	1.43732e+06	1.72008e+06	2.45769e+06	1.19672	1.70991	0.259091	0.773923	0	0	0	0	0	0	0	0	0	0	0	0
P	P53104	0.686299	1	1	1	0.827244	1	1	0.827402	-0.767457	0.147035	0.00580387	11	14	13	10	9	10	7	12	10	10997312	6915270	8084527	10802745	7138605	10254138	6813513	9431305	7941773	8665703	9398496	8062197	1.08456	0.930357	0.117113	-0.104144	0	0	0	0	0	0	0	0	0	0	0	0
P	P53101	0.366065	1	1	1	0.676775	1	1	0.67877	-1.13194	0	0	6	12	14	13	8	7	7	8	7	2115839	1786552	2555645	3344284	2038276	2793066	2190089	2336373	2618183	2.15268e+06	2.72521e+06	2.38155e+06	1.26596	1.10632	0.340234	0.145767	0	0	0	0	0	0	0	0	0	0	0	0
P	P53100	0.810017	1	1	1	0.891862	1	1	0.891946	0	0	0.381343	0	5	4	0	2	5	0	2	0	630352	1131178	5233367	785021	1059496	3980067	1447285	1868723	769106	2.33163e+06	1941528	1.3617e+06	0.83269	0.584013	-0.264148	-0.775926	0	0	0	0	0	0	0	0	0	0	0	0
P	P40089	0.464049	1	1	1	0.717814	1	1	0.718178	-1.0362	0.728232	0.955062	1	2	4	2	2	2	2	3	2	160421	312427	311443	268845	206230	162431	230588	167037	194522	261430	212502	197382	0.812844	0.755009	-0.29895	-0.405434	0	0	0	0	0	0	0	0	0	0	0	0
P	P40088	0.711417	1	1	1	0.842186	1	1	0.84233	0.104586	-0.865571	0	8	1	5	5	5	0	6	6	8	17232571	975690	20818707	14377852	191916	16364853	283477	17988585	312736	1.3009e+07	1.03115e+07	6.19493e+06	0.792647	0.476204	-0.335249	-1.07035	0	0	0	0	0	0	0	0	0	0	0	0
P	P40087	0.116528	1	1	1	0.522803	1	1	0.52726	-0.504475	0.19836	0	18	22	20	25	20	21	14	9	12	2790716	3540941	2910463	3404225	2406269	2715848	2443131	2278061	2234015	3.08071e+06	2842114	2.3184e+06	0.922553	0.752555	-0.116297	-0.41013	0	0	0	0	0	0	0	0	0	0	0	0
P	P16639	0.937885	1	1	1	0.96594	1	1	0.965966	-0.26535	-0.417209	0	0	0	0	5	6	4	4	4	4	1813746	3135118	2091231	3147966	1354206	2136308	2841559	1496002	2032773	2.3467e+06	2.21283e+06	2.12344e+06	0.942953	0.904865	-0.0847419	-0.144226	0	0	0	0	0	0	0	0	0	0	0	0
P	P40086	0.0742192	1	1	1	0.465998	1	1	0.471628	-0.265181	0	0.258909	4	4	8	4	5	9	3	3	4	1105049	557178	1544242	3032778	1436722	1973817	838655	1119615	965794	1068823	2.14777e+06	974688	2.00947	0.911926	1.00682	-0.133011	0	0	0	0	0	0	0	0	0	0	0	0
P	P40085	0.964205	1	1	1	0.982803	1	1	0.982821	-0.236203	0.0111848	0.0772848	0	0	0	8	4	0	5	2	4	2482332	3628536	938340	3078081	2960824	690631	2070625	3045439	1121414	2349736	2.24318e+06	2.07916e+06	0.954651	0.884848	-0.0669541	-0.176498	0	0	0	0	0	0	0	0	0	0	0	0
P	P40084	0.104559	1	1	1	0.503129	1	1	0.507773	-0.315228	0.395384	0	2	5	4	2	6	1	2	5	1	601345	1287546	496018	1522231	1243214	1354764	1241084	1092672	963802	794970	1373403	1099186	1.72762	1.38268	0.788783	0.467464	0	0	0	0	0	0	0	0	0	0	0	0
P	P22035	0.75194	1	1	1	0.861335	1	1	0.861451	-0.608266	-0.133026	0	19	16	17	20	25	13	16	12	12	26675508	10692626	22007628	24445048	24487034	23328487	9450472	25391901	26632742	1.97919e+07	2.40869e+07	20491705	1.217	1.03536	0.283334	0.0501284	0	0	0	0	0	0	0	0	0	0	0	0
P	P40083	0.499943	1	1	1	0.732701	1	1	0.733018	-1.0365	0	0	3	0	1	1	1	1	2	2	1	307056	348100	200363	404918	121189	231282	125127	101853	295767	285173	252463	174249	0.885298	0.611029	-0.175765	-0.710687	0	0	0	0	0	0	0	0	0	0	0	0
P	P40081	0.179499	1	1	1	0.589643	1	1	0.593132	5.41369	0.124524	0.319311	3	2	2	1	2	2	2	0	0	99252	70754	237469	53289	68068	45190	82553	28743	40571	135825	55515.7	50622.3	0.408729	0.372703	-1.29078	-1.4239	0	0	0	0	0	0	0	0	0	0	0	0
P	P40079	0.188888	1	1	1	0.597081	1	1	0.600499	-0.467098	0.453844	0.337229	20	21	19	23	26	18	25	16	19	9086467	11227887	8320998	9691323	5015132	4931461	8270873	9390384	8969626	9.54512e+06	6545972	8876961	0.685793	0.93	-0.544156	-0.104697	0	0	0	0	0	0	0	0	0	0	0	0
P	P40078	0.078422	1	1	1	0.470214	1	1	0.475723	-0.1085	0.478335	0.429065	19	21	21	24	19	19	17	15	17	2346828	3483382	3394095	2694205	2191369	2000838	2461007	1794010	1789896	3.07477e+06	2.29547e+06	2014971	0.746551	0.655324	-0.421688	-0.609719	0	0	0	0	0	0	0	0	0	0	0	0
P	P40075	0.0184547	1	1	1	0.276435	1	1	0.285119	-0.130386	0.830518	0.562409	31	36	35	30	28	27	30	23	27	9569380	15330509	15030088	10756923	7882438	9058694	7297847	5361890	6064683	1.331e+07	9232685	6.24147e+06	0.693666	0.468931	-0.527688	-1.09255	0	0	0	0	0	0	0	0	0	0	0	0
P	P40073	0.0961581	1	1	1	0.491785	1	1	0.496643	0	-0.462222	0.27915	3	0	2	4	4	4	0	2	4	539586	590903	682445	1130644	878062	749089	873532	697341	581208	604311	919265	717360	1.52118	1.18707	0.605189	0.247406	0	0	0	0	0	0	0	0	0	0	0	0
P	Q8J0M4	0.561662	1	1	1	0.761698	1	1	0.761951	-0.981578	0	0.43783	2	0	4	1	0	3	1	0	2	382648	418262	2202784	811189	484609	239941	520198	569205	390667	1.00123e+06	511913	493357	0.511283	0.49275	-0.967805	-1.02107	0	0	0	0	0	0	0	0	0	0	0	0
P	P40071	0.282721	1	1	1	0.644672	1	1	0.647136	-0.824696	0.187564	0.0577736	0	9	3	7	6	0	0	0	0	782784	755674	515651	663785	812464	365915	816775	782509	932942	684703	614055	844075	0.896819	1.23276	-0.157111	0.301893	0	0	0	0	0	0	0	0	0	0	0	0
P	P22023	0.612566	1	1	1	0.787238	1	1	0.787446	-0.580509	0	0	11	13	14	15	7	9	11	6	5	3071695	3825717	13467149	6093968	4865742	4098145	5167555	2180467	4208752	6788187	5019285	3852258	0.739415	0.567494	-0.435544	-0.817322	0	0	0	0	0	0	0	0	0	0	0	0
P	P40070	0.351374	1	1	1	0.671113	1	1	0.673176	-1.01142	0.0587121	0.366632	5	9	9	6	6	6	6	8	7	984233	1785376	1254498	1400734	879614	648834	1084459	944336	879938	1341369	976394	969578	0.727909	0.722827	-0.458171	-0.468278	0	0	0	0	0	0	0	0	0	0	0	0
P	P16622	0.0840293	1	1	1	0.481651	1	1	0.486799	-0.13921	0.18014	0.232375	21	18	17	17	21	18	14	17	15	1980206	2205670	3017699	2344923	2164993	2223564	1809116	1557521	1715907	2.40119e+06	2.24449e+06	1.69418e+06	0.934741	0.705559	-0.0973608	-0.503162	0	0	0	0	0	0	0	0	0	0	0	0
P	P32499	0.061985	1	1	1	0.439725	1	1	0.445939	-0.110411	0.791355	0.446716	19	24	18	21	13	13	17	16	14	3333621	4774995	3952474	3324329	3319904	2782963	3139939	2679733	2914327	4.02036e+06	3.1424e+06	2911333	0.781621	0.724147	-0.35546	-0.465646	0	0	0	0	0	0	0	0	0	0	0	0
P	P32497	0.383894	1	1	1	0.678949	1	1	0.680838	-0.746562	0.432719	0.713748	78	83	85	93	87	75	86	75	78	10661502	19653865	19260174	18525816	12061480	10973095	14621756	9960377	10047319	1.65252e+07	1.38535e+07	1.15432e+07	0.838325	0.698519	-0.254419	-0.517629	0	0	0	0	0	0	0	0	0	0	0	0
P	P32496	0.799701	1	1	1	0.887846	1	1	0.887937	-0.491374	0.634027	0.190406	19	22	15	23	16	16	19	21	10	2529364	2583872	2044060	3109440	2622070	1391613	2425364	2367717	1442746	2.38577e+06	2.37437e+06	2078609	0.995225	0.871255	-0.00690474	-0.198834	0	0	0	0	0	0	0	0	0	0	0	0
P	P32495	0.24956	1	1	1	0.632642	1	1	0.63539	-0.7802	0.11083	0.516683	10	13	19	14	14	10	11	12	9	3309484	7976394	5047463	5691326	5062043	3285804	3634142	2708403	2928597	5444447	4.67972e+06	3.09038e+06	0.859541	0.567621	-0.218362	-0.817001	0	0	0	0	0	0	0	0	0	0	0	0
P	P32494	0.748419	1	1	1	0.858578	1	1	0.858696	-0.00439177	0.374083	0.195079	9	19	18	15	19	18	14	10	9	2073795	3375721	2029308	2757475	1560550	2845259	2313923	3887879	2401305	2.49294e+06	2.38776e+06	2.8677e+06	0.957809	1.15033	-0.0621903	0.202046	0	0	0	0	0	0	0	0	0	0	0	0
P	P32493	0.133684	1	1	1	0.542177	1	1	0.546311	-1.09862	0.550071	0.866575	5	10	7	13	5	6	4	1	2	2325634	1470917	4109644	1293031	973931	1141726	1780050	1165326	1505445	2.6354e+06	1.13623e+06	1483607	0.431141	0.562954	-1.21377	-0.828912	0	0	0	0	0	0	0	0	0	0	0	0
P	P32492	0.13975	1	1	1	0.549929	1	1	0.553975	-1.95921	-0.61764	-0.649552	36	63	39	96	70	81	91	49	52	8904977	14776905	8894916	18756706	14268925	16752194	16346024	9794797	11627690	1.08589e+07	1.65926e+07	1.25895e+07	1.52801	1.15937	0.611658	0.213339	0	0	0	0	0	0	0	0	0	0	0	0
P	P32491	0.423252	1	1	1	0.701025	1	1	0.701452	0	0.109905	0.335093	11	7	10	12	9	7	7	9	9	2525325	1577191	1624919	1645785	481146	1666986	1827598	1080680	1854364	1909145	1264639	1.58755e+06	0.662411	0.831549	-0.594201	-0.266127	0	0	0	0	0	0	0	0	0	0	0	0
P	P17709	0.0396897	1	1	1	0.381922	1	1	0.389267	-1.50242	0	-0.400864	12	19	13	28	17	20	12	9	10	1271927	1843924	1534966	3454564	2364742	2553017	1482467	2393632	1698181	1.55027e+06	2.79077e+06	1.85809e+06	1.80018	1.19856	0.848144	0.261301	0	0	0	0	0	0	0	0	0	0	0	0
P	P40069	0.438528	1	1	1	0.7041	1	1	0.704496	-0.187596	0.991399	0.472388	87	114	92	90	82	70	93	86	82	20795302	36920823	22805472	26317372	18401521	16385800	25083624	19996815	18936800	2.68405e+07	20368231	2.13391e+07	0.758861	0.795032	-0.398093	-0.330915	0	0	0	0	0	0	0	0	0	0	0	0
P	P40066	0.271292	1	1	1	0.640572	1	1	0.643155	-0.276152	0.717676	0.845749	14	23	16	16	18	8	14	12	18	1183857	2294179	1793659	1730368	1538410	908392	1402681	895573	1065877	1.75723e+06	1392390	1121377	0.792377	0.63815	-0.335741	-0.648033	0	0	0	0	0	0	0	0	0	0	0	0
P	P40064	0.0303727	1	1	1	0.34594	1	1	0.353957	-0.570971	0.245622	0.600766	50	68	72	69	59	54	60	52	51	10266573	9011876	10935781	13093672	12474820	11462304	11903850	11116774	11420234	10071410	1.23436e+07	11480286	1.22561	1.13989	0.293497	0.188893	0	0	0	0	0	0	0	0	0	0	0	0
P	P40061	0.70154	1	1	1	0.835666	1	1	0.835815	-0.459516	-0.247899	0	8	14	11	19	12	6	14	8	13	1877175	2274391	3665403	2261148	2690419	2266636	2430864	2110982	2058849	2.60566e+06	2.40607e+06	2.20023e+06	0.923402	0.844406	-0.11497	-0.243991	0	0	0	0	0	0	0	0	0	0	0	0
P	Q08774	0.078108	1	1	1	0.470214	1	1	0.475723	0	0	0.287224	0	4	7	7	4	0	3	0	0	482633	711752	629814	490333	660921	580388	439919	456608	345781	608066	577214	414103	0.949262	0.681016	-0.0751224	-0.55424	0	0	0	0	0	0	0	0	0	0	0	0
P	P40060	0.659298	1	1	1	0.813631	1	1	0.813808	-1.24203	0.0490798	0.478276	4	5	4	6	7	5	7	4	3	546862	702068	1002858	1142747	628107	698154	837891	681476	377963	750596	823003	632443	1.09647	0.842588	0.132861	-0.2471	0	0	0	0	0	0	0	0	0	0	0	0
P	Q08773	0.695117	1	1	1	0.832398	1	1	0.832551	-1.00127	0.0840701	0.110302	36	41	37	58	41	44	44	31	41	4451758	6228709	5662165	6419457	4953288	5110686	5733836	4532480	4664968	5447544	5494477	4.97709e+06	1.00862	0.91364	0.0123762	-0.130302	0	0	0	0	0	0	0	0	0	0	0	0
P	Q07688	0.759467	1	1	1	0.863631	1	1	0.863741	-0.448273	0.45276	0.560276	2	4	3	4	3	2	4	5	3	537636	1387000	530015	1059033	485042	264671	753487	532155	615754	818217	602915	633799	0.736865	0.77461	-0.440528	-0.368459	0	0	0	0	0	0	0	0	0	0	0	0
P	P32487	0.204026	1	1	1	0.61076	1	1	0.614016	-0.0342407	0.865323	0.8311	7	8	10	6	0	7	7	7	8	1272073	2073090	2046147	1490421	1325185	1881105	1496870	1227161	903178	1.7971e+06	1.56557e+06	1.20907e+06	0.871163	0.672788	-0.198985	-0.571776	0	0	0	0	0	0	0	0	0	0	0	0
P	P32486	0.57624	1	1	1	0.768196	1	1	0.768434	-0.651301	0.371703	-0.0768746	16	11	14	20	15	21	14	18	16	19406510	4637429	19460734	19442404	22956255	9908660	16984443	22782294	21315194	1.45016e+07	17435773	2.03606e+07	1.20234	1.40403	0.265842	0.489575	0	0	0	0	0	0	0	0	0	0	0	0
P	P10081	0.422385	1	1	1	0.700802	1	1	0.701232	-0.184288	1.09381	0.25084	104	122	103	100	94	94	105	106	98	38855694	73187251	42660582	47315424	35001713	36848253	45533059	38286578	34799210	5.15678e+07	3.97218e+07	3.95396e+07	0.770282	0.766749	-0.376541	-0.383173	0	0	0	0	0	0	0	0	0	0	0	0
P	P32485	0.298456	1	1	1	0.650971	1	1	0.653348	-0.531897	1.01392	0.577788	25	38	32	31	27	22	26	23	21	2655192	4682233	3434292	3755880	2324710	2022515	2897009	2453510	2133157	3.59057e+06	2701035	2.49456e+06	0.752258	0.694752	-0.410701	-0.525429	0	0	0	0	0	0	0	0	0	0	0	0
P	P10080	0.663006	1	1	1	0.815992	1	1	0.816168	-0.357045	0.630115	0.364227	30	43	28	29	25	27	29	24	23	8256578	15896863	13231760	14363649	10346434	7191540	12598109	7278026	9894562	1.24617e+07	1.06339e+07	9.92357e+06	0.853322	0.796323	-0.228837	-0.328574	0	0	0	0	0	0	0	0	0	0	0	0
P	P32481	0.478179	1	1	1	0.720317	1	1	0.720657	-0.420793	0.606159	0.608748	46	52	51	55	44	44	47	39	48	16799327	19534885	14302790	18633126	13587731	10200509	15872544	13910700	12297956	1.6879e+07	1.41405e+07	1.40271e+07	0.837754	0.831037	-0.255401	-0.267016	0	0	0	0	0	0	0	0	0	0	0	0
P	P43321	0.123212	1	1	1	0.53487	1	1	0.539216	-0.317565	0.705313	0.334229	10	11	10	10	9	8	6	8	8	1140301	1667301	1109055	1324945	1034961	861222	964522	827343	667857	1.30555e+06	1.07371e+06	819907	0.822418	0.628016	-0.282057	-0.671128	0	0	0	0	0	0	0	0	0	0	0	0
P	P32480	0.291001	1	1	1	0.647957	1	1	0.650382	-1.24748	0.164406	0.11388	18	31	29	35	33	33	30	24	21	8992333	7064953	9029202	20026238	9812814	8947886	8240482	9277924	8013349	8.36216e+06	1.2929e+07	8510585	1.54613	1.01775	0.62866	0.0253822	0	0	0	0	0	0	0	0	0	0	0	0
P	P54885	0.36633	1	1	1	0.676775	1	1	0.67877	0.186808	0.59415	0	24	24	18	20	17	20	22	24	18	2932917	5110076	2707417	2842596	2487013	2486117	3181072	2956093	2678236	3583470	2605242	2938467	0.727017	0.820006	-0.45994	-0.286294	0	0	0	0	0	0	0	0	0	0	0	0
P	P40059	0.82648	1	1	1	0.903501	1	1	0.903579	-0.843854	0.34502	0.708096	5	15	14	10	6	7	7	9	6	1675176	2389666	949488	2579883	2687530	853312	1848981	2023147	1836300	1.67144e+06	2.04024e+06	1.90281e+06	1.22065	1.13842	0.287646	0.187037	0	0	0	0	0	0	0	0	0	0	0	0
P	P40056	0.135612	1	1	1	0.546389	1	1	0.550524	-0.382291	2.28835	0.604378	4	6	5	3	2	5	4	2	3	235760	692623	454279	559067	231344	510562	217299	131856	141239	460887	433658	163465	0.940919	0.354674	-0.0878575	-1.49544	0	0	0	0	0	0	0	0	0	0	0	0
P	P40055	0.131475	1	1	1	0.539877	1	1	0.544047	-0.802121	0.35078	0.46291	42	42	43	56	43	43	43	33	39	6918430	10907285	10258410	9932300	8415345	7299977	7959189	5049397	5301749	9361375	8.54921e+06	6103445	0.913243	0.651982	-0.13093	-0.617097	0	0	0	0	0	0	0	0	0	0	0	0
P	P40054	0.796963	1	1	1	0.886683	1	1	0.886776	-0.151739	0	0	10	13	10	16	10	16	12	12	10	706114	1171280	835779	1231952	854274	864610	1119933	662178	783630	904391	983612	855247	1.0876	0.945661	0.121143	-0.0806055	0	0	0	0	0	0	0	0	0	0	0	0
P	P40053	0.661099	1	1	1	0.814579	1	1	0.814755	-0.322387	0.422778	0.00601952	24	36	22	30	22	24	30	21	25	4830265	6142182	4822237	6436132	4790906	4858414	5570923	4317516	4477288	5.26489e+06	5.36182e+06	4.78858e+06	1.01841	0.909529	0.0263174	-0.136808	0	0	0	0	0	0	0	0	0	0	0	0
P	P40051	0.278374	1	1	1	0.64215	1	1	0.644663	0	0	0.564888	5	7	12	7	0	12	0	0	0	1418232	1457445	18513446	937752	18207154	1564620	16414402	17508842	17547979	7.12971e+06	6.90318e+06	1.71571e+07	0.968227	2.40642	-0.0465828	1.26689	0	0	0	0	0	0	0	0	0	0	0	0
P	P40050	0.101035	1	1	1	0.498629	1	1	0.503295	-0.775014	0	0	18	20	17	34	25	22	17	17	22	1725580	2065937	1643166	1917186	2144640	2282205	1778911	1464338	1833918	1811561	2114677	1692389	1.16732	0.934216	0.223204	-0.0981722	0	0	0	0	0	0	0	0	0	0	0	0
P	P16603	0.00778308	1	1	1	0.180862	1	1	0.189934	0.219237	1.25388	0.848677	63	64	60	46	39	46	43	27	44	7758261	10405950	8391615	7443332	4426687	4892108	4283878	2983700	3903868	8851942	5.58738e+06	3.72382e+06	0.631203	0.420678	-0.663823	-1.24921	0	0	0	0	0	0	0	0	0	0	0	0
P	Q08760	0.356578	1	1	1	0.674915	1	1	0.676967	-0.218478	0.424913	0.567448	1	7	4	4	4	4	6	2	4	1399385	1007027	2433036	1943889	1817062	3430633	398448	2017182	1713377	1.61315e+06	2.39719e+06	1.37634e+06	1.48603	0.853198	0.571467	-0.229048	0	0	0	0	0	0	0	0	0	0	0	0
P	P32479	0.188493	1	1	1	0.59627	1	1	0.599686	-0.896946	0.186889	0.468122	13	24	18	19	19	12	23	5	11	2402669	2879152	4400685	4234844	3448189	2336429	1858009	2129553	2188058	3227502	3.33982e+06	2058540	1.0348	0.637812	0.0493526	-0.648797	0	0	0	0	0	0	0	0	0	0	0	0
P	P32478	0.927779	1	1	1	0.960232	1	1	0.960263	-0.623671	1.14389	1.15321	7	9	9	5	5	4	10	6	8	559278	1439810	559044	1329726	501097	235475	1698337	341571	543677	852711	688766	861195	0.807737	1.00995	-0.308042	0.0142836	0	0	0	0	0	0	0	0	0	0	0	0
P	P32476	0.132338	1	1	1	0.540799	1	1	0.544958	0.214157	0.779664	0.222542	28	25	25	18	17	18	18	17	20	2882435	3440418	3051942	3213925	2554971	2528913	2720054	2273644	2579592	3.12493e+06	2.76594e+06	2524430	0.885119	0.807835	-0.176057	-0.307867	0	0	0	0	0	0	0	0	0	0	0	0
P	P32474	0.154779	1	1	1	0.566435	1	1	0.570235	0	1.28514	0.340833	4	5	8	8	2	7	7	6	4	371330	483907	587749	392664	329029	401974	422804	249164	318013	480995	374556	329994	0.77871	0.686064	-0.360843	-0.543585	0	0	0	0	0	0	0	0	0	0	0	0
P	P32473	0.223269	1	1	1	0.627343	1	1	0.630468	-1.30395	0	0	33	54	52	60	61	54	50	43	43	18987607	47498282	30836407	51087407	34689531	35217596	29819654	20192134	21085206	3.24408e+07	4.03315e+07	23698998	1.24324	0.730531	0.3141	-0.452982	0	0	0	0	0	0	0	0	0	0	0	0
P	P32472	0.146863	1	1	1	0.558392	1	1	0.562339	1.05771	2.20119	-0.439913	4	6	3	3	2	4	2	3	2	446124	856042	310109	224348	163022	253444	207271	421774	189546	537425	213605	272864	0.397459	0.507724	-1.33112	-0.977883	0	0	0	0	0	0	0	0	0	0	0	0
P	P32471	0.067089	1	1	1	0.452772	1	1	0.458833	-0.0535751	0.644249	0.45688	56	76	59	59	53	53	63	58	55	18886001	29500764	21174183	17784133	15607315	16919076	17305327	14923184	14152595	2.3187e+07	1.67702e+07	1.54604e+07	0.723258	0.666769	-0.467417	-0.58474	0	0	0	0	0	0	0	0	0	0	0	0
P	Q05498	0.0943298	1	1	1	0.489172	1	1	0.494081	1.34219	1.68861	0.617245	3	5	3	3	2	2	4	2	2	403525	956570	445868	271659	332322	221255	217914	261508	254515	601988	275079	244646	0.456951	0.406396	-1.12989	-1.29904	0	0	0	0	0	0	0	0	0	0	0	0
P	P31385	0.769379	1	1	1	0.86976	1	1	0.869865	-0.309785	0.0778412	0.122508	9	11	12	13	9	10	11	9	7	1397801	2921854	1659680	1809340	7325720	1303149	5665631	1382844	1239172	1.99311e+06	3479403	2762549	1.74571	1.38605	0.803817	0.470978	0	0	0	0	0	0	0	0	0	0	0	0
P	P31384	0.0247071	1	1	1	0.323252	1	1	0.332025	-0.302797	0.590781	0.784301	24	36	36	26	27	23	31	22	22	3766881	6469693	5653004	4596488	3675021	3240877	2916680	2209630	1992673	5296526	3837462	2.37299e+06	0.724524	0.448028	-0.464894	-1.15834	0	0	0	0	0	0	0	0	0	0	0	0
P	P42223	0.0123455	1	1	1	0.224887	1	1	0.233586	-0.570308	0	0.236995	5	8	11	13	8	7	9	4	6	2329950	3165925	2627401	1936636	1267788	1964865	1724663	1304187	1385250	2.70776e+06	1.7231e+06	1.47137e+06	0.636355	0.543389	-0.652096	-0.879942	0	0	0	0	0	0	0	0	0	0	0	0
P	P31383	0.244731	1	1	1	0.632642	1	1	0.63539	-0.584786	0.441296	0.102412	19	27	31	25	22	19	23	21	20	2044315	3365642	2201938	2499972	2048870	2143594	2003957	1905052	1591934	2.5373e+06	2230812	1.83365e+06	0.879208	0.722677	-0.185724	-0.468577	0	0	0	0	0	0	0	0	0	0	0	0
P	Q06580	0.300132	1	1	1	0.652241	1	1	0.654611	-1.10264	-0.582572	-0.0284879	3	6	5	10	5	7	9	4	5	1307620	1391741	1076946	1752885	1273922	1415100	1412643	1200666	1019943	1258769	1.48064e+06	1211084	1.17626	0.962118	0.234203	-0.0557146	0	0	0	0	0	0	0	0	0	0	0	0
P	P31382	0.00307863	1	1	1	0.0952159	1	1	0.101713	0.125186	0.731819	0.440235	42	34	30	28	28	26	21	20	23	6411387	8880231	8435298	5197913	6091088	5772886	3500182	3407331	4353095	7908972	5.6873e+06	3753536	0.719094	0.474592	-0.475747	-1.07524	0	0	0	0	0	0	0	0	0	0	0	0
P	P31381	0.26376	1	1	1	0.637661	1	1	0.640293	-0.732847	0.540701	0.696405	2	3	2	0	1	2	1	4	0	300792	410908	660497	516609	378392	346971	391604	267524	78088	457399	413991	245739	0.905097	0.537252	-0.143855	-0.896328	0	0	0	0	0	0	0	0	0	0	0	0
P	P31380	0.305331	1	1	1	0.655478	1	1	0.657787	-0.766392	0.289212	0.521374	31	46	35	39	32	27	41	29	31	9826517	11067556	8977498	11022517	10237846	7770525	10489238	5308103	6709920	9.95719e+06	9.67696e+06	7.50242e+06	0.971857	0.753468	-0.0411844	-0.408383	0	0	0	0	0	0	0	0	0	0	0	0
P	P35735	0.261973	1	1	1	0.637661	1	1	0.640293	-0.175698	0.240423	0.818366	2	5	4	4	4	3	6	7	4	339812	483924	793863	390197	395497	262574	295470	268502	445736	539200	349423	336569	0.648039	0.624202	-0.625846	-0.679916	0	0	0	0	0	0	0	0	0	0	0	0
P	P35734	0.568773	1	1	1	0.765068	1	1	0.765314	-10	0	0.704398	0	0	1	1	0	0	0	0	0	0	0	26412	3665	0	16209	0	0	0	8804	6624.67	0	0.752461	0	-0.410311	0.01	0	0	0	0	0	0	0	0	0	0	0	0
P	P40048	0.578208	1	1	1	0.769897	1	1	0.770134	-0.886686	0.0092396	0.110383	7	7	6	9	6	6	10	5	8	16575604	15235014	3951613	12656929	16652058	3434563	15317341	14887931	16881081	1.19207e+07	1.09145e+07	15695451	0.91559	1.31665	-0.127226	0.396872	0	0	0	0	0	0	0	0	0	0	0	0
P	P35732	0.0332822	1	1	1	0.356809	1	1	0.364661	0	1.32478	1.39112	16	30	30	16	11	14	20	20	14	2680438	5201772	5243361	2352722	2010516	2054258	2472821	2173164	2251445	4.37519e+06	2.13917e+06	2.29914e+06	0.488931	0.525496	-1.0323	-0.928249	0	0	0	0	0	0	0	0	0	0	0	0
P	P40047	0.51641	1	1	1	0.740337	1	1	0.740636	-0.242967	1.20356	0.692731	31	36	38	22	22	20	33	31	25	6280595	28934464	32870045	32210717	29464273	27666952	34339848	26729378	30357688	2.2695e+07	2.97806e+07	30475638	1.31221	1.34283	0.391998	0.42528	0	0	0	0	0	0	0	0	0	0	0	0
P	P06844	0.0631348	1	1	1	0.442047	1	1	0.448205	-0.691736	0.624064	0.759981	6	7	11	6	8	9	6	7	9	10951849	16945185	33679844	2529617	5771900	4446740	7315824	6739899	9910103	20525626	4249419	7.98861e+06	0.20703	0.389202	-2.27209	-1.36141	0	0	0	0	0	0	0	0	0	0	0	0
P	P06843	0.362996	1	1	1	0.676631	1	1	0.678633	-0.648944	0	0.0427021	0	0	5	10	0	4	0	0	0	378879	618488	622647	734455	686762	568886	564397	658214	631982	540005	663368	618198	1.22845	1.1448	0.296837	0.195096	0	0	0	0	0	0	0	0	0	0	0	0
P	P05759	0.0489745	1	1	1	0.407158	1	1	0.413972	0.0644745	1.02704	0.38287	39	46	30	43	40	22	44	48	41	32693378	42736375	37828684	32391732	27221606	25483436	44936100	35610413	37855444	3.77528e+07	2.83656e+07	39467319	0.75135	1.04541	-0.412442	0.0640744	0	0	0	0	0	0	0	0	0	0	0	0
P	P40045	0.221237	1	1	1	0.624701	1	1	0.627823	-0.427891	0.240795	0.433255	1	6	3	2	0	0	0	0	0	384938	887995	570854	526697	401646	386585	440368	321757	337789	614596	438309	366638	0.713167	0.596552	-0.487688	-0.745281	0	0	0	0	0	0	0	0	0	0	0	0
P	P40043	0.263537	1	1	1	0.637661	1	1	0.640293	-0.195132	-0.0518676	-0.0895013	6	3	6	0	3	0	0	0	0	3360085	2085800	3288022	4198019	3238328	3532121	4253186	3215538	3585611	2.9113e+06	3656156	3.68478e+06	1.25585	1.26568	0.328663	0.339913	0	0	0	0	0	0	0	0	0	0	0	0
P	P05756	0.725172	1	1	1	0.849755	1	1	0.84989	-0.421576	0.534865	0.217336	33	37	36	37	35	38	36	32	37	20859041	40303094	22738229	30035804	25929596	23717764	28463143	19445057	22227601	27966788	2.65611e+07	2.33786e+07	0.949736	0.835942	-0.0744021	-0.258526	0	0	0	0	0	0	0	0	0	0	0	0
P	P05755	0.987958	1	1	1	0.99397	1	1	0.993975	-0.322032	0.284244	0.0749179	36	42	44	45	47	48	46	39	37	23675239	29108124	25061630	28350878	28005508	21762414	29935233	21601962	25274239	25948331	26039600	2.56038e+07	1.00352	0.986723	0.00506554	-0.0192832	0	0	0	0	0	0	0	0	0	0	0	0
P	P11154	0.21662	1	1	1	0.622493	1	1	0.625678	-0.670491	-0.1007	-0.0762254	30	38	38	59	50	39	40	23	35	3714678	5587111	4320448	6744831	5135241	4622019	4792369	3146545	3857438	4.54075e+06	5500697	3.93212e+06	1.21141	0.865963	0.276685	-0.207623	0	0	0	0	0	0	0	0	0	0	0	0
P	P40041	0.791914	1	1	1	0.88427	1	1	0.884366	-0.562829	0	0	4	4	0	4	2	0	4	3	4	422444	802035	560593	770816	602129	332690	565502	423726	508375	595024	568545	499201	0.955499	0.838959	-0.0656733	-0.253327	0	0	0	0	0	0	0	0	0	0	0	0
P	Q08754	0.500722	1	1	1	0.733006	1	1	0.733323	0	0	0	0	5	0	5	0	0	5	0	0	1919617	1176421	4104049	1632291	1510701	1540003	3355941	1913243	2116518	2400029	1.561e+06	2.4619e+06	0.650408	1.02578	-0.620583	0.0367207	0	0	0	0	0	0	0	0	0	0	0	0
P	P40040	0.532349	1	1	1	0.747064	1	1	0.747344	-0.55548	0.718974	0.673925	0	7	5	7	5	3	6	3	2	4775313	9312735	8090985	9683028	6025950	5405797	7018716	4376717	5165301	7393011	7.03826e+06	5.52024e+06	0.952015	0.746684	-0.0709436	-0.42143	0	0	0	0	0	0	0	0	0	0	0	0
P	P05750	0.69681	1	1	1	0.833497	1	1	0.833649	-0.339145	0.317566	0.252463	71	89	76	78	74	70	80	71	69	56425840	83197641	67135847	82489591	61545823	55117669	72149153	57445997	49937351	68919776	66384361	59844167	0.963212	0.868316	-0.0540746	-0.203707	0	0	0	0	0	0	0	0	0	0	0	0
P	P32469	0.897006	1	1	1	0.94585	1	1	0.945898	0.0733172	0.725916	0.355603	5	9	5	5	4	8	4	8	4	2108028	2047220	2540672	1861596	4431650	1147849	3133275	1743277	1233192	2.23197e+06	2480365	2.03658e+06	1.11129	0.912458	0.152233	-0.13217	0	0	0	0	0	0	0	0	0	0	0	0
P	P32468	0.270218	1	1	1	0.640572	1	1	0.643155	-1.46568	0	-0.22219	38	53	47	65	59	60	50	42	57	9690823	29728308	26216380	18781713	14272502	14029323	13741424	9799205	13695260	2.18785e+07	1.56945e+07	12411963	0.717349	0.567313	-0.479254	-0.817783	0	0	0	0	0	0	0	0	0	0	0	0
P	P32467	0.0110441	1	1	1	0.216797	1	1	0.225878	-1.02835	-0.084283	-0.289909	22	28	25	34	26	38	24	23	29	1717096	2729811	2496025	3478784	3401947	3127082	2203573	2234859	1739619	2.31431e+06	3.33594e+06	2.05935e+06	1.44144	0.889833	0.52751	-0.168393	0	0	0	0	0	0	0	0	0	0	0	0
P	P32466	0.215439	1	1	1	0.621309	1	1	0.624496	-0.698252	0.282611	0.154406	39	50	44	45	46	47	42	46	39	13152961	23993756	19104805	19060050	18822750	19552712	14956198	15317871	12878835	1.87505e+07	1.91452e+07	1.43843e+07	1.02105	0.767142	0.0300509	-0.382434	0	0	0	0	0	0	0	0	0	0	0	0
P	P32465	0.159343	1	1	1	0.567768	1	1	0.571487	-0.208147	0	0.345075	21	19	22	25	24	21	21	23	21	2666877	4338989	3899905	2865875	3050714	2802088	2716964	2955027	2527893	3635257	2.90623e+06	2.73329e+06	0.799455	0.751885	-0.322911	-0.411416	0	0	0	0	0	0	0	0	0	0	0	0
P	P32464	0.00409165	1	1	1	0.118054	1	1	0.125526	-0.261905	0.120551	0.283755	0	4	7	6	3	4	4	6	4	5005856	4293026	4823901	2202842	3230505	1571337	2878776	2039191	2487220	4.70759e+06	2.33489e+06	2.4684e+06	0.495985	0.524343	-1.01163	-0.931416	0	0	0	0	0	0	0	0	0	0	0	0
P	P32463	0.509615	1	1	1	0.737406	1	1	0.737713	0.0743448	0.53209	0	6	5	0	3	3	0	3	6	3	1187656	1319498	314000	839670	727807	34762	795096	851736	675521	940385	534080	774118	0.567937	0.823193	-0.816196	-0.280698	0	0	0	0	0	0	0	0	0	0	0	0
P	P54867	0.644875	1	1	1	0.803879	1	1	0.804063	-0.71576	5.29497	0.496962	0	3	0	0	0	0	0	0	0	67424	167342	42545	85143	62964	34072	92474	44309	58411	92437	60726.3	65064.7	0.656948	0.703881	-0.606148	-0.506596	0	0	0	0	0	0	0	0	0	0	0	0
P	P31378	0.23068	1	1	1	0.6305	1	1	0.633467	-0.999615	-0.512474	0.0746968	0	6	2	0	0	3	0	0	0	317613	247505	267058	457871	331787	279201	291922	245780	283623	277392	356286	273775	1.28441	0.986961	0.361111	-0.0189355	0	0	0	0	0	0	0	0	0	0	0	0
P	P32462	0.00170515	1	1	1	0.0706928	1	1	0.0772483	0.626372	0.0891936	0.596755	7	8	6	6	6	5	6	5	3	654519	640729	545355	435344	460798	315952	304171	183990	270329	613534	404031	252830	0.658531	0.412088	-0.602677	-1.27898	0	0	0	0	0	0	0	0	0	0	0	0
P	P31377	0.198285	1	1	1	0.607574	1	1	0.610927	-0.0707324	0.315577	0.19046	1	1	1	0	2	1	0	1	0	41990	70692	59603	46316	45643	45772	48535	40568	9736	57428.3	45910.3	32946.3	0.799437	0.573695	-0.322944	-0.801645	0	0	0	0	0	0	0	0	0	0	0	0
P	P32461	0.57899	1	1	1	0.769897	1	1	0.770134	-0.442282	0.366332	0.505442	5	11	7	11	6	6	9	0	4	631885	1167377	981655	992503	763356	358429	963272	451628	712204	926972	704763	709035	0.760284	0.764893	-0.395389	-0.38667	0	0	0	0	0	0	0	0	0	0	0	0
P	P31376	0.113679	1	1	1	0.519826	1	1	0.524326	0	0	0	9	11	9	13	16	11	9	9	10	10966017	3588437	4262377	1978457	1986622	2054644	2429141	2042050	1828107	6272277	2.00657e+06	2099766	0.319912	0.334769	-1.64425	-1.57876	0	0	0	0	0	0	0	0	0	0	0	0
P	P31374	0.150599	1	1	1	0.56309	1	1	0.566992	-0.952935	0	-0.276826	11	18	14	28	20	20	13	13	9	5085278	8757526	6407518	8720396	12616480	7147534	4690154	6111321	6670885	6.75011e+06	9.4948e+06	5824120	1.40662	0.862819	0.492228	-0.21287	0	0	0	0	0	0	0	0	0	0	0	0
P	P54862	0.0577695	1	1	1	0.427455	1	1	0.433776	-0.478396	-0.154164	0.0791878	9	8	0	0	0	0	0	0	7	2482329	3068065	3527712	3533536	3303034	3286990	2406396	2796454	1911070	3.02604e+06	3374520	2.37131e+06	1.11516	0.783635	0.157253	-0.351747	0	0	0	0	0	0	0	0	0	0	0	0
P	P31373	0.2645	1	1	1	0.637661	1	1	0.640293	0	0.456335	0.0273975	39	31	26	28	27	26	30	33	20	8034296	11580082	7244002	8183496	6635243	7448893	7726599	6876333	5346824	8.95279e+06	7422544	6.64992e+06	0.829076	0.742776	-0.270424	-0.429001	0	0	0	0	0	0	0	0	0	0	0	0
P	P35729	0.435611	1	1	1	0.703121	1	1	0.703523	-0.596762	0.269723	0.392468	44	43	53	39	42	39	47	41	30	3118905	4005750	4201950	5790316	3762517	3105855	4008611	2711718	2633269	3775535	4.21956e+06	3117866	1.11761	0.825808	0.160412	-0.276122	0	0	0	0	0	0	0	0	0	0	0	0
P	P54861	0.0389647	1	1	1	0.379839	1	1	0.387392	-1.04869	0.147808	0.055648	22	39	21	38	24	21	24	18	22	13292500	7931080	10398607	22097643	18029646	14884373	16013630	13001367	16290277	10540729	1.83372e+07	15101758	1.73965	1.43271	0.7988	0.518742	0	0	0	0	0	0	0	0	0	0	0	0
P	P35728	0.206355	1	1	1	0.611129	1	1	0.614368	-0.330083	-0.0978162	0.362495	9	14	9	12	9	8	10	10	5	2522206	5484344	5054420	3777420	3570711	2188625	2975014	2578847	2270584	4.35366e+06	3.17892e+06	2.60815e+06	0.730172	0.599071	-0.453692	-0.739202	0	0	0	0	0	0	0	0	0	0	0	0
P	P54860	0.124121	1	1	1	0.53487	1	1	0.539216	-0.449934	0.428611	0	12	27	24	26	12	22	16	9	8	2378289	2883715	3084174	3419102	2694146	3303698	2661196	2447935	2400051	2.78206e+06	3138982	2.50306e+06	1.12829	0.899715	0.174144	-0.15246	0	0	0	0	0	0	0	0	0	0	0	0
P	P06839	0.277969	1	1	1	0.64215	1	1	0.644663	-0.625776	0.206985	0.26626	13	23	15	19	21	17	20	8	9	10921111	11513534	11390762	12122345	12324907	17874426	12850392	18108104	13289743	1.12751e+07	14107226	14749413	1.25118	1.30814	0.32329	0.387513	0	0	0	0	0	0	0	0	0	0	0	0
P	P06838	0.0592901	1	1	1	0.433931	1	1	0.440266	0	2.4116	0	0	0	0	4	0	4	0	0	0	278117	299219	623191	161125	51990	189229	173712	125435	139419	400176	134115	146189	0.335139	0.365311	-1.57717	-1.4528	0	0	0	0	0	0	0	0	0	0	0	0
P	P35725	0.0447142	1	1	1	0.399181	1	1	0.406334	-0.114102	0	1.25494	4	5	6	2	3	5	1	2	4	647526	667657	993424	489177	562892	599781	465832	332676	496708	769536	550617	431739	0.715518	0.561038	-0.48294	-0.83383	0	0	0	0	0	0	0	0	0	0	0	0
P	P30283	0.00297298	1	1	1	0.094673	1	1	0.101341	-0.102082	1.52451	5.44837	0	2	0	5	1	0	0	0	0	8423241	11887043	8811294	3434292	3269870	4684019	6995394	7277849	8017888	9.70719e+06	3.79606e+06	7430377	0.391056	0.765451	-1.35455	-0.385619	0	0	0	0	0	0	0	0	0	0	0	0
P	P35724	0.0337852	1	1	1	0.358623	1	1	0.366432	-0.792513	0.572008	0.4439	8	21	17	13	7	12	10	6	11	1324410	6639831	7181702	6851334	6952152	6378000	1702807	1132099	1349950	5.04865e+06	6727162	1394952	1.33247	0.276302	0.414101	-1.85568	0	0	0	0	0	0	0	0	0	0	0	0
P	P40038	0.702699	1	1	1	0.836352	1	1	0.8365	-1.09943	-0.0374305	0.226654	0	3	0	3	0	0	2	0	0	162197	169152	172296	231804	216725	108312	165628	157128	152194	167882	185614	158317	1.10562	0.943025	0.144858	-0.0846315	0	0	0	0	0	0	0	0	0	0	0	0
P	P35723	0.17898	1	1	1	0.589643	1	1	0.593132	0	0	0	7	6	6	5	3	0	4	0	2	1662590	1589606	1207801	1210331	828004	1476174	1380989	448103	709066	1.48667e+06	1171503	846053	0.788007	0.569094	-0.34372	-0.813261	0	0	0	0	0	0	0	0	0	0	0	0
P	P40037	0.0848437	1	1	1	0.481694	1	1	0.486799	0.239161	0.422473	-0.0695569	3	6	6	4	9	4	5	6	5	1979501	2993638	2181653	3075792	2258209	3541230	1984644	1770298	1791902	2.38493e+06	2.95841e+06	1848948	1.24046	0.775263	0.310875	-0.367243	0	0	0	0	0	0	0	0	0	0	0	0
P	P23797	0.0120112	1	1	1	0.222569	1	1	0.231336	0.415323	10	10	0	0	1	0	0	0	0	0	0	13468	36124	39788	10099	0	0	0	0	0	29793.3	3366.33	0	0.112989	0	-3.14574	0.01	0	0	0	0	0	0	0	0	0	0	0	0
P	P05749	0.26153	1	1	1	0.637661	1	1	0.640293	-0.356384	1.37077	0.664388	23	39	28	28	25	27	20	24	15	9723375	21997831	14284723	12347078	9644562	10060170	11166109	10573025	9226659	1.53353e+07	1.06839e+07	10321931	0.696689	0.673083	-0.521414	-0.571144	0	0	0	0	0	0	0	0	0	0	0	0
P	P05748	0.230205	1	1	1	0.6305	1	1	0.633467	-0.343678	0.831027	0.637635	25	33	24	27	23	19	28	20	19	19100672	26832668	26038736	25465336	17155702	15775398	21492087	15393738	13409112	23990692	1.94655e+07	16764979	0.811376	0.698812	-0.301557	-0.517024	0	0	0	0	0	0	0	0	0	0	0	0
P	Q08748	0.102365	1	1	1	0.498629	1	1	0.503295	-0.313464	-0.550972	0.00748817	10	8	15	18	10	13	14	7	9	4689007	3693601	4642859	5615947	6961401	6378508	5675128	6544143	3906396	4.34182e+06	6.31862e+06	5.37522e+06	1.45529	1.23801	0.541309	0.308024	0	0	0	0	0	0	0	0	0	0	0	0
P	P40033	0.520696	1	1	1	0.741633	1	1	0.741924	-0.112956	0.415902	0	6	8	4	4	6	0	0	0	0	2994489	4079268	4534076	5170382	4324234	3391074	4203640	2970012	3421440	3.86928e+06	4295230	3.5317e+06	1.11009	0.912754	0.150671	-0.131703	0	0	0	0	0	0	0	0	0	0	0	0
P	Q08747	0.0219756	1	1	1	0.309343	1	1	0.318389	-0.386245	0	-0.0309479	5	6	7	5	4	4	4	4	3	1184034	1311741	1465304	1965421	1539771	1718012	1390782	1139724	1226843	1.32036e+06	1741068	1.25245e+06	1.31863	0.948567	0.399042	-0.0761783	0	0	0	0	0	0	0	0	0	0	0	0
P	P40032	0.210604	1	1	1	0.616061	1	1	0.619279	-0.267258	0.687146	0.744627	36	41	39	32	27	25	30	24	22	2665623	5368731	3864933	3654308	2902811	2517863	2967696	2229127	2426814	3966429	3024994	2.54121e+06	0.762649	0.64068	-0.390908	-0.642324	0	0	0	0	0	0	0	0	0	0	0	0
P	Q08746	0.686095	1	1	1	0.827244	1	1	0.827402	-0.55306	1.03446	0.62381	28	34	32	30	23	23	26	25	26	4445726	12985708	8707856	8459625	6605533	5789366	8445410	6024641	6764512	8.7131e+06	6951508	7.07819e+06	0.797823	0.812362	-0.32586	-0.299806	0	0	0	0	0	0	0	0	0	0	0	0
P	P05745	0.0549561	1	1	1	0.421472	1	1	0.427932	-0.0640758	0.81088	0.187542	18	20	15	0	0	12	17	0	0	20347385	29502948	23749661	20248766	17471396	18638492	18207386	18373505	17171893	2.45333e+07	18786218	1.79176e+07	0.765743	0.730337	-0.385068	-0.453366	0	0	0	0	0	0	0	0	0	0	0	0
P	P40031	0.616866	1	1	1	0.790583	1	1	0.79079	-6.10745	1.83607	-4.31033	0	3	1	2	0	0	0	0	1	8392	209952	62233	187564	76980	110756	122576	21474	42770	93525.7	125100	62273.3	1.3376	0.665842	0.419648	-0.586748	0	0	0	0	0	0	0	0	0	0	0	0
P	Q08745	0.264152	1	1	1	0.637661	1	1	0.640293	0.231134	-0.0636295	0.435102	34	37	28	31	43	33	38	28	36	20429954	24964709	22365160	18546232	19525512	14026204	24380749	14840970	20197853	2.25866e+07	1.7366e+07	19806524	0.768862	0.876915	-0.379204	-0.189492	0	0	0	0	0	0	0	0	0	0	0	0
P	P05744	0.246644	1	1	1	0.632642	1	1	0.63539	-0.205971	0	0	13	12	14	13	10	14	11	12	10	5481612	11329405	7222429	6992841	5215872	5065897	5509856	5570680	5035965	8.01115e+06	5.7582e+06	5372167	0.718774	0.670586	-0.47639	-0.576505	0	0	0	0	0	0	0	0	0	0	0	0
P	P40030	0.0621861	1	1	1	0.440016	1	1	0.446211	0.408081	0.779954	0.0534459	4	6	5	4	4	3	2	2	2	649052	1283962	495589	446708	371111	414751	251334	197630	218337	809534	410857	222434	0.507522	0.274767	-0.978457	-1.86372	0	0	0	0	0	0	0	0	0	0	0	0
P	P05743	0.348784	1	1	1	0.669984	1	1	0.672063	-0.566531	0.13664	0.368531	26	31	22	22	25	25	22	23	26	18417195	24398501	25938455	26233136	21565177	19673673	15039517	20725925	20481459	2.29181e+07	22490662	18748967	0.981351	0.818087	-0.0271582	-0.289673	0	0	0	0	0	0	0	0	0	0	0	0
P	Q08742	0.32291	1	1	1	0.663174	1	1	0.6654	0.966963	0	0	7	11	5	7	5	8	7	8	7	856401	549977	648070	384681	565149	689019	471275	597775	480538	684816	546283	516529	0.797708	0.75426	-0.326068	-0.406866	0	0	0	0	0	0	0	0	0	0	0	0
P	Q07657	0.582859	1	1	1	0.771573	1	1	0.771805	-1.12729	0	0	18	29	19	24	24	23	25	17	22	34787698	9456018	36440974	36066989	36663360	3731986	4111277	31679730	4496677	2.68949e+07	25487445	13429228	0.947668	0.499323	-0.0775457	-1.00196	0	0	0	0	0	0	0	0	0	0	0	0
P	P05740	0.163044	1	1	1	0.573626	1	1	0.577337	-0.331981	0.451965	0.356707	32	31	37	34	32	33	33	32	35	21300591	30568484	34043391	30139348	18358628	24431967	18999558	19662170	19355085	2.86375e+07	24309981	1.93389e+07	0.848887	0.675301	-0.236356	-0.566396	0	0	0	0	0	0	0	0	0	0	0	0
P	P32458	0.479644	1	1	1	0.721045	1	1	0.721383	-1.46059	-0.0103495	0	21	29	33	39	37	33	35	30	31	4333734	8102173	5466400	9087798	6721901	6730028	7485415	5196605	6472722	5.96744e+06	7.51324e+06	6384914	1.25904	1.06996	0.332325	0.0975561	0	0	0	0	0	0	0	0	0	0	0	0
P	Q07655	0.167258	1	1	1	0.577778	1	1	0.581444	-0.285393	0.903222	0.673878	13	20	12	12	6	10	14	12	8	1094973	2691419	1928616	1253409	1118432	1069483	1351709	966904	1191872	1.905e+06	1147108	1.17016e+06	0.602156	0.614257	-0.731792	-0.703085	0	0	0	0	0	0	0	0	0	0	0	0
P	P32457	0.636783	1	1	1	0.800033	1	1	0.800224	-1.27455	0.304682	-0.0775678	45	73	60	60	64	69	61	53	58	7316710	17838422	14790660	17104207	13341258	15756705	14124781	10246554	13668379	13315264	1.54007e+07	1.26799e+07	1.15662	0.952283	0.209917	-0.0705371	0	0	0	0	0	0	0	0	0	0	0	0
P	Q06567	0.870496	1	1	1	0.929634	1	1	0.929692	-0.140121	0.71301	0	2	5	2	5	3	4	2	2	4	2122500	3183226	354134	3119816	3230845	806869	2591505	1959077	2045844	1886620	2.38584e+06	2.19881e+06	1.26461	1.16548	0.338695	0.220918	0	0	0	0	0	0	0	0	0	0	0	0
P	P32454	0.582184	1	1	1	0.771573	1	1	0.771805	-0.303874	0.0459531	-0.209177	35	41	19	35	29	36	29	31	32	8468077	11274204	10239993	10267142	8612619	9443177	9240042	9335302	8895293	9.99409e+06	9.44098e+06	9156879	0.944656	0.916229	-0.0821389	-0.126219	0	0	0	0	0	0	0	0	0	0	0	0
P	P54858	0.738706	1	1	1	0.855024	1	1	0.855149	0	0.242935	0	3	5	0	4	6	0	4	1	2	1457990	2093484	1217835	1416142	1475233	1436095	1517167	1408612	1388669	1.58977e+06	1442490	1.43815e+06	0.907358	0.904627	-0.140256	-0.144604	0	0	0	0	0	0	0	0	0	0	0	0
P	P32453	0.619688	1	1	1	0.791968	1	1	0.792172	-0.37373	0.582819	0.417	11	9	10	11	10	8	8	6	9	4654569	2528818	4950468	3956573	3778771	4998929	4169059	4886547	5280028	4.04462e+06	4.24476e+06	4.77854e+06	1.04948	1.18146	0.0696786	0.240568	0	0	0	0	0	0	0	0	0	0	0	0
P	P32452	0.481844	1	1	1	0.722893	1	1	0.723228	-0.637624	0	0	0	3	5	6	5	0	5	0	0	64488	6631170	171551	990788	126953	134041	294163	160956	132311	2.28907e+06	417261	195810	0.182284	0.0855413	-2.45574	-3.54724	0	0	0	0	0	0	0	0	0	0	0	0
P	P32451	0.0464916	1	1	1	0.403772	1	1	0.410867	-0.840691	0.805505	0.230572	0	9	0	8	4	5	6	7	5	2922492	3495364	3768861	3561638	3249094	3379715	2790356	2750842	2804132	3.39557e+06	3.39682e+06	2.78178e+06	1.00037	0.819236	0.000528165	-0.287648	0	0	0	0	0	0	0	0	0	0	0	0
P	P54854	0.909061	1	1	1	0.952719	1	1	0.952761	-1.18851	-1.39753	2.05145	0	0	0	0	0	2	0	0	0	21796	35710	119834	49677	94078	28909	39832	76319	22177	59113.3	57554.7	46109.3	0.973633	0.780016	-0.0385507	-0.358425	0	0	0	0	0	0	0	0	0	0	0	0
P	P35719	0.407387	1	1	1	0.691973	1	1	0.693796	0.0102643	1.00844	0.138492	10	15	8	8	9	10	8	7	5	1907309	7162719	2404867	2109127	2158159	2994492	2422391	1545874	1567983	3824965	2.42059e+06	1845416	0.63284	0.482466	-0.660086	-1.0515	0	0	0	0	0	0	0	0	0	0	0	0
P	P35718	0.403826	1	1	1	0.690278	1	1	0.692113	-0.0505916	1.77558	0.734529	11	14	11	7	9	14	9	7	8	1097041	2879226	1659888	4924530	3250067	889238	1263730	583992	2407645	1.87872e+06	3.02128e+06	1.41846e+06	1.60816	0.755012	0.68541	-0.405428	0	0	0	0	0	0	0	0	0	0	0	0
P	Q05473	0.984631	1	1	1	0.992713	1	1	0.99272	-0.678176	-0.0461794	0.321905	0	4	4	0	0	0	0	0	0	480039	891099	1528918	852526	1125819	939789	1167291	807252	809346	966685	972711	927963	1.00623	0.959943	0.00896537	-0.0589791	0	0	0	0	0	0	0	0	0	0	0	0
P	Q05471	0.298164	1	1	1	0.650971	1	1	0.653348	-0.703501	0	0.0882495	29	38	28	43	36	36	37	21	27	6196101	8289735	6402573	5670346	6344193	8038292	6712810	8860189	9607644	6962803	6684277	8.39355e+06	0.959998	1.20548	-0.0588967	0.269613	0	0	0	0	0	0	0	0	0	0	0	0
P	P40029	0.432021	1	1	1	0.703121	1	1	0.703523	0.151059	0.753451	0	7	15	5	5	6	5	8	8	8	880089	1112451	593837	824578	736975	644787	734447	638572	679919	862126	735447	684313	0.853062	0.79375	-0.229277	-0.333243	0	0	0	0	0	0	0	0	0	0	0	0
P	P40026	0.559393	1	1	1	0.761266	1	1	0.761521	-0.742065	0.955059	0.282808	3	8	3	9	2	3	4	0	2	453711	835421	243301	507603	272951	176500	515897	285013	356947	510811	319018	385952	0.624532	0.755568	-0.679152	-0.404367	0	0	0	0	0	0	0	0	0	0	0	0
P	P05739	0.0107868	1	1	1	0.214412	1	1	0.223481	-0.247399	0.79396	0.360437	32	44	33	37	30	27	40	38	34	25460338	34641305	33578637	25081202	19647276	16135146	17734010	17222791	12794010	31226760	2.02879e+07	15916937	0.649695	0.509721	-0.622165	-0.97222	0	0	0	0	0	0	0	0	0	0	0	0
P	P24870	0.472336	1	1	1	0.719583	1	1	0.719932	0	0	10	0	0	7	0	0	0	0	0	0	854848	247936	875704	509187	829783	589951	532373	557525	126135	659496	642974	405344	0.974947	0.614627	-0.0366043	-0.702216	0	0	0	0	0	0	0	0	0	0	0	0
P	P05738	0.261313	1	1	1	0.637661	1	1	0.640293	-0.101924	0.807001	0.493377	51	63	44	55	44	41	56	45	43	42175860	74725737	56977697	48625351	44869036	45006427	48908471	41092252	43514793	5.79598e+07	46166938	44505172	0.796534	0.767863	-0.328192	-0.381079	0	0	0	0	0	0	0	0	0	0	0	0
P	P05737	0.252061	1	1	1	0.632642	1	1	0.63539	-0.226255	0.416805	0.448219	0	64	0	51	48	0	0	52	42	49646302	85113330	56528520	60872937	46315111	42537866	51318254	45324083	38008812	6.37627e+07	49908638	4.48837e+07	0.782724	0.703918	-0.353424	-0.506521	0	0	0	0	0	0	0	0	0	0	0	0
P	P40024	0.424375	1	1	1	0.701365	1	1	0.701791	-0.592815	0.518612	0.731142	51	54	49	58	54	49	49	46	50	10623573	20276333	18122947	18118370	12458594	8110318	13256073	10233018	11528267	16340951	1.28958e+07	1.16725e+07	0.789168	0.714307	-0.341595	-0.485384	0	0	0	0	0	0	0	0	0	0	0	0
P	P40022	0.0898125	1	1	1	0.482449	1	1	0.487477	0.229584	0.574704	0.0737199	3	2	2	3	1	1	1	2	1	1613463	2148512	1927813	1809999	1283382	1503905	1471014	1482431	1140893	1896596	1.53243e+06	1.36478e+06	0.807989	0.719594	-0.307592	-0.474745	0	0	0	0	0	0	0	0	0	0	0	0
P	P40021	0.353666	1	1	1	0.672451	1	1	0.67451	0	0	0	0	6	6	4	3	4	0	0	0	226120	832849	490588	712149	945487	591428	468869	644385	376911	516519	749688	496722	1.45142	0.961672	0.537469	-0.0563837	0	0	0	0	0	0	0	0	0	0	0	0
P	P40020	0.207522	1	1	1	0.611978	1	1	0.615206	-0.704708	0.230395	-0.0418523	5	11	13	9	7	8	8	4	4	4190425	6574549	4070581	6433860	6078368	5462340	4659082	4129423	4891661	4945185	5.99152e+06	4.56006e+06	1.21159	0.92212	0.276898	-0.116973	0	0	0	0	0	0	0	0	0	0	0	0
P	P22696	0.0703955	1	1	1	0.458977	1	1	0.46487	-0.293064	0.800874	0.0139067	3	5	2	3	2	2	0	0	1	10785655	5410912	12556421	11982478	19798641	12889151	9457468	4206335	5102879	9.58433e+06	14890090	6.25556e+06	1.55359	0.652686	0.635603	-0.615538	0	0	0	0	0	0	0	0	0	0	0	0
P	Q07648	0.224357	1	1	1	0.627814	1	1	0.630922	-4.72545	2.56009	0	3	3	0	0	0	0	0	0	0	68026	127921	76588	86259	79924	38746	61010	42723	51187	90845	68309.7	51640	0.751936	0.568441	-0.411317	-0.814918	0	0	0	0	0	0	0	0	0	0	0	0
P	Q08732	0.499707	1	1	1	0.732701	1	1	0.733018	-1.03312	-0.0675739	0	10	13	12	11	15	12	12	9	15	1182560	1829539	1368796	2465501	1957145	1281510	2013773	1290272	1352545	1.4603e+06	1.90139e+06	1.5522e+06	1.30205	1.06293	0.380788	0.0880482	0	0	0	0	0	0	0	0	0	0	0	0
P	Q03290	0.46693	1	1	1	0.717952	1	1	0.71831	-0.754216	0.517551	0.52927	3	3	3	6	5	0	3	0	1	489638	733396	873064	927326	627364	411093	574574	438024	496603	698699	655261	503067	0.93783	0.720005	-0.0926021	-0.473921	0	0	0	0	0	0	0	0	0	0	0	0
P	P32449	0.353212	1	1	1	0.672093	1	1	0.674152	0.284131	0.736794	0	15	32	16	20	14	17	17	22	12	3333206	4639648	1998705	2639290	2130104	2141709	3064345	2977645	2589906	3323853	2303701	2.8773e+06	0.693081	0.865652	-0.528903	-0.208142	0	0	0	0	0	0	0	0	0	0	0	0
P	P32448	0.860409	1	1	1	0.925487	1	1	0.925552	-0.101303	0.0882269	0.477319	9	14	8	5	6	7	8	4	4	3844494	3292524	4332555	4017152	4645964	3502936	4120454	4437769	3441063	3823191	4.05535e+06	3999762	1.06072	1.04618	0.0850494	0.0651369	0	0	0	0	0	0	0	0	0	0	0	0
P	P32447	0.00808862	1	1	1	0.183016	1	1	0.191937	-0.459231	0.447913	0.13646	4	6	1	6	4	3	3	2	0	335765	436124	562359	1813507	1499099	1675460	1301517	376988	415853	444749	1.66269e+06	698119	3.73848	1.56969	1.90245	0.650481	0	0	0	0	0	0	0	0	0	0	0	0
P	P32445	0.318566	1	1	1	0.660972	1	1	0.66322	-0.786522	0.380627	0.722719	19	23	25	27	21	22	21	14	16	2759585	5618876	3725406	4464823	3530749	2444979	3117775	2366341	2347233	4.03462e+06	3.48018e+06	2.61045e+06	0.86258	0.647012	-0.21327	-0.628135	0	0	0	0	0	0	0	0	0	0	0	0
P	Q06554	0.308254	1	1	1	0.655478	1	1	0.657787	-0.839548	0	0	16	28	20	40	23	18	27	15	7	9847294	9066265	18428294	49446776	15055445	14558505	11821063	8740387	13791988	1.24473e+07	2.63536e+07	11451146	2.11721	0.919971	1.08217	-0.120339	0	0	0	0	0	0	0	0	0	0	0	0
P	Q05468	0.329559	1	1	1	0.66551	1	1	0.667714	-0.428341	0.2121	0.137761	2	12	6	4	5	6	6	0	4	6894856	13072071	14575481	12337495	10336467	7788902	9889133	5368580	7454477	11514136	10154288	7570730	0.881898	0.657516	-0.181317	-0.604902	0	0	0	0	0	0	0	0	0	0	0	0
P	P53759	0.376512	1	1	1	0.676917	1	1	0.678823	0.190565	1.85418	0.245068	3	8	3	4	0	0	0	0	0	2323822	2020278	2169167	1658924	2041139	2352664	1701885	1932543	1998296	2171089	2.01758e+06	1.87757e+06	0.929292	0.864808	-0.105796	-0.209549	0	0	0	0	0	0	0	0	0	0	0	0
P	P24869	0.964712	1	1	1	0.983004	1	1	0.983022	-0.409469	0	0.472183	0	8	13	11	6	8	11	0	6	818308	1967070	2528281	1055435	3959631	1194661	1074194	694224	3732198	1.77122e+06	2069909	1.83354e+06	1.16863	1.03518	0.224824	0.0498875	0	0	0	0	0	0	0	0	0	0	0	0
P	P24868	0.748861	1	1	1	0.858723	1	1	0.85884	0	0	0	0	0	0	0	0	0	5	0	0	124733	250401	109074	201165	181309	60223	314675	148660	136198	161403	147566	199844	0.91427	1.23817	-0.129307	0.308212	0	0	0	0	0	0	0	0	0	0	0	0
P	P53756	0.0258027	1	1	1	0.327214	1	1	0.335784	0	0.619699	0.735284	12	17	14	12	9	8	8	18	13	1885784	2532832	2452098	1734679	1519833	1759311	1830682	1589258	1566808	2290238	1.67127e+06	1.66225e+06	0.729738	0.725798	-0.454549	-0.462361	0	0	0	0	0	0	0	0	0	0	0	0
P	P53754	0.702136	1	1	1	0.836144	1	1	0.836293	0.263487	-5.71443	0.076679	0	0	12	0	0	0	8	9	0	2264291	12236	1926730	1791538	1878407	2125243	1644467	1125783	2045784	1.40109e+06	1.93173e+06	1.60534e+06	1.37874	1.14579	0.463348	0.196338	0	0	0	0	0	0	0	0	0	0	0	0
P	P53753	0.711529	1	1	1	0.842186	1	1	0.84233	-0.390554	0.486358	0.574435	3	4	2	1	1	1	8	1	3	331303	403620	247901	366854	158275	129072	553738	149484	156257	327608	218067	286493	0.665634	0.874499	-0.587199	-0.193471	0	0	0	0	0	0	0	0	0	0	0	0
P	Q04377	0.703974	1	1	1	0.836943	1	1	0.83709	0	0	0	4	10	6	7	6	4	5	4	6	23521264	17855519	47452778	35553276	27530376	38224365	30281010	22843172	27477669	2.96099e+07	33769339	2.68673e+07	1.14048	0.907376	0.189637	-0.140227	0	0	0	0	0	0	0	0	0	0	0	0
P	P53752	0.156224	1	1	1	0.566435	1	1	0.570235	-0.609392	1.38739	0.208647	2	2	1	3	1	1	2	2	0	327131	526043	196871	231162	132823	181328	148416	251621	124126	350015	181771	174721	0.519323	0.499181	-0.945295	-1.00236	0	0	0	0	0	0	0	0	0	0	0	0
P	P40019	0.00489291	1	1	1	0.130864	1	1	0.138483	0.537427	0.389383	0	3	0	2	0	3	0	2	3	0	154270	209013	183763	94371	90906	47981	132591	114952	97646	182349	77752.7	115063	0.426396	0.631005	-1.22974	-0.664276	0	0	0	0	0	0	0	0	0	0	0	0
P	P53751	0.221206	1	1	1	0.624701	1	1	0.627823	0	0.163368	0	5	6	0	5	0	0	0	0	4	804160	888082	930136	927467	706602	797534	750192	706615	788631	874126	810534	748479	0.927251	0.85626	-0.108968	-0.223879	0	0	0	0	0	0	0	0	0	0	0	0
P	P40018	0.0521729	1	1	1	0.41311	1	1	0.419669	-0.706489	1.30493	0.106098	3	6	0	4	3	1	7	0	3	412848	444056	350443	577366	447619	275581	253829	191542	177355	402449	433522	207575	1.07721	0.51578	0.107299	-0.955171	0	0	0	0	0	0	0	0	0	0	0	0
P	P40016	0.0442476	1	1	1	0.397598	1	1	0.404834	-0.83852	0.123831	0.102519	30	27	28	31	33	24	30	26	27	4111236	6133845	4498907	8643135	10248027	10086119	9419782	4157536	5035541	4.91466e+06	9.65909e+06	6.20429e+06	1.96536	1.2624	0.974795	0.336173	0	0	0	0	0	0	0	0	0	0	0	0
P	Q04373	0.640549	1	1	1	0.80196	1	1	0.802148	-0.841446	0.250863	0.0568827	36	34	34	36	35	43	39	32	35	29078742	23123302	51183706	30961954	30439988	48620088	29019358	28315233	28480613	3.44619e+07	36674010	28605068	1.06419	0.830049	0.0897551	-0.268732	0	0	0	0	0	0	0	0	0	0	0	0
P	Q08729	0.694262	1	1	1	0.831605	1	1	0.831759	-0.322971	0	1.20093	3	3	4	0	0	0	0	0	0	3700182	1529742	2293281	2764256	2209454	2344406	2361121	1908167	1903392	2507735	2439372	2057560	0.972739	0.820485	-0.0398751	-0.28545	0	0	0	0	0	0	0	0	0	0	0	0
P	P40015	0.566741	1	1	1	0.76434	1	1	0.764589	0	-0.555545	0.478087	9	6	8	9	6	7	7	10	5	9256561	3117037	7821946	7757588	7795242	8531349	7922057	8439091	8723199	6731848	8.02806e+06	8361449	1.19255	1.24207	0.254049	0.31275	0	0	0	0	0	0	0	0	0	0	0	0
P	Q04372	0.843391	1	1	1	0.914667	1	1	0.914739	-0.966728	0.120031	0.485083	5	5	6	8	4	6	5	5	6	350942	839572	453059	879554	584226	204408	498143	438569	409707	547858	556063	448806	1.01498	0.819202	0.0214463	-0.287708	0	0	0	0	0	0	0	0	0	0	0	0
P	P23776	0.748383	1	1	1	0.858578	1	1	0.858696	0.0792775	0	0.443493	12	13	10	4	5	4	12	12	11	2081172	1374646	2815259	2143196	2471704	2107218	2084754	1926121	1878594	2090359	2240706	1.96316e+06	1.07192	0.939148	0.100203	-0.0905757	0	0	0	0	0	0	0	0	0	0	0	0
P	P40014	0.83458	1	1	1	0.907859	1	1	0.907934	-0.439816	0	0	0	9	5	7	0	5	8	0	7	891526	899937	4267202	4449393	883424	3407818	3634551	610366	2996813	2019555	2913545	2413910	1.44267	1.19527	0.528738	0.257334	0	0	0	0	0	0	0	0	0	0	0	0
P	Q04371	0.688373	1	1	1	0.827318	1	1	0.827474	-0.209864	0	0.128571	9	8	4	7	8	0	7	5	0	1122348	683171	1152931	1830095	1157685	823511	1531293	766975	1258127	986150	1.27043e+06	1185465	1.28827	1.20211	0.365438	0.265574	0	0	0	0	0	0	0	0	0	0	0	0
P	Q04370	0.80214	1	1	1	0.888305	1	1	0.888394	0.260012	0.813598	-10	0	0	0	0	0	0	0	0	1	280532	319934	0	234267	182030	178105	222627	242654	280941	200155	198134	248741	0.989901	1.24274	-0.0146436	0.313522	0	0	0	0	0	0	0	0	0	0	0	0
P	P40013	0.146994	1	1	1	0.558392	1	1	0.562339	-0.234661	0.878858	0	7	8	6	10	11	5	9	8	11	1029774	1076515	897542	1165549	622939	639325	631110	599442	703737	1001277	809271	644763	0.808239	0.643941	-0.307146	-0.635	0	0	0	0	0	0	0	0	0	0	0	0
P	P40012	0.153411	1	1	1	0.566435	1	1	0.570235	-0.345708	-0.0227896	-0.0205786	0	7	5	0	0	5	8	5	5	1806466	1678953	2167586	2048395	1908706	2011208	1675212	1798707	1594658	1884335	1.98944e+06	1.68953e+06	1.05578	0.896616	0.0783043	-0.157437	0	0	0	0	0	0	0	0	0	0	0	0
P	Q08726	0.973767	1	1	1	0.986619	1	1	0.986631	-0.540894	0.526589	0.0290466	3	6	2	3	0	0	3	0	4	2439621	3737445	1421979	2588244	1661989	3193732	2730408	2336514	2072068	2533015	2.48132e+06	2.37966e+06	0.979592	0.939459	-0.0297468	-0.0900981	0	0	0	0	0	0	0	0	0	0	0	0
P	P40010	0.314741	1	1	1	0.658652	1	1	0.660928	-0.554132	0.431411	0.54804	42	58	49	52	37	38	34	36	31	5705362	10186118	8929770	8610914	7162066	5943172	7356270	5065734	5431570	8273750	7.23872e+06	5.95119e+06	0.874902	0.719286	-0.192807	-0.475363	0	0	0	0	0	0	0	0	0	0	0	0
P	Q02199	0.778777	1	1	1	0.875971	1	1	0.876073	-0.779482	0.55215	0.983607	11	16	13	20	15	11	17	15	15	903751	1664609	1069957	1588315	1087566	539604	1157028	826584	965969	1.21277e+06	1.07183e+06	983194	0.883784	0.810699	-0.178235	-0.302761	0	0	0	0	0	0	0	0	0	0	0	0
P	Q08723	0.382859	1	1	1	0.678615	1	1	0.680506	-0.575272	0.693457	0.296119	12	16	18	16	10	13	18	16	14	2862832	4576035	3513922	4434150	2927434	3263297	3521215	2582021	2208969	3.65093e+06	3541627	2770735	0.970062	0.758912	-0.0438516	-0.397995	0	0	0	0	0	0	0	0	0	0	0	0
P	Q02197	0.57457	1	1	1	0.767366	1	1	0.767605	0.363273	0.642142	0.0294885	0	4	0	0	0	0	0	0	0	190630	162859	60233	168090	177473	85534	194407	142214	209662	137907	143699	182094	1.042	1.32041	0.0593508	0.400987	0	0	0	0	0	0	0	0	0	0	0	0
P	Q03281	0.0740614	1	1	1	0.465998	1	1	0.471628	-0.00975938	0.294871	0.428098	12	16	15	14	18	15	14	13	13	2793668	3679427	4930307	2619731	2763863	2339071	2773916	1870899	2210625	3801134	2.57422e+06	2.28515e+06	0.677225	0.601175	-0.562294	-0.734143	0	0	0	0	0	0	0	0	0	0	0	0
P	Q02196	0.0421486	1	1	1	0.390123	1	1	0.397453	-1.15257	-0.474308	-0.549144	0	1	0	2	2	0	0	0	0	47497	79377	70790	124552	144822	167937	121448	30526	22291	65888	145770	58088.3	2.2124	0.881622	1.14561	-0.181767	0	0	0	0	0	0	0	0	0	0	0	0
P	Q03280	0.257111	1	1	1	0.636239	1	1	0.638954	-0.567239	0	0	30	50	37	38	39	34	48	29	30	20015938	13594408	14293163	19248387	18163956	19529911	15288061	15905385	17629071	1.59678e+07	1.89808e+07	1.62742e+07	1.18869	1.01918	0.249368	0.0274153	0	0	0	0	0	0	0	0	0	0	0	0
P	P21595	0.217383	1	1	1	0.6235	1	1	0.62668	0	-0.104151	-0.00342908	0	0	0	0	0	3	0	0	0	134285	126658	161728	165112	239924	175605	195756	121575	129985	140890	193547	149105	1.37374	1.05831	0.458111	0.0817592	0	0	0	0	0	0	0	0	0	0	0	0
P	P32435	6.52257e-06	1	1	1	0.00215696	1	1	0.00700361	-10	-10	-10	0	0	0	0	0	1	1	1	1	0	0	0	22317	17863	21007	41651	36024	34320	0	20395.7	37331.7	1000	1000	9.96578	9.96578	0	0	0	0	0	0	0	0	0	0	0	0
P	P54839	0.306858	1	1	1	0.655478	1	1	0.657787	0.224363	1.25832	0	28	27	19	23	22	20	27	22	20	4591776	5979824	3119168	3934018	2753809	3607322	4010056	3260632	2948444	4.56359e+06	3.43172e+06	3.40638e+06	0.751977	0.746425	-0.411239	-0.421931	0	0	0	0	0	0	0	0	0	0	0	0
P	P54838	0.805389	1	1	1	0.890298	1	1	0.890385	0.010841	0.599447	0.178522	29	36	26	20	22	26	21	18	17	4141176	5781064	4660666	5073919	2419866	4192022	3872339	7222627	2076449	4.86097e+06	3895269	4.39047e+06	0.801336	0.903209	-0.319521	-0.146868	0	0	0	0	0	0	0	0	0	0	0	0
P	P21592	0.171024	1	1	1	0.582259	1	1	0.585885	-2.34106	-0.573597	0.520556	0	1	0	0	0	0	0	0	0	6878	20814	19330	34849	30976	13475	21753	0	0	15674	26433.3	7251	1.68644	0.462613	0.753985	-1.11212	0	0	0	0	0	0	0	0	0	0	0	0
P	P32432	0.899407	1	1	1	0.946987	1	1	0.947034	-0.404126	0.848004	0.132239	7	12	3	4	7	4	4	3	6	795854	1136080	577022	1079253	691842	444563	940945	703396	719983	836319	738553	788108	0.8831	0.942354	-0.179352	-0.0856594	0	0	0	0	0	0	0	0	0	0	0	0
P	P54837	0.0117556	1	1	1	0.221283	1	1	0.230121	-0.448643	0.342618	0.746348	19	20	18	19	14	15	15	17	14	11209806	14775515	18543997	8172410	7248803	5199516	8233967	6617496	8497335	14843106	6.87358e+06	7.78293e+06	0.463082	0.524347	-1.11066	-0.931407	0	0	0	0	0	0	0	0	0	0	0	0
P	Q06543	0.0647096	1	1	1	0.445098	1	1	0.451181	-0.700508	0.618726	0.417671	0	4	5	5	5	2	6	2	3	376622	441049	485271	610848	476616	615948	494570	411679	407862	434314	567804	438037	1.30736	1.00857	0.386655	0.0123143	0	0	0	0	0	0	0	0	0	0	0	0
P	P53746	0.180643	1	1	1	0.589643	1	1	0.593132	-0.133066	0.0928555	0.186041	0	5	0	0	0	0	0	0	0	2864786	2708694	527001	627434	438123	475329	1779186	473798	1704423	2.03349e+06	513629	1.31914e+06	0.252584	0.648704	-1.98516	-0.624368	0	0	0	0	0	0	0	0	0	0	0	0
P	Q04368	0.422434	1	1	1	0.700802	1	1	0.701232	-1.01041	-0.373438	0.0349038	0	4	0	5	4	1	0	4	0	1163184	994221	1139247	1477341	1200473	1297756	1493868	893384	1145464	1098884	1325190	1177572	1.20594	1.07161	0.27016	0.0997762	0	0	0	0	0	0	0	0	0	0	0	0
P	P53743	0.493092	1	1	1	0.728205	1	1	0.728528	0	0.0105242	0.0760997	5	12	7	12	9	5	8	3	4	1689037	1854697	1443775	1448521	1237815	2012470	1255414	1244921	1615039	1662503	1.56627e+06	1.37179e+06	0.942115	0.825136	-0.0860252	-0.277296	0	0	0	0	0	0	0	0	0	0	0	0
P	P40009	0.907249	1	1	1	0.951981	1	1	0.952024	-0.09779	0.529782	-0.236842	0	10	0	0	0	0	0	0	0	15621756	20477045	7464004	16787761	34002378	4893211	29065152	10297006	10756022	14520935	1.85611e+07	16706060	1.27823	1.15048	0.354149	0.202237	0	0	0	0	0	0	0	0	0	0	0	0
P	P53742	0.561563	1	1	1	0.761698	1	1	0.761951	-0.749997	0.362156	0.162345	35	46	42	44	42	42	44	33	39	6083095	12101542	7521190	10182421	6624334	6265751	7641277	4616982	6901434	8568609	7.69084e+06	6.38656e+06	0.897559	0.745344	-0.155921	-0.424021	0	0	0	0	0	0	0	0	0	0	0	0
P	P40008	0.65393	1	1	1	0.80969	1	1	0.80987	0	0.523042	0.380781	24	18	21	14	24	17	18	12	12	5670465	4019064	5826102	4555536	9161583	4579862	4846924	4514389	5226709	5171877	6.09899e+06	4862674	1.17926	0.940215	0.237883	-0.0889381	0	0	0	0	0	0	0	0	0	0	0	0
P	P53741	0.88524	1	1	1	0.93828	1	1	0.938332	-0.557641	0.863139	0.253816	37	39	31	37	30	36	35	37	39	8577605	10302948	5546789	10101719	9037057	6979916	9467142	7789539	9135593	8.14245e+06	8.70623e+06	8.79742e+06	1.06924	1.08044	0.0965858	0.111619	0	0	0	0	0	0	0	0	0	0	0	0
P	P40007	0.883583	1	1	1	0.937213	1	1	0.937266	-0.540004	0.635856	0	11	17	14	16	14	13	9	18	9	2464821	3500256	2433071	3734855	2691834	1898472	3000277	2451287	2187230	2.79938e+06	2.77505e+06	2.54626e+06	0.991309	0.909581	-0.012593	-0.136726	0	0	0	0	0	0	0	0	0	0	0	0
P	P40006	0.827923	1	1	1	0.904279	1	1	0.904356	0.0674144	0.939186	0.203084	0	8	0	7	0	2	5	3	0	2268469	3479453	1773836	2443925	1825398	2646956	2353849	2102480	2222669	2.50725e+06	2.30543e+06	2.22633e+06	0.919503	0.887957	-0.121074	-0.171438	0	0	0	0	0	0	0	0	0	0	0	0
P	P40005	0.521383	1	1	1	0.741633	1	1	0.741924	0	0	0.189401	2	6	2	1	2	3	1	2	2	301728	407449	462960	577880	418060	400007	396759	486165	136845	390712	465316	339923	1.19094	0.870008	0.252103	-0.200899	0	0	0	0	0	0	0	0	0	0	0	0
P	P40003	0.137967	1	1	1	0.549929	1	1	0.553975	-0.279316	0.827663	1.11979	2	2	2	2	3	0	2	2	0	472372	613241	696364	342335	547615	306155	486996	204288	389363	593992	398702	360216	0.671224	0.606432	-0.575135	-0.721583	0	0	0	0	0	0	0	0	0	0	0	0
P	A5Z2X5	0.9346	1	1	1	0.963975	1	1	0.964003	-0.677121	0.84219	0.0777733	2	1	1	1	1	2	1	1	1	519038	1194793	441117	832987	698522	413007	664092	654230	623836	718316	648172	647386	0.902349	0.901255	-0.148242	-0.149992	0	0	0	0	0	0	0	0	0	0	0	0
P	P40002	0.347305	1	1	1	0.669627	1	1	0.67171	-1.01084	1.10201	1.36503	2	6	6	2	3	3	2	4	1	183231	613572	379908	376825	265761	122987	266829	209367	138449	392237	255191	204882	0.650604	0.522342	-0.620148	-0.936935	0	0	0	0	0	0	0	0	0	0	0	0
P	Q07623	0.636839	1	1	1	0.800033	1	1	0.800224	-0.676356	0.10365	0.371665	11	27	17	19	18	16	16	12	17	2680610	3279907	3952111	4935663	4265807	2759467	4485818	2947477	3870877	3.30421e+06	3986979	3.76806e+06	1.20664	1.14038	0.270991	0.189516	0	0	0	0	0	0	0	0	0	0	0	0
P	Q06538	0.511336	1	1	1	0.738397	1	1	0.7387	-0.370773	-0.415293	0.0858006	0	0	2	3	4	0	4	5	0	666458	1196905	1114550	895885	848744	757999	1079735	574467	645491	992638	834209	766564	0.840397	0.77225	-0.250858	-0.37286	0	0	0	0	0	0	0	0	0	0	0	0
P	Q07622	0.266318	1	1	1	0.638648	1	1	0.641273	-0.955987	0.62674	0.163123	9	12	5	8	7	5	6	9	6	1649200	2479275	2110689	1997755	1672206	1489634	1795835	1660042	1649825	2.07972e+06	1719865	1.7019e+06	0.826969	0.818331	-0.274095	-0.289243	0	0	0	0	0	0	0	0	0	0	0	0
P	P29056	0.61204	1	1	1	0.787238	1	1	0.787446	-0.576826	0.522251	0.29749	25	20	18	22	18	20	19	17	14	2907070	11895035	3805411	3244822	2614781	2720465	10992534	2216153	2419739	6.20251e+06	2.86002e+06	5.20948e+06	0.461108	0.839899	-1.11682	-0.251713	0	0	0	0	0	0	0	0	0	0	0	0
P	P29055	0.539966	1	1	1	0.74997	1	1	0.750241	-1.02799	0.603941	0.18978	11	15	13	12	13	7	10	12	13	1452441	5357041	1961479	2690520	1539293	1462384	2124596	1585219	1712708	2.92365e+06	1897399	1.80751e+06	0.648982	0.618236	-0.623749	-0.693771	0	0	0	0	0	0	0	0	0	0	0	0
P	P53739	0.986989	1	1	1	0.99397	1	1	0.993975	-0.835857	-0.0164455	0.0650954	9	14	12	21	13	6	13	9	14	33213997	16259853	37450747	30573449	27978551	25894984	25337458	29303031	32051228	2.89749e+07	2.8149e+07	28897239	0.971497	0.997321	-0.0417186	-0.00387032	0	0	0	0	0	0	0	0	0	0	0	0
P	P31334	0.0998454	1	1	1	0.497019	1	1	0.501771	-0.430897	0.466993	0.343088	7	17	11	10	5	3	2	0	0	288089	658155	482424	421851	462245	352593	284725	154957	253857	476223	412230	231180	0.865624	0.485444	-0.208188	-1.04262	0	0	0	0	0	0	0	0	0	0	0	0
P	P53738	0.169097	1	1	1	0.57924	1	1	0.582882	-0.0624125	0.887392	0.431712	1	3	0	2	1	1	0	2	0	137651	161804	162254	128470	128183	121650	144691	156574	112946	153903	126101	138070	0.819354	0.897126	-0.287442	-0.156618	0	0	0	0	0	0	0	0	0	0	0	0
P	P53736	0.324867	1	1	1	0.663174	1	1	0.6654	-1.27181	1.46371	0.972939	2	7	5	2	4	0	0	0	0	364057	5217220	3051049	698899	1399024	1312232	1146432	1270299	1493383	2877442	1.13672e+06	1.30337e+06	0.395045	0.452962	-1.33991	-1.14254	0	0	0	0	0	0	0	0	0	0	0	0
P	P53735	0.128438	1	1	1	0.538918	1	1	0.543186	-0.370605	0.354004	0.395591	3	5	0	4	3	1	0	0	0	391982	395841	684030	494338	405441	404748	346032	229344	283093	490618	434842	286156	0.886316	0.583257	-0.174107	-0.777796	0	0	0	0	0	0	0	0	0	0	0	0
P	P53734	0.581965	1	1	1	0.771573	1	1	0.771805	-0.840255	0	0.339184	31	38	34	42	32	26	31	35	29	4660778	6296250	4186928	5437710	4358972	3316399	5046513	3659063	4002267	5.04799e+06	4371027	4.23595e+06	0.865895	0.839136	-0.207735	-0.253023	0	0	0	0	0	0	0	0	0	0	0	0
P	P53733	0.655524	1	1	1	0.811197	1	1	0.811376	-0.896643	-0.408904	-0.0329827	0	3	5	3	5	5	3	2	0	1429950	1610639	4183924	2243432	2952295	4389015	3309155	2422127	1178311	2408171	3194914	2.3032e+06	1.3267	0.95641	0.407839	-0.0642996	0	0	0	0	0	0	0	0	0	0	0	0
P	P53732	0.0926954	1	1	1	0.487778	1	1	0.492725	-5.7523	-0.496924	-5.00778	0	3	1	1	2	1	0	0	1	19230	15630	34947	387460	31127	233231	21881	12818	17940	23269	217273	17546.3	9.33743	0.754065	3.22303	-0.40724	0	0	0	0	0	0	0	0	0	0	0	0
P	P53731	0.0122576	1	1	1	0.224887	1	1	0.233586	-3.27509	-1.10432	-0.760169	19	35	37	59	45	41	33	31	32	2201091	4364909	3510844	11079150	8170121	6579568	5317007	4400813	4270865	3358948	8609613	4662895	2.56319	1.3882	1.35794	0.473216	0	0	0	0	0	0	0	0	0	0	0	0
P	P53730	0.0319807	1	1	1	0.352343	1	1	0.360223	0.26935	-0.261699	0.694322	15	10	15	10	8	10	4	3	4	913613	820409	1095069	995305	742781	673543	652375	476553	503907	943030	803876	544278	0.85244	0.577159	-0.230331	-0.79296	0	0	0	0	0	0	0	0	0	0	0	0
P	Q03266	0.0593004	1	1	1	0.433931	1	1	0.440266	0.569236	1.00289	-0.331295	4	0	0	0	0	2	0	0	0	767469	905090	1394190	668797	400416	448114	695197	343073	571837	1.02225e+06	505776	536702	0.494767	0.525021	-1.01518	-0.929554	0	0	0	0	0	0	0	0	0	0	0	0
P	Q03264	0.110963	1	1	1	0.516558	1	1	0.521115	-0.25698	-0.0104047	0.120558	0	0	4	0	0	4	0	0	0	370431	311286	432609	471279	402703	396076	343572	348173	275122	371442	423353	322289	1.13975	0.86767	0.188723	-0.204782	0	0	0	0	0	0	0	0	0	0	0	0
P	Q03262	0.000604222	1	1	1	0.0523301	1	1	0.0591007	-0.236681	0.800637	0.212813	4	7	4	8	4	6	9	9	8	38270591	32608035	28662474	19122177	17341049	19771407	36840202	39455282	41773140	3.31804e+07	1.87449e+07	39356208	0.564939	1.18613	-0.823833	0.246261	0	0	0	0	0	0	0	0	0	0	0	0
P	Q08702	0.102773	1	1	1	0.499231	1	1	0.503891	10	1.78054	0.446043	0	4	0	0	0	0	0	0	0	701341	2401167	3341754	695822	673109	921473	717494	671904	617831	2.14809e+06	763468	669076	0.355418	0.311475	-1.49241	-1.68281	0	0	0	0	0	0	0	0	0	0	0	0
P	P32419	0.240414	1	1	1	0.632642	1	1	0.63539	-1.09545	0.779309	0.833071	17	29	33	27	26	18	25	16	24	2307253	6192659	5685057	5300874	3299864	3153375	2797873	2168280	2667633	4728323	3.91804e+06	2.5446e+06	0.828632	0.53816	-0.271197	-0.893892	0	0	0	0	0	0	0	0	0	0	0	0
P	P47099	0.000945993	1	1	1	0.0523301	1	1	0.0591007	1.51653	1.58666	2.99048	268	0	0	0	0	0	173	0	0	396017922	472559502	334641852	141225051	138372671	105210843	243818274	175416349	218479936	401073092	1.2827e+08	2.12572e+08	0.319816	0.530007	-1.64469	-0.915917	0	0	0	0	0	0	0	0	0	0	0	0
P	P47098	0.000697438	1	1	1	0.0523301	1	1	0.0591007	1.30586	2.16941	2.75472	587	864	770	325	345	245	438	360	380	589385101	784652128	596271109	220522783	203270470	149375177	371597052	258771902	327954750	656769446	1.91056e+08	3.19441e+08	0.290903	0.486383	-1.78139	-1.03984	0	0	0	0	0	0	0	0	0	0	0	0
P	P21576	0.111116	1	1	1	0.516558	1	1	0.521115	-0.680022	0.863565	0.319797	62	101	83	80	81	60	68	62	67	19858742	27987162	29200491	28590330	20804437	23012655	20368535	18189075	13843397	2.56821e+07	2.41358e+07	1.7467e+07	0.93979	0.680123	-0.0895899	-0.556133	0	0	0	0	0	0	0	0	0	0	0	0
P	P47096	0.0102016	1	1	1	0.208842	1	1	0.21799	0.303308	0.698039	0.731102	9	13	10	9	3	3	2	5	0	614791	613143	631346	598798	472662	377075	393227	346751	259683	619760	482845	333220	0.779084	0.53766	-0.36015	-0.895233	0	0	0	0	0	0	0	0	0	0	0	0
P	P47095	0.958	1	1	1	0.979648	1	1	0.979669	0.0734348	0.425532	0.269678	3	6	2	1	4	2	0	4	0	882560	1759852	275491	687473	1603703	199066	788834	907268	963377	972634	830081	886493	0.853435	0.911435	-0.228646	-0.133788	0	0	0	0	0	0	0	0	0	0	0	0
P	Q06525	0.310718	1	1	1	0.656481	1	1	0.658776	-0.758274	0	0.19038	2	2	5	3	3	5	1	0	2	562567	520458	1487333	734001	427855	1373395	409857	436369	166218	856786	845084	337481	0.986342	0.393892	-0.0198407	-1.34413	0	0	0	0	0	0	0	0	0	0	0	0
P	Q06523	0.783999	1	1	1	0.87976	1	1	0.87986	0	0.965204	0.61369	9	19	13	10	9	12	11	10	6	974595	2051102	1156141	1736220	962272	767091	1447178	1476583	1193289	1393946	1.15519e+06	1372350	0.828722	0.984507	-0.271039	-0.0225262	0	0	0	0	0	0	0	0	0	0	0	0
P	P20486	0.231132	1	1	1	0.6305	1	1	0.633467	-10	2.4743	0.610788	4	12	10	6	4	3	6	5	5	451548	2663883	1743686	1108764	666526	768261	569348	572013	734922	1.61971e+06	847850	625428	0.52346	0.386137	-0.93385	-1.37282	0	0	0	0	0	0	0	0	0	0	0	0
P	Q06522	0.01823	1	1	1	0.276435	1	1	0.285119	0.115079	5.28374	0.465482	0	2	0	0	0	0	0	0	0	51567	82569	76220	43963	49603	39978	43305	31956	35176	70118.7	44514.7	36812.3	0.634848	0.525	-0.655518	-0.929609	0	0	0	0	0	0	0	0	0	0	0	0
P	P20485	0.625999	1	1	1	0.795498	1	1	0.795699	-0.139	0	0.0879542	17	12	7	21	21	0	13	0	15	8336376	14644781	12359628	9946269	17242955	9593200	15830319	6319404	3700107	1.17803e+07	12260808	8616610	1.04079	0.731445	0.0576825	-0.451179	0	0	0	0	0	0	0	0	0	0	0	0
P	P53729	0.0742209	1	1	1	0.465998	1	1	0.471628	-0.527393	0.276551	-0.0728149	5	10	2	7	5	3	8	6	6	536736	743635	490183	542429	529494	439946	371389	402393	400305	590185	503956	391362	0.853896	0.663118	-0.227868	-0.592662	0	0	0	0	0	0	0	0	0	0	0	0
P	Q01080	0.379939	1	1	1	0.67746	1	1	0.679366	-0.674736	0.41119	0.996336	45	42	46	40	45	35	37	37	40	9790905	15157004	16075193	14076280	11036005	8950881	12754572	7878008	10104106	1.36744e+07	1.13544e+07	10245562	0.830341	0.749253	-0.268224	-0.416475	0	0	0	0	0	0	0	0	0	0	0	0
P	P20484	0.434408	1	1	1	0.703121	1	1	0.703523	-0.311921	0.266107	0.257266	25	32	31	27	22	22	24	16	21	7554486	6618802	17374559	6074057	7862585	14074261	6611405	7058855	3730697	10515949	9.33697e+06	5800319	0.887886	0.551574	-0.171553	-0.858375	0	0	0	0	0	0	0	0	0	0	0	0
P	P53728	0.177365	1	1	1	0.589643	1	1	0.593132	-0.041577	0	0.163294	0	4	6	2	4	5	3	0	2	174888	380788	239089	248732	223792	215600	197078	130613	126602	264922	229375	151431	0.865821	0.571607	-0.20786	-0.806905	0	0	0	0	0	0	0	0	0	0	0	0
P	P53727	0.334141	1	1	1	0.666417	1	1	0.668558	-0.147958	-0.159913	-0.143894	0	1	0	7	0	4	0	0	0	11113706	2173340	10054389	12741424	10070292	14225243	7656291	12251810	13865054	7.78048e+06	12345653	1.12577e+07	1.58675	1.44692	0.666072	0.532984	0	0	0	0	0	0	0	0	0	0	0	0
P	P53725	0.782094	1	1	1	0.878731	1	1	0.878832	-0.179551	0.831456	0	2	6	2	3	3	1	3	3	4	2168031	4149589	2764540	2822492	3855585	3034058	3962025	2024149	2131613	3.02739e+06	3.23738e+06	2705929	1.06936	0.893817	0.096753	-0.161949	0	0	0	0	0	0	0	0	0	0	0	0
P	P53724	0.0850073	1	1	1	0.481694	1	1	0.486799	-0.0223668	0.558207	0.0226033	8	10	5	8	6	6	10	10	10	1018374	1756420	1015240	1141831	785671	752063	722104	565991	614556	1.26334e+06	893188	634217	0.707003	0.502014	-0.500212	-0.9942	0	0	0	0	0	0	0	0	0	0	0	0
P	P53723	0.275846	1	1	1	0.64215	1	1	0.644663	-0.547673	0.802619	0.514952	17	23	18	19	17	12	12	10	12	2459910	4650631	3298069	3726534	2558921	2176331	2515358	1984469	2373106	3.46954e+06	2.8206e+06	2.29098e+06	0.81296	0.660312	-0.298743	-0.59878	0	0	0	0	0	0	0	0	0	0	0	0
P	Q04347	0.19221	1	1	1	0.60026	1	1	0.603641	-0.722864	0.443454	0.449887	20	29	28	26	24	22	23	19	22	9472130	6190433	11550540	10883160	12195667	12947057	10097764	11513384	10679975	9.07103e+06	12008628	1.07637e+07	1.32384	1.1866	0.404732	0.246836	0	0	0	0	0	0	0	0	0	0	0	0
P	P53722	0.0141752	1	1	1	0.246369	1	1	0.255335	-0.241351	0.786196	-0.068609	5	2	4	2	1	2	0	2	3	1137708	1505936	1754199	1004852	821117	873966	933616	555131	710100	1.46595e+06	899978	732949	0.613923	0.499983	-0.703871	-1.00005	0	0	0	0	0	0	0	0	0	0	0	0
P	P53721	0.376816	1	1	1	0.676917	1	1	0.678823	-0.671581	0.20147	0	9	12	6	13	9	7	11	9	7	661975	1179370	866256	1251406	884514	838363	855414	616124	730272	902534	991428	733937	1.09849	0.813196	0.135527	-0.298325	0	0	0	0	0	0	0	0	0	0	0	0
P	P53720	0.325109	1	1	1	0.663334	1	1	0.66556	-0.100996	0.475963	0.879268	0	4	0	0	0	0	0	0	0	108874	107461	113709	89325	112487	129504	76219	107513	94808	110015	110439	92846.7	1.00385	0.843948	0.00554951	-0.244774	0	0	0	0	0	0	0	0	0	0	0	0
P	P23748	0.531601	1	1	1	0.746604	1	1	0.746885	-0.685232	-0.392882	0.347328	5	4	5	4	1	0	1	1	3	900294	663468	1541049	2231389	1394397	882920	1388233	1029519	1298818	1034937	1502902	1.23886e+06	1.45217	1.19704	0.538208	0.259466	0	0	0	0	0	0	0	0	0	0	0	0
P	Q04344	0.327318	1	1	1	0.663895	1	1	0.666105	0.533913	0.799509	-0.359109	11	15	7	7	9	13	10	14	10	1560209	2126229	1084279	1027342	949968	8882820	1137208	9702504	9339384	1590239	3.62004e+06	6.72637e+06	2.27641	4.22978	1.18676	2.08058	0	0	0	0	0	0	0	0	0	0	0	0
P	Q03254	0.342231	1	1	1	0.667537	1	1	0.66965	-0.527125	0.290006	0.501163	4	6	4	4	1	7	2	0	0	1609810	1133281	3506313	2307205	2510355	2970582	1420884	1720047	1672338	2.08313e+06	2.59605e+06	1604423	1.24622	0.770196	0.317561	-0.376702	0	0	0	0	0	0	0	0	0	0	0	0
P	P47089	0.00831395	1	1	1	0.18584	1	1	0.194699	-0.0218367	1.09513	1.32215	11	14	12	10	11	9	10	7	7	1751296	2056378	2496819	1324263	1510197	691510	894192	848867	728361	2.1015e+06	1.17532e+06	823807	0.559279	0.392009	-0.83836	-1.35104	0	0	0	0	0	0	0	0	0	0	0	0
P	P47088	0.440225	1	1	1	0.705378	1	1	0.705774	-0.258516	0.627576	-0.916037	2	2	0	0	0	3	0	0	0	173247	3155343	154180	285302	169539	228212	200659	163194	112242	1.16092e+06	227684	158698	0.196123	0.1367	-2.35017	-2.87091	0	0	0	0	0	0	0	0	0	0	0	0
P	P47086	0.334367	1	1	1	0.666417	1	1	0.668558	-0.0555394	0.565997	0.125776	2	3	2	3	3	2	1	1	1	1112534	1322361	1060016	1199955	1260053	1011925	1096922	942291	1036070	1.16497e+06	1157311	1.02509e+06	0.993425	0.879932	-0.00951661	-0.184537	0	0	0	0	0	0	0	0	0	0	0	0
P	P47085	0.969877	1	1	1	0.984999	1	1	0.985013	-0.531951	0.175217	0.511809	4	8	5	6	2	5	5	2	4	2864086	4903866	4356444	3937336	3608493	4133481	5014094	4396237	2780335	4.04147e+06	3.8931e+06	4.06356e+06	0.96329	1.00547	-0.0539578	0.00786407	0	0	0	0	0	0	0	0	0	0	0	0
P	P47084	0.484009	1	1	1	0.723888	1	1	0.724222	-0.184496	0.0521191	0	9	20	13	12	5	6	10	10	10	1049569	1449242	1363501	1477626	1514107	1183764	17136695	994668	667519	1.28744e+06	1.39183e+06	6266294	1.08109	4.86726	0.112483	2.28311	0	0	0	0	0	0	0	0	0	0	0	0
P	P47083	0.226678	1	1	1	0.6305	1	1	0.633467	-0.801587	0.564926	0.588665	52	74	65	65	60	55	64	44	49	7275533	14579691	12613007	11919106	10168515	7933039	9121450	6277489	6633913	1.14894e+07	1.00069e+07	7344284	0.870966	0.639222	-0.199312	-0.645611	0	0	0	0	0	0	0	0	0	0	0	0
P	P47082	0.717686	1	1	1	0.845731	1	1	0.845871	0.148783	-0.0578296	1.09137	11	8	8	11	9	4	11	12	6	1916517	1506914	890180	1775658	2114200	561552	1787840	1857089	1723843	1.43787e+06	1.4838e+06	1.78959e+06	1.03195	1.24461	0.0453663	0.315696	0	0	0	0	0	0	0	0	0	0	0	0
P	P21560	0.033535	1	1	1	0.358623	1	1	0.366432	-0.476081	0	-0.341334	29	41	30	39	31	32	38	34	34	5951024	6454665	5454389	7055297	6705090	6986912	5373353	5766322	6319542	5.95336e+06	6.91577e+06	5819739	1.16166	0.977555	0.216185	-0.0327495	0	0	0	0	0	0	0	0	0	0	0	0
P	P47081	0.213893	1	1	1	0.618652	1	1	0.62184	4.944	0.763115	2.08189	2	3	1	1	2	0	1	0	3	614523	770485	1958024	586830	372918	215706	486431	344220	840005	1114344	391818	556885	0.351613	0.499743	-1.50794	-1.00074	0	0	0	0	0	0	0	0	0	0	0	0
P	Q06512	0.631763	1	1	1	0.799514	1	1	0.799712	-0.897577	0	0.52246	31	36	39	48	40	27	38	29	19	3109323	5536955	5866718	5564542	4268318	3686223	4323649	4675453	2597802	4.83767e+06	4506361	3.86563e+06	0.931516	0.79907	-0.102348	-0.323606	0	0	0	0	0	0	0	0	0	0	0	0
P	Q06511	0.0824978	1	1	1	0.480566	1	1	0.486047	0.0410418	0.212123	0.486654	12	11	13	11	10	11	10	10	8	1918594	2883782	2198625	1732574	1860528	1602656	1552214	1228257	1909442	2333667	1.73192e+06	1.5633e+06	0.742145	0.669892	-0.430227	-0.578	0	0	0	0	0	0	0	0	0	0	0	0
P	Q06510	0.317409	1	1	1	0.660475	1	1	0.662747	-0.229531	1.52263	1.30573	0	5	0	0	0	0	0	0	0	99659	783980	322568	121564	232447	108154	241679	99026	119054	402069	154055	153253	0.383156	0.381161	-1.384	-1.39153	0	0	0	0	0	0	0	0	0	0	0	0
P	P53718	0.086478	1	1	1	0.481694	1	1	0.486799	-0.450052	0.122469	0.5131	8	4	9	9	6	6	10	0	8	476155	672116	520153	539284	453172	398436	418296	381762	375212	556141	463631	391757	0.833656	0.704419	-0.262476	-0.505494	0	0	0	0	0	0	0	0	0	0	0	0
P	Q04338	0.70845	1	1	1	0.840636	1	1	0.840782	-0.0312135	-1.06215	0.266627	6	4	5	7	4	7	4	1	3	4132163	289172	5215010	4067957	4120035	4593837	3563564	3815955	3650566	3212115	4.26061e+06	3676695	1.32642	1.14463	0.407536	0.194886	0	0	0	0	0	0	0	0	0	0	0	0
P	P0C0V8	0.08235	1	1	1	0.480422	1	1	0.485909	-0.0129814	1.24283	0.309292	30	39	22	28	28	20	27	31	25	18420672	34043255	21443006	16097586	12317037	16138584	15233368	13658915	15396903	2.46356e+07	14851069	14763062	0.602829	0.599256	-0.73018	-0.738755	0	0	0	0	0	0	0	0	0	0	0	0
P	Q04336	0.233449	1	1	1	0.6305	1	1	0.633467	-0.224447	0.201081	0	0	6	0	6	0	0	0	0	0	442179	794578	631248	659396	493335	476845	481874	406631	414253	622668	543192	434253	0.872362	0.697406	-0.197002	-0.519929	0	0	0	0	0	0	0	0	0	0	0	0
P	P80428	0.281007	1	1	1	0.643094	1	1	0.645587	-1.2395	0	0.11329	12	20	16	24	21	13	16	13	16	1118157	3171839	3075900	4345279	2224275	2033670	1839222	1311348	1138584	2.4553e+06	2.86774e+06	1429718	1.16798	0.582299	0.224016	-0.780168	0	0	0	0	0	0	0	0	0	0	0	0
P	Q03246	0.171237	1	1	1	0.582259	1	1	0.585885	-0.566581	0.486461	0	10	11	10	12	10	10	9	6	9	955852	1713382	1376958	1599408	1371532	1185159	1198264	772865	811598	1.34873e+06	1.38537e+06	927576	1.02716	0.68774	0.0386652	-0.540065	0	0	0	0	0	0	0	0	0	0	0	0
P	Q02159	0.137934	1	1	1	0.549929	1	1	0.553975	-0.160748	0.509125	0.698	0	3	2	0	0	1	0	0	0	359833	374590	444944	601565	397044	248048	372988	32018	26347	393122	415552	143784	1.05706	0.36575	0.0800519	-1.45107	0	0	0	0	0	0	0	0	0	0	0	0
P	Q99190	0.00194783	1	1	1	0.0757941	1	1	0.0823402	0.31533	0.725795	0	15	11	12	11	10	10	7	5	9	792038	1025926	846854	642551	560056	703138	427348	373698	478790	888273	635248	426612	0.71515	0.480271	-0.483682	-1.05808	0	0	0	0	0	0	0	0	0	0	0	0
P	P51534	0.436971	1	1	1	0.703572	1	1	0.703972	-0.924946	0.592274	0	5	16	8	18	7	8	10	3	0	1606203	6670733	1426332	1861983	1049382	1430154	1795755	1258394	1832702	3.23442e+06	1447173	1.62895e+06	0.447429	0.503629	-1.16027	-0.989566	0	0	0	0	0	0	0	0	0	0	0	0
P	P51533	0.0457861	1	1	1	0.401079	1	1	0.408188	-0.45273	0.801485	0	5	6	9	6	7	3	0	6	7	3881034	4744790	5054848	4946707	4592214	4296597	3692642	3760557	2810502	4560224	4.61184e+06	3.42123e+06	1.01132	0.750234	0.0162376	-0.414588	0	0	0	0	0	0	0	0	0	0	0	0
P	P40693	0.34755	1	1	1	0.669627	1	1	0.67171	-1.0228	0.36777	0.521356	16	17	16	21	17	19	20	20	16	4968942	7587263	8210304	9552375	5720088	5116693	5658064	4477480	4542373	6.92217e+06	6.79639e+06	4892639	0.981829	0.706807	-0.0264567	-0.500611	0	0	0	0	0	0	0	0	0	0	0	0
P	P48164	0.294988	1	1	1	0.649106	1	1	0.651492	-0.284055	0.464068	0.406572	35	36	33	36	29	26	30	34	31	21560962	34188382	27908108	28460401	21034406	19778224	23884817	19043753	21245795	2.78858e+07	2.3091e+07	21391455	0.828056	0.767109	-0.2722	-0.382497	0	0	0	0	0	0	0	0	0	0	0	0
P	P47079	0.407225	1	1	1	0.691973	1	1	0.693796	-0.72067	0.676533	0.379308	61	80	76	64	63	55	64	60	61	7359942	16041375	10310581	12081468	7940324	7055056	9106155	6970684	6839475	1.12373e+07	9025616	7.63877e+06	0.803184	0.679769	-0.316198	-0.556883	0	0	0	0	0	0	0	0	0	0	0	0
P	P29029	0.210071	1	1	1	0.615242	1	1	0.618461	-1.1093	0.0605109	0	6	0	0	3	0	0	5	0	2	40603	296043	45946	388819	209091	38255	740432	143651	540619	127531	212055	474901	1.66278	3.72382	0.733594	1.89678	0	0	0	0	0	0	0	0	0	0	0	0
P	P47077	0.282775	1	1	1	0.644672	1	1	0.647136	-0.573696	0.137771	0.745313	51	56	59	56	57	55	59	48	43	5954432	9435647	9792196	8803458	7028342	5925393	7568690	4769588	5440983	8.39409e+06	7.2524e+06	5.92642e+06	0.863988	0.706023	-0.210916	-0.502213	0	0	0	0	0	0	0	0	0	0	0	0
P	Q06508	0.223515	1	1	1	0.627505	1	1	0.630623	-0.498959	2.10267	0.212726	8	11	10	14	9	6	9	6	0	1512479	2268249	2108725	2221119	740291	1254425	1549894	1021523	683654	1963151	1.40528e+06	1.08502e+06	0.715828	0.552695	-0.482315	-0.855445	0	0	0	0	0	0	0	0	0	0	0	0
P	P47076	0.188194	1	1	1	0.596202	1	1	0.599624	-0.125506	0.771938	0.717407	9	14	15	8	9	7	11	9	10	1036297	1820216	1509205	1412415	1025347	828120	1129618	811812	923449	1.45524e+06	1.08863e+06	954960	0.748074	0.656222	-0.418746	-0.607745	0	0	0	0	0	0	0	0	0	0	0	0
P	P47075	0.431796	1	1	1	0.703121	1	1	0.703523	0	0.644459	0.439247	43	48	31	30	33	27	38	40	39	4914882	7865734	5164481	5511318	4755539	4676729	6992288	5688874	5607488	5981699	4.9812e+06	6.09622e+06	0.832739	1.01914	-0.264063	0.0273589	0	0	0	0	0	0	0	0	0	0	0	0
P	Q06506	0.920649	1	1	1	0.958707	1	1	0.958743	-0.539583	0.2044	0.108343	20	29	19	25	26	21	23	19	19	13212303	19804038	3848136	22514337	15995106	2580125	16709304	2537418	13213786	12288159	1.36965e+07	1.08202e+07	1.11461	0.880536	0.156541	-0.183546	0	0	0	0	0	0	0	0	0	0	0	0
P	P47074	0.0155949	1	1	1	0.257832	1	1	0.266756	0	1.32739	1.19187	0	0	4	5	0	0	0	0	0	368738	507021	385120	291593	244166	239860	343445	354471	347768	420293	258540	348561	0.615142	0.829329	-0.70101	-0.269983	0	0	0	0	0	0	0	0	0	0	0	0
P	Q06505	0.741531	1	1	1	0.856197	1	1	0.85632	-0.927732	0.146208	0	35	42	37	46	37	31	32	30	33	3746567	8090940	4942028	6640087	5407562	5107187	4971153	4381376	5277240	5.59318e+06	5.71828e+06	4.87659e+06	1.02237	0.871882	0.0319126	-0.197796	0	0	0	0	0	0	0	0	0	0	0	0
P	Q06504	0.676732	1	1	1	0.823566	1	1	0.823732	-0.306113	0.261752	0.147756	4	5	4	6	2	4	4	3	3	7174369	2502832	664109	7099706	7478973	742096	4421283	7462969	5028485	3.4471e+06	5106925	5637579	1.48151	1.63545	0.56707	0.709691	0	0	0	0	0	0	0	0	0	0	0	0
P	P47072	0.0926607	1	1	1	0.487778	1	1	0.492725	-0.145674	-1.62991	0.315861	0	0	0	0	0	0	4	0	0	101797	45051	109798	108826	179124	181265	78292	125222	92387	85548.7	156405	98633.7	1.82826	1.15295	0.870469	0.205335	0	0	0	0	0	0	0	0	0	0	0	0
P	P24814	0.959121	1	1	1	0.9801	1	1	0.98012	-0.131113	0.0147443	0.0131067	7	7	8	8	6	3	4	0	9	6981855	11371070	2872731	11305767	9380996	3051870	8638052	6219565	7346798	7.07522e+06	7.91288e+06	7.40147e+06	1.11839	1.04611	0.161428	0.0650374	0	0	0	0	0	0	0	0	0	0	0	0
P	Q99189	0.862725	1	1	1	0.92633	1	1	0.926394	-0.489644	0.16104	0.233851	10	12	12	9	7	6	9	8	8	2646358	1842230	5197488	2191926	3673601	2833503	2991021	2712981	2519579	3228692	2.89968e+06	2.74119e+06	0.898096	0.849011	-0.155058	-0.236146	0	0	0	0	0	0	0	0	0	0	0	0
P	P24813	0.560043	1	1	1	0.761425	1	1	0.76168	-0.794216	0.230948	0.364301	0	6	4	5	0	0	0	0	0	300585	850203	380708	1047594	872151	271307	764864	282310	247153	510499	730351	431442	1.43066	0.845139	0.516682	-0.242739	0	0	0	0	0	0	0	0	0	0	0	0
P	P12887	0.475747	1	1	1	0.71966	1	1	0.720002	-0.312919	0.30894	0	0	4	3	4	0	4	4	2	2	1963391	3890108	1633839	2106756	1600021	1743473	2079242	1814208	1592244	2.49578e+06	1816750	1.82856e+06	0.727929	0.732663	-0.45813	-0.448779	0	0	0	0	0	0	0	0	0	0	0	0
P	Q99186	0.536829	1	1	1	0.749051	1	1	0.749327	-0.849082	0.2342	0.401944	0	15	11	14	6	8	11	0	5	1011426	1654894	1787636	5068545	1294165	946954	1725678	709386	1074434	1484652	2.43655e+06	1.16983e+06	1.64116	0.787951	0.714718	-0.343823	0	0	0	0	0	0	0	0	0	0	0	0
P	Q04322	0.309854	1	1	1	0.656189	1	1	0.658498	-0.207888	0.318904	0	8	13	9	16	9	8	10	9	8	2811187	2035908	2887919	3142223	5821887	2802440	2963893	3156518	2826052	2578338	3.92218e+06	2.98215e+06	1.52121	1.15662	0.605216	0.209914	0	0	0	0	0	0	0	0	0	0	0	0
P	P23724	0.735938	1	1	1	0.854387	1	1	0.854515	-0.381542	0.767256	0.292619	7	9	7	8	8	7	9	7	5	1597874	2073202	1716204	2381069	1398188	1382240	1530556	1771643	1355450	1795760	1720499	1.55255e+06	0.95809	0.864564	-0.0617675	-0.209955	0	0	0	0	0	0	0	0	0	0	0	0
P	Q99181	0.0715078	1	1	1	0.46158	1	1	0.467467	-0.343974	0.624127	0.380804	0	6	6	5	3	0	0	0	0	960922	680383	857443	1041858	1127405	1040831	1027612	855343	931808	832916	1.07003e+06	938254	1.28468	1.12647	0.36141	0.171808	0	0	0	0	0	0	0	0	0	0	0	0
P	Q03233	0.00223328	1	1	1	0.0806795	1	1	0.0871993	10	10	10	0	0	1	1	0	0	0	0	0	30812	14769	18884	0	0	0	0	0	0	21488.3	0	0	0	0	0.01	0.01	0	0	0	0	0	0	0	0	0	0	0	0
P	P11792	0.921988	1	1	1	0.959208	1	1	0.959244	-0.692725	0.198552	0.431134	17	18	14	20	16	14	20	13	13	1975057	2538246	1517684	1955811	1499162	2118725	1333615	2152202	2434739	2010329	1.8579e+06	1.97352e+06	0.924177	0.981689	-0.113759	-0.0266615	0	0	0	0	0	0	0	0	0	0	0	0
P	P47069	0.359754	1	1	1	0.676631	1	1	0.678633	-0.693443	0.410596	0.479326	14	27	14	20	18	15	18	18	15	14889917	8036117	12324750	11426994	11588518	14609143	5891821	10854438	10717631	1.17503e+07	1.25416e+07	9154630	1.06734	0.7791	0.094023	-0.360119	0	0	0	0	0	0	0	0	0	0	0	0
P	P47068	0.695607	1	1	1	0.832667	1	1	0.832819	-0.96355	0.505107	0.135872	44	68	61	66	64	55	49	41	40	25099778	23739709	22139572	28748939	24156887	21799684	24689238	25167906	25597004	2.36597e+07	2.49018e+07	2.51514e+07	1.0525	1.06305	0.0738212	0.0882068	0	0	0	0	0	0	0	0	0	0	0	0
P	P19263	0.262632	1	1	1	0.637661	1	1	0.640293	-0.916462	0.282226	0.227927	19	24	26	34	28	27	30	14	15	3506236	4484920	5128875	5174386	3383143	4028588	4113967	2494986	2951608	4.37334e+06	4.19537e+06	3.18685e+06	0.959305	0.7287	-0.0599379	-0.456604	0	0	0	0	0	0	0	0	0	0	0	0
P	P19262	0.000675456	1	1	1	0.0523301	1	1	0.0591007	-1.57621	-0.830856	-1.61395	22	24	23	44	44	40	30	27	30	4609002	5538168	6487076	11667760	9319151	11758430	5341100	5276565	5660691	5.54475e+06	1.09151e+07	5.42612e+06	1.96855	0.978605	0.977133	-0.0312015	0	0	0	0	0	0	0	0	0	0	0	0
P	P20459	0.139634	1	1	1	0.549929	1	1	0.553975	-0.292588	0.828108	0.550335	44	51	48	50	44	41	43	44	40	10453112	14374112	10039832	12006720	7030733	5811697	8436981	6545590	6272899	11622352	8283050	7.08516e+06	0.712683	0.609615	-0.488668	-0.71403	0	0	0	0	0	0	0	0	0	0	0	0
P	P47064	0.138253	1	1	1	0.549929	1	1	0.553975	-0.132775	0.154877	0.948066	6	7	9	6	6	7	8	9	6	717052	1362594	1011413	837339	689233	666330	761245	679023	477099	1030353	730967	639122	0.709434	0.620295	-0.49526	-0.688975	0	0	0	0	0	0	0	0	0	0	0	0
P	P20457	0.659302	1	1	1	0.813631	1	1	0.813808	-0.593557	0.302952	0.00079861	10	13	11	12	12	10	17	6	10	1562320	2311670	1900654	2192069	1779562	1321955	1921620	1479187	1545481	1.92488e+06	1.76453e+06	1.64876e+06	0.916695	0.856553	-0.125487	-0.223386	0	0	0	0	0	0	0	0	0	0	0	0
P	P47061	0.238157	1	1	1	0.632642	1	1	0.63539	-0.807427	0.516588	0.454511	23	33	32	38	28	21	35	14	18	9693091	6823177	9368288	9864512	11629017	10684202	10573069	10656709	8078766	8.62819e+06	1.07259e+07	9.76951e+06	1.24312	1.13228	0.313971	0.17923	0	0	0	0	0	0	0	0	0	0	0	0
P	P02406	0.338739	1	1	1	0.666729	1	1	0.668863	-0.595326	-0.368889	0.49053	27	30	27	27	20	20	26	24	26	21845102	39738623	32397383	31126257	22632354	22460620	27411984	22301650	20257506	31327036	2.54064e+07	2.33237e+07	0.811006	0.744523	-0.302216	-0.425611	0	0	0	0	0	0	0	0	0	0	0	0
P	P02400	0.0242143	1	1	1	0.323096	1	1	0.332019	-0.196198	0.848945	0.638979	45	54	43	38	42	39	39	45	37	23449161	35372681	28719194	15075803	18125741	19412502	19732754	22965104	20208589	2.91803e+07	1.7538e+07	2.09688e+07	0.601022	0.718594	-0.734511	-0.476752	0	0	0	0	0	0	0	0	0	0	0	0
P	Q99177	0.673875	1	1	1	0.821164	1	1	0.821331	-0.707382	-0.0858766	0.599317	1	2	4	3	3	1	4	1	2	81330	100220	302965	326638	221657	86965	231984	92970	58963	161505	211753	127972	1.31113	0.792374	0.390806	-0.335747	0	0	0	0	0	0	0	0	0	0	0	0
P	Q04311	0.379319	1	1	1	0.676917	1	1	0.678823	-0.885633	0.125558	0.574356	8	13	14	23	13	12	11	3	11	2734356	4772424	2598578	4746337	2771634	4269379	3271036	2615471	2339611	3.36845e+06	3.92912e+06	2.74204e+06	1.16645	0.814035	0.222119	-0.296837	0	0	0	0	0	0	0	0	0	0	0	0
P	Q6Q560	0.180405	1	1	1	0.589643	1	1	0.593132	-0.383774	0.717031	0.917889	3	7	7	7	7	7	3	2	5	473139	935732	777791	589353	589644	395760	588012	334433	403242	728887	524919	441896	0.720165	0.606261	-0.473601	-0.72199	0	0	0	0	0	0	0	0	0	0	0	0
P	P21538	0.0875728	1	1	1	0.481694	1	1	0.486799	-0.846786	0.17406	0.124133	22	42	30	34	32	32	31	25	25	9393472	11366923	15100636	12428094	14049043	12132905	10344421	6919323	8385121	11953677	12870014	8.54962e+06	1.07666	0.715229	0.106559	-0.483522	0	0	0	0	0	0	0	0	0	0	0	0
P	P47057	0.594768	1	1	1	0.779499	1	1	0.779724	-0.75108	-0.795306	0.526626	7	12	10	16	10	10	8	10	12	1729406	1370377	4798198	2336488	2207441	3026317	1724172	1798913	1702173	2.63266e+06	2.52342e+06	1.74175e+06	0.958504	0.661594	-0.0611437	-0.595982	0	0	0	0	0	0	0	0	0	0	0	0
P	P20449	0.151751	1	1	1	0.56483	1	1	0.568736	-0.516026	0.563691	0.563472	25	30	34	29	21	26	27	19	22	4355020	6412887	4560259	4625170	3571872	3063836	4303087	3275324	3468667	5.10939e+06	3753626	3.68236e+06	0.734653	0.720704	-0.444866	-0.47252	0	0	0	0	0	0	0	0	0	0	0	0
P	P47054	0.962104	1	1	1	0.982022	1	1	0.982041	-0.522144	0.396195	0.51412	55	64	81	68	53	57	64	49	50	5509096	9707956	6725690	7472204	9078342	4793898	10460900	4335783	8241239	7.31425e+06	7.11481e+06	7.67931e+06	0.972734	1.04991	-0.0398832	0.0702668	0	0	0	0	0	0	0	0	0	0	0	0
P	P20448	0.296877	1	1	1	0.650166	1	1	0.652553	-0.556769	0.794085	0.620305	70	86	66	72	74	58	64	64	64	11455029	21154353	15810584	16585544	12872023	10284215	13853873	9331964	9845145	1.614e+07	1.32473e+07	1.10103e+07	0.820773	0.682177	-0.284946	-0.551782	0	0	0	0	0	0	0	0	0	0	0	0
P	P20447	0.908755	1	1	1	0.952643	1	1	0.952686	-0.593521	0.671096	0.848402	87	111	101	90	101	75	98	81	75	73401693	97341107	82502088	123321215	92844596	24708752	34233846	95108750	86299823	8.4415e+07	80291521	7.18808e+07	0.951153	0.851517	-0.0722511	-0.231892	0	0	0	0	0	0	0	0	0	0	0	0
P	P47052	0.489763	1	1	1	0.724594	1	1	0.724918	-0.187664	0.653108	0	0	7	5	3	5	4	5	4	0	735326	1080231	802246	835270	782533	849283	770121	792912	713095	872601	822362	758709	0.942426	0.86948	-0.0855485	-0.201775	0	0	0	0	0	0	0	0	0	0	0	0
P	P47050	0.518313	1	1	1	0.740452	1	1	0.740746	-0.420736	0.0627487	0.0962029	24	19	20	17	18	17	18	11	17	1903360	2424087	2094594	2267293	1917167	1514549	1885162	1943047	1955403	2.14068e+06	1.89967e+06	1.92787e+06	0.887414	0.900588	-0.172321	-0.151061	0	0	0	0	0	0	0	0	0	0	0	0
P	P17076	0.353046	1	1	1	0.672093	1	1	0.674152	-0.252016	0.892572	0.435354	53	71	44	55	53	45	59	56	50	38315206	64152461	39607987	48593403	36394654	30623339	37760585	32730528	33715610	4.73586e+07	38537132	3.47356e+07	0.813731	0.733459	-0.297376	-0.447211	0	0	0	0	0	0	0	0	0	0	0	0
P	P42847	0.178433	1	1	1	0.589643	1	1	0.593132	-0.583295	0.415721	0.536916	3	9	6	7	4	4	4	6	4	842800	2122164	1199893	1506714	770025	539696	635460	426538	547030	1.38829e+06	938812	536343	0.676238	0.386335	-0.564397	-1.37208	0	0	0	0	0	0	0	0	0	0	0	0
P	P42846	0.185153	1	1	1	0.59401	1	1	0.59747	-0.381698	0.752797	0.641831	33	40	39	34	36	31	37	30	32	8045605	14393826	10519009	9553701	7858899	6101845	8707905	5973089	7581076	1.09861e+07	7.83815e+06	7420690	0.713457	0.675459	-0.487101	-0.56606	0	0	0	0	0	0	0	0	0	0	0	0
P	P42845	0.568968	1	1	1	0.765091	1	1	0.765336	-1.00853	0	0.223226	2	3	4	3	0	0	0	1	0	4713300	553943	6481817	5742325	5212890	5195374	5568201	5423581	4756889	3.91635e+06	5.38353e+06	5249557	1.37463	1.34042	0.459041	0.422685	0	0	0	0	0	0	0	0	0	0	0	0
P	P42844	0.381251	1	1	1	0.678352	1	1	0.680253	-0.555985	0.127376	0	0	5	3	0	0	5	2	0	0	337458	490294	1398015	551405	359979	1689284	380505	111050	236430	741922	866889	242662	1.16844	0.327072	0.22458	-1.61232	0	0	0	0	0	0	0	0	0	0	0	0
P	P42843	0.168469	1	1	1	0.578935	1	1	0.582588	-0.647597	0.27558	0	4	7	11	9	5	5	2	5	3	16384656	13232795	13626246	17399950	18489420	18517342	5720760	17535650	11936036	1.44146e+07	1.81356e+07	1.17308e+07	1.25814	0.813817	0.331295	-0.297224	0	0	0	0	0	0	0	0	0	0	0	0
P	Q04307	0.0486815	1	1	1	0.407158	1	1	0.413972	0.159927	2.52924	1.16642	8	6	6	6	7	7	6	7	4	442258	1051491	618451	339547	187987	274776	303947	269814	294787	704067	267437	289516	0.379846	0.411205	-1.39651	-1.28207	0	0	0	0	0	0	0	0	0	0	0	0
P	P42842	0.806545	1	1	1	0.890489	1	1	0.890576	-0.527176	0.694229	0.636419	31	39	26	22	20	19	28	17	19	2310085	2781499	2690346	3533528	2258406	1531153	2681478	1855406	2187115	2.59398e+06	2441029	2241333	0.941037	0.864053	-0.0876761	-0.210808	0	0	0	0	0	0	0	0	0	0	0	0
P	Q04305	0.581258	1	1	1	0.771573	1	1	0.771805	-0.660511	0.129477	0.195669	39	45	42	43	39	43	39	34	35	8780708	12894389	11340239	13397948	10471045	10001978	11604884	8137897	9376176	11005112	1.12903e+07	9706319	1.02592	0.881983	0.036913	-0.181178	0	0	0	0	0	0	0	0	0	0	0	0
P	P42841	0.856287	1	1	1	0.92399	1	1	0.924058	-0.958507	-0.0787696	0.248168	5	13	11	17	8	9	12	8	5	53203969	30575373	11597409	48935874	51771721	18957650	885476	34259263	55499999	3.17923e+07	39888415	3.02149e+07	1.25466	0.950386	0.327295	-0.0734144	0	0	0	0	0	0	0	0	0	0	0	0
P	Q04304	0.926478	1	1	1	0.960232	1	1	0.960263	-0.371546	-1.03333	0.288172	0	0	5	4	3	2	0	0	0	3028417	771585	4661416	3667802	3355291	740604	2826012	3833591	2559508	2.82047e+06	2587899	3073037	0.917541	1.08955	-0.124156	0.123728	0	0	0	0	0	0	0	0	0	0	0	0
P	P42840	0.472139	1	1	1	0.719583	1	1	0.719932	-0.408693	-0.362738	0.143092	5	5	2	4	4	3	0	0	0	585143	417443	967148	674618	754171	930867	504775	681246	587580	656578	786552	591200	1.19796	0.900427	0.260576	-0.151319	0	0	0	0	0	0	0	0	0	0	0	0
P	P12868	0.414176	1	1	1	0.697159	1	1	0.698973	-0.823137	0.260068	0.447058	33	36	52	50	43	41	45	38	37	3135755	4902181	5513850	6144376	3971011	3603506	4049783	2869660	3316711	4517262	4.57296e+06	3.41205e+06	1.01233	0.755336	0.0176811	-0.404809	0	0	0	0	0	0	0	0	0	0	0	0
P	Q03219	0.760775	1	1	1	0.864088	1	1	0.864197	0.0266173	1.17648	0.346515	7	9	6	7	3	5	7	4	5	8113086	9486063	6968987	7476979	10586527	1191626	6016217	7396022	7738570	8.18938e+06	6.41838e+06	7.05027e+06	0.783744	0.860904	-0.351545	-0.216076	0	0	0	0	0	0	0	0	0	0	0	0
P	P12866	0.337066	1	1	1	0.666417	1	1	0.668558	0	0.419744	0.294243	7	16	10	0	0	0	0	0	0	2279041	5764153	3531567	4947323	3574673	3771640	3406569	2360545	2202681	3.85825e+06	4.09788e+06	2.6566e+06	1.06211	0.688549	0.0869293	-0.538368	0	0	0	0	0	0	0	0	0	0	0	0
P	Q04301	0.945098	1	1	1	0.971306	1	1	0.971331	-0.0371264	0	0	8	3	2	6	0	6	5	4	5	4829480	4553773	4211300	4207805	4379645	5210976	5148037	3786071	4424963	4.53152e+06	4.59948e+06	4.45302e+06	1.015	0.982678	0.021475	-0.025209	0	0	0	0	0	0	0	0	0	0	0	0
P	Q03214	0.748531	1	1	1	0.858578	1	1	0.858696	-0.0516888	0	0	10	7	9	11	11	7	5	0	0	1488201	1617112	1739669	1847206	2101975	1621316	1340947	2423546	1066072	1614994	1.85683e+06	1.61019e+06	1.14975	0.997024	0.201315	-0.00429936	0	0	0	0	0	0	0	0	0	0	0	0
P	Q03213	0.140692	1	1	1	0.550832	1	1	0.554859	0	0	1.43778	2	5	8	0	0	2	1	0	0	46493	87565	71908	47887	34591	10906	63790	21859	24205	68655.3	31128	36618	0.453395	0.53336	-1.14116	-0.906819	0	0	0	0	0	0	0	0	0	0	0	0
P	P37299	0.168638	1	1	1	0.579054	1	1	0.582704	0	-0.817465	-0.24573	2	4	3	3	3	2	2	1	2	268716	147353	405271	285810	266835	218159	0	257755	0	273780	256935	85918.3	0.938471	0.313823	-0.0916155	-1.67198	0	0	0	0	0	0	0	0	0	0	0	0
P	P37298	0.837703	1	1	1	0.910105	1	1	0.910178	-0.920491	0	0	0	2	0	0	0	2	0	0	0	158939	133589	62488	133098	285009	62795	456019	86647	34733	118339	160301	192466	1.35459	1.6264	0.437859	0.701685	0	0	0	0	0	0	0	0	0	0	0	0
P	Q03212	0.135896	1	1	1	0.546819	1	1	0.550949	-0.132217	0	0	6	1	1	4	2	5	3	2	2	1801970	1760529	1665191	1706217	1479581	867703	1526260	944945	621084	1.74256e+06	1351167	1030763	0.77539	0.591521	-0.367005	-0.757498	0	0	0	0	0	0	0	0	0	0	0	0
P	P37297	0.473144	1	1	1	0.719583	1	1	0.719932	-0.961789	0	0.49763	29	62	49	59	44	38	54	38	47	6144477	7193078	7960701	7604704	5845687	4128628	7536126	4679464	4711712	7.09942e+06	5859673	5642434	0.825374	0.794774	-0.276881	-0.331383	0	0	0	0	0	0	0	0	0	0	0	0
P	P37296	0.181213	1	1	1	0.589643	1	1	0.593132	-0.429911	0.646451	0.0168758	14	20	10	11	13	14	15	11	10	1220228	2081970	1207777	1021444	1033437	982897	1315563	776499	834526	1503325	1.01259e+06	975529	0.673569	0.648914	-0.570103	-0.6239	0	0	0	0	0	0	0	0	0	0	0	0
P	P37293	0.573542	1	1	1	0.767218	1	1	0.767459	-0.355333	-0.155608	0	6	3	2	6	2	4	5	4	5	30633569	2331120	30156933	10193741	32291634	21496014	20787602	1447846	11721026	2.10405e+07	2.13271e+07	1.13188e+07	1.01362	0.537953	0.019518	-0.894448	0	0	0	0	0	0	0	0	0	0	0	0
P	P47049	0.87253	1	1	1	0.930226	1	1	0.930283	-0.645673	0.10902	0.125649	6	10	9	10	6	9	7	4	3	1204349	1672163	1302498	1425830	1046752	1263577	953967	982049	2484747	1.393e+06	1.24539e+06	1.47359e+06	0.89403	1.05785	-0.161605	0.0811342	0	0	0	0	0	0	0	0	0	0	0	0
P	P47048	0.058501	1	1	1	0.430643	1	1	0.436977	-0.339531	-0.11096	0	0	5	0	8	0	0	0	0	0	1279695	724057	1410219	1850360	1809833	1427972	1788580	1571861	1752231	1.13799e+06	1696055	1704224	1.49039	1.49757	0.575695	0.582627	0	0	0	0	0	0	0	0	0	0	0	0
P	P37292	0.0195325	1	1	1	0.289553	1	1	0.298549	-0.213375	0.400501	0.383881	39	42	41	39	34	33	34	33	35	5073006	6654434	6368275	5632599	4462050	5192927	4374596	3844267	3558965	6031905	5.09586e+06	3.92594e+06	0.844817	0.650863	-0.243288	-0.619575	0	0	0	0	0	0	0	0	0	0	0	0
P	P37291	0.896243	1	1	1	0.945419	1	1	0.945468	-0.0817682	0.716947	0.374737	34	41	27	35	31	21	38	29	29	8740280	13292080	5030366	10093227	9077299	4338524	10271447	6862652	7419248	9.02091e+06	7836350	8184449	0.868687	0.907275	-0.203091	-0.140387	0	0	0	0	0	0	0	0	0	0	0	0
P	P47047	0.558765	1	1	1	0.760891	1	1	0.761147	-0.650257	0.301629	0.42504	55	65	66	70	59	56	61	42	49	20177900	22344145	23738135	23662567	20163625	17772702	22692779	16529961	19695174	2.20867e+07	2.0533e+07	1.96393e+07	0.929652	0.88919	-0.105238	-0.169436	0	0	0	0	0	0	0	0	0	0	0	0
P	P47046	0.586379	1	1	1	0.773977	1	1	0.774207	-0.634508	1.24735	-1.07133	1	6	0	0	0	0	0	0	0	451524	1078991	250910	593048	462872	549133	448116	216613	443584	593808	535018	369438	0.900994	0.62215	-0.150411	-0.684666	0	0	0	0	0	0	0	0	0	0	0	0
P	P21524	0.686332	1	1	1	0.827244	1	1	0.827402	-0.430503	0.866403	0.210849	33	63	42	47	35	38	53	44	43	5190668	9611916	6420787	7272840	5569104	5215773	7296002	5837350	5278489	7074457	6019239	6.13728e+06	0.850841	0.867527	-0.233038	-0.20502	0	0	0	0	0	0	0	0	0	0	0	0
P	P47045	0.347158	1	1	1	0.669627	1	1	0.67171	-0.405829	0.0804811	0	6	6	1	3	9	4	6	4	5	1157871	640496	468155	556344	368936	485530	546289	763821	672202	755507	470270	660771	0.622456	0.874605	-0.683956	-0.193296	0	0	0	0	0	0	0	0	0	0	0	0
P	P20438	0.614883	1	1	1	0.788363	1	1	0.78857	-0.448586	0	0.845373	0	0	5	0	0	0	0	0	0	61617	54643	95642	90569	54486	55003	70457	55904	37628	70634	66686	54663	0.944106	0.773891	-0.0829789	-0.369798	0	0	0	0	0	0	0	0	0	0	0	0
P	P47044	0.0249951	1	1	1	0.324389	1	1	0.333089	0.412654	0.643093	0.320045	3	8	4	5	4	3	4	3	7	710192	798381	525451	482188	249182	382444	393058	315883	444676	678008	371271	384539	0.547591	0.56716	-0.868828	-0.818172	0	0	0	0	0	0	0	0	0	0	0	0
P	P47042	0.00216259	1	1	1	0.0793276	1	1	0.0857976	0	0.774267	0.513852	2	0	3	5	0	4	0	0	0	2827316	3161069	4149812	1679629	983488	1126709	1544704	1308830	1211277	3379399	1.26328e+06	1354937	0.373817	0.40094	-1.4196	-1.31854	0	0	0	0	0	0	0	0	0	0	0	0
P	P20436	0.261796	1	1	1	0.637661	1	1	0.640293	-0.881504	0	-0.0703978	9	12	11	12	13	12	10	7	11	2445738	3099459	2092643	3653519	2143683	2397608	2433373	1634831	1437108	2.54595e+06	2.7316e+06	1835104	1.07292	0.720794	0.101546	-0.47234	0	0	0	0	0	0	0	0	0	0	0	0
P	P47041	0.267304	1	1	1	0.639476	1	1	0.642097	-1.32679	0.408127	0.600022	2	3	4	5	4	0	2	0	0	224948	383068	753403	677202	409666	464300	354865	265986	124824	453806	517056	248558	1.13938	0.547719	0.188244	-0.868492	0	0	0	0	0	0	0	0	0	0	0	0
P	P20435	0.419111	1	1	1	0.700256	1	1	0.701232	-0.510964	0.754462	0.349609	23	33	25	27	21	22	23	19	20	2711716	5922734	4224570	5156884	3177629	2905226	3657068	2645699	2292379	4286340	3.74658e+06	2.86505e+06	0.874074	0.668414	-0.194172	-0.581187	0	0	0	0	0	0	0	0	0	0	0	0
P	P42839	0.486964	1	1	1	0.724047	1	1	0.724374	-0.212705	0.378857	0	14	12	8	10	13	8	10	5	10	2567402	3589732	2342662	2620586	2617292	2710065	2696606	2127290	2372789	2.83327e+06	2.64931e+06	2398895	0.935075	0.846689	-0.0968467	-0.240096	0	0	0	0	0	0	0	0	0	0	0	0
P	P20434	0.354962	1	1	1	0.673782	1	1	0.67584	-0.796855	0.567075	0.610445	31	43	32	41	32	28	33	25	31	10502609	20830563	18496066	19182646	14722252	12320929	14836276	9043960	10854200	16609746	15408609	1.15781e+07	0.927685	0.697069	-0.108293	-0.520626	0	0	0	0	0	0	0	0	0	0	0	0
P	P42838	0.670795	1	1	1	0.819404	1	1	0.819573	-0.576425	0.556323	0.477331	3	3	4	8	4	4	5	6	3	1092607	417621	4737788	1064469	897096	3705558	943448	909251	966720	2082672	1889041	939806	0.907028	0.45125	-0.140782	-1.148	0	0	0	0	0	0	0	0	0	0	0	0
P	P20433	0.241767	1	1	1	0.632642	1	1	0.63539	-0.748844	0.163159	-0.00197837	4	7	6	10	9	7	6	5	3	1614651	1919573	1763871	1937073	1794183	1472538	1671598	1323608	1485353	1.76603e+06	1734598	1.49352e+06	0.982201	0.845692	-0.0259099	-0.241795	0	0	0	0	0	0	0	0	0	0	0	0
P	P42837	0.861396	1	1	1	0.925911	1	1	0.925975	-0.0961023	0.616051	0	8	7	11	7	8	10	5	5	6	5536952	3101704	2362572	2583731	11910495	1941386	9000729	1469473	3747432	3667076	5.47854e+06	4.73921e+06	1.49398	1.29237	0.579161	0.370017	0	0	0	0	0	0	0	0	0	0	0	0
P	P17065	0.26595	1	1	1	0.638648	1	1	0.641273	-0.501637	-0.0479117	0	41	48	37	43	46	48	38	43	36	34776199	26197732	5926723	11422857	10294656	13552722	9353971	11799312	10772465	22300218	11756745	10641916	0.527203	0.477211	-0.923569	-1.0673	0	0	0	0	0	0	0	0	0	0	0	0
P	P42836	0.155174	1	1	1	0.566435	1	1	0.570235	-0.387528	0.825716	0	5	2	2	2	2	3	4	2	1	1242080	2749788	1761485	1066515	824763	1224985	1236218	1668453	1355234	1.91778e+06	1.03875e+06	1.41997e+06	0.541643	0.740421	-0.884586	-0.433582	0	0	0	0	0	0	0	0	0	0	0	0
P	P17064	0.00282169	1	1	1	0.0929473	1	1	0.0997112	0	0.191142	2.82961	0	8	0	0	0	6	6	4	0	1789138	1760131	1502985	730586	577769	602015	1382405	736975	974500	1.68408e+06	636790	1.03129e+06	0.378122	0.612376	-1.40308	-0.70751	0	0	0	0	0	0	0	0	0	0	0	0
P	P42835	0.632427	1	1	1	0.799787	1	1	0.799984	0	0.787366	0	3	2	0	2	0	0	2	2	3	207001	208971	68264	181134	111497	95895	81730	257286	237253	161412	129509	192090	0.802348	1.19006	-0.317699	0.251032	0	0	0	0	0	0	0	0	0	0	0	0
P	P42834	0.0668127	1	1	1	0.452327	1	1	0.458403	-0.439544	-0.127778	-1.01294	0	0	0	0	0	1	0	0	0	74671	67941	33232	101267	74233	67063	97170	103854	95961	58614.7	80854.3	98995	1.37942	1.68891	0.464063	0.756094	0	0	0	0	0	0	0	0	0	0	0	0
P	Q03208	0.920121	1	1	1	0.958469	1	1	0.958506	-0.703061	0.461048	0.799409	7	8	8	7	5	6	7	7	6	957918	1562717	1509889	1765802	1436675	816368	1411237	976469	1319986	1343508	1339615	1.2359e+06	0.997102	0.919903	-0.00418648	-0.120446	0	0	0	0	0	0	0	0	0	0	0	0
P	Q6Q547	0.135973	1	1	1	0.546819	1	1	0.550949	-0.758295	0	-0.26128	8	11	9	12	9	7	9	11	9	2612508	4410972	3173358	5601413	4191330	3624779	3384267	2310988	2844332	3398946	4.47251e+06	2846529	1.31585	0.837474	0.395996	-0.255884	0	0	0	0	0	0	0	0	0	0	0	0
P	Q03201	0.0996695	1	1	1	0.497019	1	1	0.501771	-0.42552	0.648484	0.144738	10	15	11	10	8	10	9	5	7	795053	1589598	1033003	1140961	867229	720097	701088	461280	485354	1139218	909429	549241	0.798292	0.482121	-0.325011	-1.05253	0	0	0	0	0	0	0	0	0	0	0	0
P	P47039	0.0970546	1	1	1	0.492448	1	1	0.497267	-0.471676	0.532395	-0.286378	7	6	6	8	5	5	7	7	6	4701359	5360290	595926	1005386	507444	829678	876332	440892	724538	3552525	780836	680587	0.219797	0.191578	-2.18575	-2.38399	0	0	0	0	0	0	0	0	0	0	0	0
P	P47037	0.570272	1	1	1	0.765647	1	1	0.765891	-0.806102	0.457722	0.254798	54	79	63	87	75	60	68	56	55	8370674	14518843	12061446	12333784	10747726	9041541	13089820	5272317	8435078	11650321	1.07077e+07	8932405	0.919089	0.766709	-0.121723	-0.383249	0	0	0	0	0	0	0	0	0	0	0	0
P	P47035	0.478368	1	1	1	0.720317	1	1	0.720657	-0.764053	0.537725	0.357806	55	88	66	77	80	60	62	52	61	8666503	18498452	12590317	16202341	13056088	10727442	11558821	9145397	9997149	1.32518e+07	1.33286e+07	10233789	1.0058	0.772259	0.00834412	-0.372843	0	0	0	0	0	0	0	0	0	0	0	0
P	P47031	0.0402336	1	1	1	0.381922	1	1	0.389267	-0.738871	0.327234	0	10	26	18	30	24	20	25	14	16	14072744	25839747	22425225	2874897	8901275	10221880	13112426	10908399	19268643	2.07792e+07	7332684	1.44298e+07	0.352885	0.694435	-1.50273	-0.526089	0	0	0	0	0	0	0	0	0	0	0	0
P	P47030	0.478213	1	1	1	0.720317	1	1	0.720657	-0.593153	0.406086	0.932618	0	2	3	0	0	1	2	0	0	288112	369406	441896	486055	301589	265867	333029	249337	263102	366471	351170	281823	0.958248	0.769017	-0.0615294	-0.378913	0	0	0	0	0	0	0	0	0	0	0	0
P	P20424	0.730305	1	1	1	0.851066	1	1	0.851197	-0.591767	0.141967	0.475288	23	26	24	29	21	26	29	28	25	2279662	3393763	4021975	4181706	3710902	3022530	3893279	2934300	2927301	3231800	3.63838e+06	3.25163e+06	1.12581	1.00613	0.170958	0.00882371	0	0	0	0	0	0	0	0	0	0	0	0
P	P41734	0.0345905	1	1	1	0.360933	1	1	0.36865	0.161418	0.360009	-0.0338814	5	3	0	4	2	0	1	1	4	508680	411676	753871	1035835	840337	874375	680439	607330	762809	558076	916849	683526	1.64288	1.22479	0.716223	0.292535	0	0	0	0	0	0	0	0	0	0	0	0
P	P41733	0.361867	1	1	1	0.676631	1	1	0.678633	-0.40343	0	0	0	0	0	4	0	4	0	0	0	299448	406850	271368	392509	319733	233478	307107	221109	206481	325889	315240	244899	0.967324	0.751481	-0.0479286	-0.412192	0	0	0	0	0	0	0	0	0	0	0	0
P	P47029	0.792919	1	1	1	0.884426	1	1	0.88452	-0.794204	0.0333015	0.348726	14	22	19	23	19	15	25	15	14	2078163	3291083	2321751	3484355	2695287	1678620	2623203	1910429	2260189	2.56367e+06	2.61942e+06	2264607	1.02175	0.883347	0.0310396	-0.178947	0	0	0	0	0	0	0	0	0	0	0	0
P	P47027	0.445933	1	1	1	0.707557	1	1	0.707944	-0.558965	0.692659	0.473388	7	11	4	10	6	3	2	0	2	1549175	1407434	1228108	2451106	1513051	1143658	2072818	1626623	1860295	1.39491e+06	1702605	1.85325e+06	1.22059	1.32858	0.287576	0.409886	0	0	0	0	0	0	0	0	0	0	0	0
P	Q02100	0.196683	1	1	1	0.60439	1	1	0.607737	-1.5118	-0.0094999	0.111743	7	7	5	9	7	8	9	6	4	431009	599873	711161	800312	587904	566941	475239	460083	462536	580681	651719	465953	1.12234	0.802425	0.166504	-0.317562	0	0	0	0	0	0	0	0	0	0	0	0
P	P10664	0.323766	1	1	1	0.663174	1	1	0.6654	-0.329773	0.407633	0.483804	64	72	74	72	71	63	67	68	72	74330034	110869339	95443209	97981081	74715835	68281815	80825203	70226693	73339198	9.35475e+07	8.03262e+07	7.4797e+07	0.858668	0.799562	-0.219828	-0.322719	0	0	0	0	0	0	0	0	0	0	0	0
P	P47025	0.207337	1	1	1	0.611978	1	1	0.615206	-0.249537	-0.0368331	0.438705	10	21	9	13	12	11	5	9	11	16684870	16449749	20516867	17401137	20700992	18558474	15510378	17381353	15006283	1.78838e+07	1.88869e+07	1.5966e+07	1.05609	0.892762	0.0787278	-0.163652	0	0	0	0	0	0	0	0	0	0	0	0
P	P10662	0.479575	1	1	1	0.721045	1	1	0.721383	-0.283777	0.440683	0.17363	8	15	16	15	10	10	9	8	7	1317796	1825489	2991713	10481232	1462610	1171293	1008039	1101439	1557476	2.045e+06	4.37171e+06	1222318	2.13776	0.597711	1.0961	-0.742481	0	0	0	0	0	0	0	0	0	0	0	0
P	P38356	0.467612	1	1	1	0.717952	1	1	0.71831	-0.390008	0	0.220632	1	1	4	3	2	2	3	3	0	217425	369356	892951	455647	294111	323540	351902	214246	223964	493244	357766	263371	0.725333	0.533956	-0.463285	-0.905207	0	0	0	0	0	0	0	0	0	0	0	0
P	P38353	0.232742	1	1	1	0.6305	1	1	0.633467	-0.282731	0.532631	1.08166	20	21	23	15	16	11	19	14	13	2431885	3421636	2809836	2741082	2160232	1693849	2712038	2200187	1973630	2.88779e+06	2.19839e+06	2295285	0.761271	0.794825	-0.393518	-0.33129	0	0	0	0	0	0	0	0	0	0	0	0
P	P11746	0.863062	1	1	1	0.926418	1	1	0.926482	-0.811475	0.0502827	0.464124	6	2	5	7	7	5	6	6	6	821111	1269868	960086	1471979	1221996	700122	1138553	983607	1005188	1.01702e+06	1.13137e+06	1.04245e+06	1.11243	1.025	0.153715	0.0356269	0	0	0	0	0	0	0	0	0	0	0	0
P	Q04991	0.406196	1	1	1	0.691838	1	1	0.693666	-0.0870717	0.327115	0	4	2	2	0	0	0	0	0	0	162875	191962	162200	192359	130406	129553	120432	154771	154050	172346	150773	143084	0.874827	0.830217	-0.19293	-0.268439	0	0	0	0	0	0	0	0	0	0	0	0
P	P11745	0.36566	1	1	1	0.676775	1	1	0.67877	-0.286973	1.4993	0.172159	17	31	18	16	14	16	16	11	11	2256618	6176125	2481264	3034434	1947073	2039088	2512451	1734980	1908739	3.638e+06	2.3402e+06	2.05206e+06	0.643265	0.564061	-0.636516	-0.826076	0	0	0	0	0	0	0	0	0	0	0	0
P	P37267	0.370544	1	1	1	0.676917	1	1	0.678823	-0.5895	0.891529	0	2	1	1	3	2	1	0	0	0	115871	221348	87448	159367	119033	100077	102462	75639	82424	141556	126159	86841.7	0.891232	0.613481	-0.166126	-0.70491	0	0	0	0	0	0	0	0	0	0	0	0
P	P38351	0.331804	1	1	1	0.66611	1	1	0.668297	-0.716989	0.0767967	0	24	31	30	31	28	20	19	16	16	2186715	3515094	3173925	3742636	3162429	2269713	2439934	2271356	2296043	2958578	3.05826e+06	2.33578e+06	1.03369	0.789493	0.0478068	-0.341001	0	0	0	0	0	0	0	0	0	0	0	0
P	P10659	0.304342	1	1	1	0.655478	1	1	0.657787	0.122804	0.838972	0.0244219	40	50	38	37	37	43	46	32	37	13604371	9550483	11644274	10778659	10207160	9776427	12759345	10973523	12314594	1.15997e+07	10254082	1.20158e+07	0.883995	1.03587	-0.17789	0.0508465	0	0	0	0	0	0	0	0	0	0	0	0
P	P37263	0.40954	1	1	1	0.6937	1	1	0.695521	-0.256259	0	0	3	3	6	5	3	5	2	2	4	258719	674585	162554	466857	529455	662894	288464	287395	519110	365286	553069	364990	1.51407	0.999189	0.598432	-0.00117084	0	0	0	0	0	0	0	0	0	0	0	0
P	P47019	0.124551	1	1	1	0.53487	1	1	0.539216	-0.495422	0.0834799	0.604498	3	8	6	6	4	5	6	4	3	464317	732587	661088	556080	445033	460163	404566	400505	506356	619331	487092	437142	0.786481	0.70583	-0.346516	-0.502607	0	0	0	0	0	0	0	0	0	0	0	0
P	P37262	0.409236	1	1	1	0.6937	1	1	0.695521	-0.208644	0.147088	0.19268	4	10	5	7	3	6	3	4	4	5010887	498125	5623132	5059638	15916561	5043032	7281911	15931330	4759284	3.71071e+06	8673077	9324175	2.33731	2.51277	1.22485	1.32928	0	0	0	0	0	0	0	0	0	0	0	0
P	P47018	0.166336	1	1	1	0.57733	1	1	0.581003	-0.0801192	0.775415	0.0893651	25	28	21	24	21	33	20	23	18	2280987	3612579	2367283	2478046	2077048	1992320	2180521	1795286	1759758	2.75362e+06	2.18247e+06	1911855	0.792584	0.694307	-0.335365	-0.526354	0	0	0	0	0	0	0	0	0	0	0	0
P	P47017	0.488826	1	1	1	0.724261	1	1	0.724586	0	0	0.28563	7	12	19	16	14	11	15	9	12	1048452	923698	1474651	1342017	1183198	1394640	1191535	1155674	1062957	1.14893e+06	1.30662e+06	1136722	1.13724	0.989371	0.185542	-0.015416	0	0	0	0	0	0	0	0	0	0	0	0
P	P47016	0.503747	1	1	1	0.734062	1	1	0.734374	0	0	0	0	9	0	0	0	0	0	0	0	193045	142508	489700	315242	267610	359060	224071	150480	225812	275084	313971	200121	1.14136	0.72749	0.190756	-0.459001	0	0	0	0	0	0	0	0	0	0	0	0
P	P47015	0.520008	1	1	1	0.741633	1	1	0.741924	0	1.39641	0.640539	0	3	0	0	0	0	0	0	0	49802	165644	58033	59403	57790	31052	56485	21621	98336	91159.7	49415	58814	0.542071	0.645176	-0.883447	-0.632236	0	0	0	0	0	0	0	0	0	0	0	0
P	P19211	0.452174	1	1	1	0.710748	1	1	0.711126	0.170406	-0.793389	0	73	0	67	65	53	0	62	56	0	5015246	3032130	6450626	3971809	4437124	3489574	3852154	4503642	1945354	4.83267e+06	3966169	3.43372e+06	0.8207	0.710522	-0.285074	-0.493049	0	0	0	0	0	0	0	0	0	0	0	0
P	P07286	0.0370559	1	1	1	0.370256	1	1	0.377782	0.822144	0	2.74372	0	0	5	0	0	0	0	0	0	603515	322673	972242	350495	297849	207436	123281	88571	68697	632810	285260	93516.3	0.450783	0.147779	-1.14949	-2.75848	0	0	0	0	0	0	0	0	0	0	0	0
P	P07285	0.295976	1	1	1	0.649106	1	1	0.651492	-0.0364671	1.16668	0.509229	5	9	6	4	5	2	5	5	3	394450	734854	360306	426186	276419	261389	390134	360932	282334	496537	321331	344467	0.647145	0.693739	-0.627839	-0.527536	0	0	0	0	0	0	0	0	0	0	0	0
P	P07284	0.474107	1	1	1	0.71966	1	1	0.720002	0.0908916	0.75081	0.0910227	28	41	28	24	25	26	29	26	26	5375932	10231399	6334647	6696517	5254831	5545843	6428191	5626775	5667164	7.31399e+06	5832397	5.90738e+06	0.79743	0.807682	-0.32657	-0.308142	0	0	0	0	0	0	0	0	0	0	0	0
P	P07283	0.0945675	1	1	1	0.489596	1	1	0.494496	0.278201	0.908089	0	37	45	35	30	30	28	23	25	26	6641523	9728196	6538612	5521394	5951986	6282936	5904185	4809276	5095724	7.63611e+06	5918772	5.26973e+06	0.775103	0.690106	-0.36754	-0.535109	0	0	0	0	0	0	0	0	0	0	0	0
P	P06197	0.00113346	1	1	1	0.0576088	1	1	0.0641962	0.306605	0.0787279	0.491792	6	6	13	6	9	9	9	5	7	1121552	1019632	1317019	803067	678733	874968	563770	386095	463803	1.15273e+06	785589	471223	0.681501	0.408787	-0.553213	-1.29058	0	0	0	0	0	0	0	0	0	0	0	0
P	P07281	0.470246	1	1	1	0.719232	1	1	0.719586	-0.270363	1.95296	0.500965	41	45	29	35	34	31	38	34	36	17426455	39961845	17293272	20778947	16598633	11357913	24177681	19995224	19954204	2.48939e+07	1.62452e+07	21375703	0.652577	0.858674	-0.615779	-0.219818	0	0	0	0	0	0	0	0	0	0	0	0
P	P38349	0.0200701	1	1	1	0.293953	1	1	0.302857	-0.577719	0.44043	0.173338	4	14	15	16	10	6	5	5	6	4598976	6638518	7530918	4003035	3489696	2740361	3978378	3005475	3597869	6.25614e+06	3.41103e+06	3.52724e+06	0.54523	0.563805	-0.875064	-0.826732	0	0	0	0	0	0	0	0	0	0	0	0
P	P38348	0.388435	1	1	1	0.681269	1	1	0.683142	-0.0524068	-0.0028892	0	2	4	4	6	4	4	5	5	4	3634258	1064074	17620116	1637608	2142938	3007903	1305912	1334321	2574589	7.43948e+06	2.26282e+06	1738274	0.304163	0.233655	-1.71708	-2.09755	0	0	0	0	0	0	0	0	0	0	0	0
P	P38347	0.636997	1	1	1	0.800033	1	1	0.800224	-0.0492307	0.430155	-0.0530909	2	5	2	3	0	0	0	0	0	4156871	616455	3870217	3487004	4532325	3509645	3133021	3439860	3831736	2881181	3.84299e+06	3.46821e+06	1.33383	1.20374	0.415569	0.267529	0	0	0	0	0	0	0	0	0	0	0	0
P	P00899	0.600807	1	1	1	0.781985	1	1	0.782204	0	0.62759	0.308831	21	18	12	12	13	14	17	18	11	3072877	3334691	5850230	3710501	3124662	3051970	4111348	3270926	2995356	4.08593e+06	3295711	3459210	0.806599	0.846615	-0.310076	-0.240223	0	0	0	0	0	0	0	0	0	0	0	0
P	P09457	0.0748196	1	1	1	0.465998	1	1	0.471628	-0.29731	0.508736	0	17	18	16	17	15	14	12	18	11	1751002	2728258	1766055	2283106	1411141	1466009	1182528	1025825	1038258	2.08177e+06	1.72009e+06	1.0822e+06	0.82626	0.519847	-0.275332	-0.94384	0	0	0	0	0	0	0	0	0	0	0	0
P	P38345	0.985925	1	1	1	0.993435	1	1	0.993442	0.751124	0.816289	0	2	1	0	3	2	0	3	5	0	203626	230327	186256	160026	316271	143331	299236	147745	145752	206736	206543	197578	0.999063	0.955699	-0.00135212	-0.0653721	0	0	0	0	0	0	0	0	0	0	0	0
P	Q03898	0.387856	1	1	1	0.681124	1	1	0.683001	-0.174111	0	0.574624	6	9	10	5	0	8	6	5	6	32291613	10165561	26385140	23147038	34007269	34221434	28493875	34855836	31776766	22947438	3.04586e+07	3.17088e+07	1.32732	1.3818	0.408516	0.466551	0	0	0	0	0	0	0	0	0	0	0	0
P	Q03897	0.475885	1	1	1	0.71966	1	1	0.720002	-0.649619	0.407077	0.483111	13	23	16	24	19	13	16	16	19	2376355	3072417	2973595	3140254	2895336	2482742	2732599	2318709	2558877	2.80746e+06	2839444	2.53673e+06	1.01139	0.903568	0.0163452	-0.146294	0	0	0	0	0	0	0	0	0	0	0	0
P	P38342	0.830437	1	1	1	0.905985	1	1	0.906061	0	-0.257426	-0.115062	5	5	4	7	5	4	5	3	5	4409653	1804193	4772596	3053079	4273305	5181660	3289369	4225435	3478715	3.66215e+06	4169348	3.66451e+06	1.1385	1.00064	0.187132	0.000929024	0	0	0	0	0	0	0	0	0	0	0	0
P	P38341	0.000334154	1	1	1	0.0478843	1	1	0.0591007	-0.0125414	0.98081	0.677058	2	6	3	2	3	2	1	3	2	955265	1087317	1075839	770818	704568	630853	500146	558028	616671	1.03947e+06	702080	558282	0.675418	0.537081	-0.566147	-0.896788	0	0	0	0	0	0	0	0	0	0	0	0
P	P38340	0.719584	1	1	1	0.8473	1	1	0.84744	-0.534406	0.376292	0.278959	4	6	7	4	7	9	7	8	1	360108	503244	643123	559121	437618	575574	1182661	371872	463667	502158	524104	672733	1.0437	1.33968	0.0617117	0.421892	0	0	0	0	0	0	0	0	0	0	0	0
P	P37254	0.148712	1	1	1	0.560596	1	1	0.564527	-1.05305	10	0.151638	0	1	4	0	0	0	0	0	0	66239	173490	163444	135248	84484	123029	92737	40080	46544	134391	114254	59787	0.850159	0.444874	-0.234196	-1.16853	0	0	0	0	0	0	0	0	0	0	0	0
P	P36169	0.944137	1	1	1	0.971016	1	1	0.971041	-0.0127762	0.503012	1.69586	0	3	2	0	0	0	0	0	0	401151	84266	318540	412226	149151	337934	331211	284436	271484	267986	299770	295710	1.11861	1.10346	0.161702	0.142029	0	0	0	0	0	0	0	0	0	0	0	0
P	P36168	0.710475	1	1	1	0.841797	1	1	0.841942	-0.561754	0	0	9	11	7	10	10	9	5	6	5	796399	524809	713098	906701	1092920	465370	812663	639446	742870	678102	821664	731660	1.21171	1.07898	0.277046	0.10967	0	0	0	0	0	0	0	0	0	0	0	0
P	P00890	0.051877	1	1	1	0.41311	1	1	0.419669	-0.67082	0.498733	0	23	34	25	31	22	18	16	14	13	2213393	4014796	2242252	3599262	2529990	2219137	1305322	1166639	999439	2.82348e+06	2.7828e+06	1.15713e+06	0.985591	0.409825	-0.0209393	-1.28692	0	0	0	0	0	0	0	0	0	0	0	0
P	P47008	0.0360221	1	1	1	0.367837	1	1	0.375522	-0.113893	0.975319	0.795557	13	19	17	9	6	8	11	9	10	1324881	2031144	1856881	1318173	1118619	1144332	1278766	861696	1036144	1.73764e+06	1193708	1.05887e+06	0.686973	0.609373	-0.541675	-0.714602	0	0	0	0	0	0	0	0	0	0	0	0
P	P47007	0.0709353	1	1	1	0.459956	1	1	0.465852	-4.87691	-5	-5.11212	0	0	0	2	0	0	0	0	0	54656	0	46068	72583	62995	91326	18017	45981	34742	33574.7	75634.7	32913.3	2.25273	0.980303	1.17167	-0.0287009	0	0	0	0	0	0	0	0	0	0	0	0
P	P36167	0.0535885	1	1	1	0.417913	1	1	0.424431	0.281467	1.2121	-0.0182051	0	1	1	0	0	0	0	0	0	39307	80713	49926	32340	34839	50560	23614	24522	0	56648.7	39246.3	16045.3	0.692802	0.283243	-0.529484	-1.81989	0	0	0	0	0	0	0	0	0	0	0	0
P	P36166	0.204911	1	1	1	0.61076	1	1	0.614016	-0.396473	1.46597	-2.03885	0	2	0	0	0	0	0	0	0	393253	883707	37340	646557	593084	418176	31658	302395	13306	438100	552606	115786	1.26137	0.264292	0.33499	-1.9198	0	0	0	0	0	0	0	0	0	0	0	0
P	P07278	0.291652	1	1	1	0.647964	1	1	0.650386	-0.497401	0.579064	0.463965	26	30	28	27	19	18	31	26	21	4415824	7705102	9611245	7442383	4895284	7174278	5445798	5022742	3823259	7244057	6.50398e+06	4763933	0.897837	0.657633	-0.155475	-0.604645	0	0	0	0	0	0	0	0	0	0	0	0
P	P47006	0.411362	1	1	1	0.694871	1	1	0.696688	-0.404456	0.992098	0.544293	37	40	32	29	41	31	35	31	34	9994796	13425572	13749293	13074557	11705655	9174810	11955092	9044238	9526943	12389887	1.13183e+07	1.01754e+07	0.913514	0.821269	-0.130501	-0.284074	0	0	0	0	0	0	0	0	0	0	0	0
P	P47005	0.084464	1	1	1	0.481651	1	1	0.486799	-0.351605	-1.45251	0.111048	0	4	6	11	0	0	0	0	0	2488489	678899	1372388	2076315	2268630	3169739	3142289	5051875	2758143	1.51326e+06	2.50489e+06	3650769	1.6553	2.41252	0.727091	1.27054	0	0	0	0	0	0	0	0	0	0	0	0
P	P36165	0.469609	1	1	1	0.719232	1	1	0.719586	-0.152633	0	0.155893	0	9	7	0	0	0	0	0	0	876937	669628	384659	1146697	566825	1343518	1011435	434023	1170808	643741	1.01901e+06	872089	1.58295	1.35472	0.66262	0.437994	0	0	0	0	0	0	0	0	0	0	0	0
P	P07277	0.71433	1	1	1	0.844584	1	1	0.844727	-0.0367439	0	-0.10804	10	14	5	10	8	8	11	8	9	1304664	1369293	714526	1372092	1254281	994357	1124541	1050821	945691	1.12949e+06	1206910	1040351	1.06854	0.921077	0.0956411	-0.118607	0	0	0	0	0	0	0	0	0	0	0	0
P	P07276	0.70949	1	1	1	0.841638	1	1	0.841784	-0.178734	0	0.347755	10	17	9	7	9	8	7	15	10	4516437	4822025	5249034	5742701	5141353	4913445	4640404	4699108	6246774	4.8625e+06	5265833	5.19543e+06	1.08295	1.06847	0.114964	0.0955449	0	0	0	0	0	0	0	0	0	0	0	0
P	P36163	0.421875	1	1	1	0.700802	1	1	0.701232	0	5	0	0	2	0	0	0	0	0	0	0	0	77385	0	0	0	0	0	0	0	25795	0	0	0	0	0.01	0.01	0	0	0	0	0	0	0	0	0	0	0	0
P	P07275	0.24335	1	1	1	0.632642	1	1	0.63539	0	0.511496	0.178593	11	15	11	12	7	8	9	0	10	3106610	4637010	13293676	3764685	3613948	3517704	2558392	1959502	2127327	7012432	3.63211e+06	2.21507e+06	0.517953	0.315878	-0.949106	-1.66256	0	0	0	0	0	0	0	0	0	0	0	0
P	P47002	0.0634869	1	1	1	0.443068	1	1	0.449219	-0.640258	0	0	3	2	4	7	2	4	1	4	2	7604361	8790880	11280044	13855403	12063238	14530373	10180904	11338135	14102035	9225095	1.3483e+07	1.18737e+07	1.46156	1.28711	0.547506	0.364133	0	0	0	0	0	0	0	0	0	0	0	0
P	P07274	0.870675	1	1	1	0.929634	1	1	0.929692	0.874748	0.619664	-0.0190558	14	21	14	15	12	18	14	12	9	675656	463632	263065	433436	302166	664897	550727	692359	367441	467451	466833	536842	0.998678	1.14845	-0.0019086	0.199683	0	0	0	0	0	0	0	0	0	0	0	0
P	P47001	0.818848	1	1	1	0.897633	1	1	0.897713	-0.75321	0.935762	0.254193	2	3	0	3	3	1	3	2	4	552485	1073828	338864	950872	598401	251226	1622654	328614	590614	655059	600166	847294	0.916202	1.29346	-0.126262	0.371238	0	0	0	0	0	0	0	0	0	0	0	0
P	P07273	0.106867	1	1	1	0.50993	1	1	0.514596	0	0.51927	0.689149	13	23	27	15	17	21	16	13	15	1695859	3074236	3713598	2500553	2039715	2212392	1895517	1150967	1351744	2.8279e+06	2.25089e+06	1466076	0.795958	0.518433	-0.329236	-0.94777	0	0	0	0	0	0	0	0	0	0	0	0
P	P36161	0.334874	1	1	1	0.666417	1	1	0.668558	-0.568161	0.348915	0.51059	17	27	25	35	27	23	30	14	28	2790163	4934694	4256652	3741803	3432761	3019648	3565303	2841169	2771437	3.99384e+06	3.39807e+06	3059303	0.850829	0.766006	-0.233059	-0.384572	0	0	0	0	0	0	0	0	0	0	0	0
P	P07272	0.286613	1	1	1	0.646458	1	1	0.648921	-0.173664	-0.0901609	0.169518	0	12	0	0	0	0	0	0	0	608120	721242	765972	704600	712504	699447	685902	579830	631093	698445	705517	632275	1.01013	0.905261	0.014535	-0.143594	0	0	0	0	0	0	0	0	0	0	0	0
P	P36160	0.285067	1	1	1	0.644672	1	1	0.647136	-0.316237	0.512858	0.151358	46	54	42	52	39	44	43	40	37	5685643	9047345	7049155	7495166	5915770	5887685	6875472	4284105	4723926	7.26071e+06	6.43287e+06	5294501	0.885984	0.729198	-0.174648	-0.455617	0	0	0	0	0	0	0	0	0	0	0	0
P	P07271	0.0506628	1	1	1	0.410851	1	1	0.417505	-0.176335	0.119591	0.324735	10	14	18	16	17	14	16	13	11	2130722	1746051	2172996	1694789	1452426	1428462	1934351	1602974	1683673	2.01659e+06	1.52523e+06	1.74033e+06	0.756339	0.863008	-0.402895	-0.212554	0	0	0	0	0	0	0	0	0	0	0	0
P	P07270	0.668541	1	1	1	0.818353	1	1	0.818524	-0.463083	0.616413	0.714132	9	10	8	6	5	5	5	5	6	829410	1026852	1303533	2032097	1152686	918897	1648563	942776	1174225	1053265	1.36789e+06	1255188	1.29872	1.19171	0.377087	0.253035	0	0	0	0	0	0	0	0	0	0	0	0
P	P06182	0.806129	1	1	1	0.890429	1	1	0.890516	-0.661822	-5.11177	-0.0425371	11	0	11	12	12	13	12	8	8	3778902	6548263	3312984	4159019	3805114	9274664	4645924	6752069	3122797	4.54672e+06	5.74627e+06	4.84026e+06	1.26383	1.06456	0.3378	0.0902605	0	0	0	0	0	0	0	0	0	0	0	0
P	P28584	0.159259	1	1	1	0.567768	1	1	0.571487	-0.847982	0	0.131725	6	0	0	6	11	6	11	0	8	1534903	2055155	2629626	3852580	2334564	2302578	1997885	1747897	1299381	2073228	2.82991e+06	1681721	1.36498	0.811161	0.448876	-0.30194	0	0	0	0	0	0	0	0	0	0	0	0
P	P13902	0.602286	1	1	1	0.782152	1	1	0.782368	-2.03398	0.657711	1.58015	2	2	2	1	1	1	1	3	1	45145	230241	224793	211853	137566	65599	151646	29618	108543	166726	138339	96602.3	0.829739	0.579407	-0.269271	-0.787352	0	0	0	0	0	0	0	0	0	0	0	0
P	Q08096	0.351661	1	1	1	0.671113	1	1	0.673176	-0.741217	0.551341	0.62732	29	41	44	40	39	25	39	28	32	2654483	5151252	4057373	4693637	3532963	2775990	3509757	2211297	2455226	3.95437e+06	3667530	2.72543e+06	0.927463	0.689219	-0.108639	-0.536966	0	0	0	0	0	0	0	0	0	0	0	0
P	P38339	0.0171028	1	1	1	0.270312	1	1	0.279302	-0.351527	0.227958	0.328347	19	24	25	29	27	21	27	22	19	3737927	4792097	3692050	3639496	63867356	2842640	70772405	65604291	79819929	4.07402e+06	2.34498e+07	7.20655e+07	5.75594	17.689	2.52505	4.14478	0	0	0	0	0	0	0	0	0	0	0	0
P	P38338	0.0371407	1	1	1	0.370256	1	1	0.377782	-0.38062	-0.132145	0	0	5	5	7	3	2	0	0	0	512525	350476	368800	494513	596426	483830	598206	574142	585037	410600	524923	585795	1.27843	1.42668	0.354371	0.512661	0	0	0	0	0	0	0	0	0	0	0	0
P	P38336	0.946654	1	1	1	0.971744	1	1	0.971768	-0.00136968	0.354461	0	7	10	5	6	5	6	7	4	5	1310531	2108666	1465557	1526690	1184763	1838395	2338112	925261	1218044	1.62825e+06	1516616	1.49381e+06	0.931439	0.917429	-0.102468	-0.124331	0	0	0	0	0	0	0	0	0	0	0	0
P	P38335	0.486163	1	1	1	0.724047	1	1	0.724374	-0.934003	0.886304	0.670103	0	3	0	0	0	0	0	0	0	141639	102562	176785	175831	147299	44440	56700	135553	70715	140329	122523	87656	0.873117	0.624648	-0.195753	-0.678885	0	0	0	0	0	0	0	0	0	0	0	0
P	P38334	0.0210098	1	1	1	0.299995	1	1	0.308923	-10	-10	-10	0	0	1	0	0	0	0	0	0	0	0	0	624570	443176	384211	0	408174	0	0	483986	136058	1000	1000	9.96578	9.96578	0	0	0	0	0	0	0	0	0	0	0	0
P	P38333	0.0993047	1	1	1	0.497019	1	1	0.501771	-0.640206	0.227866	0.544069	22	35	29	29	27	27	20	19	21	2897892	4032104	4788965	4137336	3047519	3546302	2914505	2155190	2503696	3.90632e+06	3.57705e+06	2.52446e+06	0.915709	0.646251	-0.127039	-0.629833	0	0	0	0	0	0	0	0	0	0	0	0
P	P38332	0.233762	1	1	1	0.6305	1	1	0.633467	0	0.712133	0.54133	0	4	4	0	0	3	0	0	0	922980	1527619	3145626	460887	1204235	1302415	940189	736135	736995	1.86541e+06	989179	804440	0.530275	0.431241	-0.915188	-1.21344	0	0	0	0	0	0	0	0	0	0	0	0
P	P38331	0.0223053	1	1	1	0.309901	1	1	0.31887	0.304093	0.525303	0.945374	5	8	10	4	4	3	0	5	0	859689	1623691	1165000	635611	566831	586852	663324	532610	547435	1.21613e+06	596431	581123	0.490435	0.477847	-1.02787	-1.06538	0	0	0	0	0	0	0	0	0	0	0	0
P	P38330	0.224246	1	1	1	0.627814	1	1	0.630922	-0.329444	0.288184	0.68395	10	23	21	14	10	8	23	16	17	3284068	2582174	3879899	4608251	3888464	3649965	3844407	3562509	3257178	3.24871e+06	4.04889e+06	3554698	1.24631	1.09419	0.317659	0.129858	0	0	0	0	0	0	0	0	0	0	0	0
P	P09440	0.279893	1	1	1	0.642776	1	1	0.645281	-0.315764	0.827522	0.69844	57	88	65	64	54	47	60	51	55	10338692	17142067	13376639	13165622	9518965	8231429	12141530	8545973	9907094	1.36191e+07	1.03053e+07	10198199	0.756681	0.748814	-0.402243	-0.41732	0	0	0	0	0	0	0	0	0	0	0	0
P	P36159	0.830868	1	1	1	0.905985	1	1	0.906061	0.0513354	0.273445	0.0657772	7	13	2	7	4	5	4	5	3	1386899	1328220	1694589	1634665	1500953	1365579	1824964	1522167	1351724	1.4699e+06	1500399	1566285	1.02075	1.06557	0.0296256	0.0916261	0	0	0	0	0	0	0	0	0	0	0	0
P	P36158	0.827199	1	1	1	0.903718	1	1	0.903796	-0.546213	0.529279	0	0	12	4	9	10	0	0	0	0	2000805	2635237	2161432	3119502	1730663	1402858	2184038	2331783	2606550	2.26582e+06	2084341	2.37412e+06	0.919904	1.0478	-0.120445	0.0673589	0	0	0	0	0	0	0	0	0	0	0	0
P	P07269	0.385778	1	1	1	0.681092	1	1	0.682983	-0.975704	0.64807	0.0517098	4	12	5	8	6	4	5	6	6	517991	997418	777341	1203740	747482	742531	729950	606002	582780	764250	897918	639577	1.1749	0.836869	0.232539	-0.256926	0	0	0	0	0	0	0	0	0	0	0	0
P	P36157	0.50557	1	1	1	0.734415	1	1	0.734724	-0.594561	0.0100766	5.5229	5	3	4	6	0	0	3	4	0	198973	246785	553696	203627	255946	294265	283851	218036	135216	333151	251279	212368	0.75425	0.637451	-0.406886	-0.649614	0	0	0	0	0	0	0	0	0	0	0	0
P	Q02796	0.193889	1	1	1	0.602179	1	1	0.605548	-0.26462	0	0.358418	5	11	14	7	5	8	8	5	5	718896	1651511	1124612	940512	853414	867448	725077	771658	589508	1.16501e+06	887125	695414	0.761476	0.596919	-0.393129	-0.744393	0	0	0	0	0	0	0	0	0	0	0	0
P	Q02795	0.0503591	1	1	1	0.410851	1	1	0.417505	-0.962122	-3.64466	-0.149841	4	2	5	6	4	7	2	1	1	2401109	908861	2342946	3525708	3478698	3548218	3263361	2806131	1933839	1.88431e+06	3.51754e+06	2667777	1.86676	1.41579	0.900535	0.501605	0	0	0	0	0	0	0	0	0	0	0	0
P	P07267	0.0818671	1	1	1	0.479952	1	1	0.48545	-0.0686626	0.774179	0.289351	15	18	20	20	15	20	20	16	17	8023872	13489089	8368060	7268832	5319465	6697922	6467800	5550219	6231531	9.96034e+06	6.42874e+06	6.08318e+06	0.645434	0.610741	-0.631659	-0.711369	0	0	0	0	0	0	0	0	0	0	0	0
P	Q02793	0.731627	1	1	1	0.851913	1	1	0.852043	-0.346685	-0.240595	0	3	4	4	7	5	2	2	3	3	1638616	1045976	1609569	2093323	371305	1837812	1963044	1619022	1713550	1431387	1.43415e+06	1.76521e+06	1.00193	1.23321	0.00277879	0.302422	0	0	0	0	0	0	0	0	0	0	0	0
P	P36154	0.0510338	1	1	1	0.410851	1	1	0.417505	0.616828	0.732577	-0.197117	3	4	2	2	4	2	1	3	2	496507	600074	465608	324824	333736	328292	454341	454321	264983	520730	328951	391215	0.631711	0.751282	-0.662663	-0.412573	0	0	0	0	0	0	0	0	0	0	0	0
P	P07266	0.333343	1	1	1	0.666417	1	1	0.668558	-0.900036	0.597048	0.205316	8	13	7	8	8	7	7	3	4	737712	1355932	899038	1512130	950368	880501	809534	740977	721224	997561	1114333	757245	1.11706	0.759097	0.159704	-0.397644	0	0	0	0	0	0	0	0	0	0	0	0
P	Q02792	0.617969	1	1	1	0.790794	1	1	0.791	-0.551618	0.201851	0.0951352	32	45	33	36	28	30	35	29	30	6288798	5719684	5931090	8832318	5968842	5132185	3983518	7094413	5235004	5.97986e+06	6.64445e+06	5437645	1.11114	0.909327	0.152038	-0.137129	0	0	0	0	0	0	0	0	0	0	0	0
P	P07264	0.0770783	1	1	1	0.468744	1	1	0.474346	0.672779	1.18446	0.893826	53	57	42	23	23	26	57	44	45	7404777	11039895	7589017	5716745	5308219	5221228	8912641	6452256	6846797	8.6779e+06	5.4154e+06	7403898	0.624045	0.85319	-0.680278	-0.22906	0	0	0	0	0	0	0	0	0	0	0	0
P	P36152	0.552529	1	1	1	0.757195	1	1	0.757456	0.230523	1.11312	0.465329	15	17	7	5	4	6	12	6	8	13867894	2438957	12884817	12514124	15795969	931399	12174988	16930254	14605395	9730556	9747164	1.45702e+07	1.00171	1.49737	0.00246028	0.582428	0	0	0	0	0	0	0	0	0	0	0	0
P	P07263	0.555455	1	1	1	0.759027	1	1	0.759287	-0.248905	0.435409	-0.147021	25	26	24	24	29	29	31	30	30	4193447	6512453	3419169	4630630	3826247	3751066	4494037	3314653	3472558	4.70836e+06	4.06931e+06	3760416	0.864275	0.798669	-0.210438	-0.324331	0	0	0	0	0	0	0	0	0	0	0	0
P	P36151	0.1792	1	1	1	0.589643	1	1	0.593132	-0.331398	0.606201	0.339147	6	7	5	4	6	3	4	0	0	317082	702743	611114	485344	390116	365201	384463	293944	292969	543646	413554	323792	0.760703	0.595593	-0.394594	-0.747601	0	0	0	0	0	0	0	0	0	0	0	0
P	P07262	0.997139	1	1	1	0.998998	1	1	0.999	-0.301679	0.440728	0	52	60	36	50	51	46	51	45	40	8982314	12684717	6539389	11076496	8720532	8545090	10591730	8247709	9122173	9402140	9.44737e+06	9.32054e+06	1.00481	0.991321	0.00692401	-0.012576	0	0	0	0	0	0	0	0	0	0	0	0
P	P07261	0.683038	1	1	1	0.826683	1	1	0.826845	-0.642553	-0.0430437	0.121833	5	8	9	12	9	10	9	7	4	9818551	4439559	13421217	10089891	12260714	11319769	9293153	10736077	10313029	9.22644e+06	11223458	1.01141e+07	1.21644	1.09621	0.282671	0.13252	0	0	0	0	0	0	0	0	0	0	0	0
P	P07260	0.281232	1	1	1	0.643094	1	1	0.645587	-0.498985	0.375202	0.721416	38	45	54	39	41	38	44	43	40	8846175	17246544	15883166	12750771	10470684	10785480	11408334	8479698	9977218	1.3992e+07	11335645	9.95508e+06	0.810154	0.711486	-0.303732	-0.491093	0	0	0	0	0	0	0	0	0	0	0	0
P	P06174	0.341515	1	1	1	0.667537	1	1	0.66965	-0.528344	0.380692	0	0	6	3	4	5	0	0	0	0	872120	1134709	127482	890824	1011007	849263	728711	508298	131879	711437	917031	456296	1.28898	0.641372	0.366235	-0.640766	0	0	0	0	0	0	0	0	0	0	0	0
P	P05085	0.23524	1	1	1	0.6305	1	1	0.633467	-0.0671915	0	0.0812132	9	11	11	13	13	10	10	9	0	19149653	5784334	19536388	21978086	23993253	20426988	20842637	19875889	18012527	1.48235e+07	2.21328e+07	1.9577e+07	1.49309	1.32068	0.578302	0.401279	0	0	0	0	0	0	0	0	0	0	0	0
P	Q04969	0.377334	1	1	1	0.676917	1	1	0.678823	-1.1675	0.247273	0.00320625	3	7	7	9	4	5	3	2	2	403383	674628	380149	754200	604361	350952	446675	252747	409679	486053	569838	369700	1.17238	0.760617	0.229436	-0.394758	0	0	0	0	0	0	0	0	0	0	0	0
P	P38329	0.700365	1	1	1	0.835193	1	1	0.835343	-0.191404	-0.288722	0.288545	0	7	6	0	0	0	0	0	3	3906412	744582	3906048	3905121	3138573	3070113	3613221	3575049	3632825	2.85235e+06	3371269	3.60703e+06	1.18193	1.26458	0.241142	0.338662	0	0	0	0	0	0	0	0	0	0	0	0
P	P38328	0.0294414	1	1	1	0.342077	1	1	0.350279	-2.99714	-0.628058	-0.5151	6	8	13	25	22	17	20	14	12	953645	2204476	2148730	5393654	3307041	3351374	2192956	2265056	1991686	1.76895e+06	4.01736e+06	2.1499e+06	2.27104	1.21535	1.18335	0.281376	0	0	0	0	0	0	0	0	0	0	0	0
P	P38326	0.904905	1	1	1	0.950216	1	1	0.950261	-0.412338	0	0.511203	3	4	2	3	3	1	3	3	2	228825	236816	210511	347618	268611	135207	272853	178684	253701	225384	250479	235079	1.11134	1.04302	0.152303	0.0607626	0	0	0	0	0	0	0	0	0	0	0	0
P	Q04964	0.41048	1	1	1	0.694745	1	1	0.696567	0	0.61484	0	4	1	0	3	3	0	2	2	2	200029	222853	69679	121774	127339	43020	158529	90712	89293	164187	97377.7	112845	0.59309	0.687294	-0.753677	-0.541002	0	0	0	0	0	0	0	0	0	0	0	0
P	P38325	0.370244	1	1	1	0.676917	1	1	0.678823	-0.721571	-0.107424	0.602666	2	1	2	2	2	4	0	0	2	60122	97580	468039	102722	63610	70484	47142	45398	76403	208580	78938.7	56314.3	0.378457	0.269989	-1.4018	-1.88903	0	0	0	0	0	0	0	0	0	0	0	0
P	P09436	0.635248	1	1	1	0.800033	1	1	0.800224	-0.239767	0.38396	0	80	94	61	82	79	69	84	77	75	14553383	20233484	9364605	17474570	17593043	14800070	20054506	14009358	19122862	1.47172e+07	16622561	1.77289e+07	1.12947	1.20464	0.175644	0.268605	0	0	0	0	0	0	0	0	0	0	0	0
P	P09435	0.0368111	1	1	1	0.370256	1	1	0.377782	-0.00856341	0.259507	0.168272	52	63	66	58	50	52	53	50	52	28572853	50632891	66244538	23359287	20823508	27187699	21106565	15589294	19859447	4.84834e+07	2.37902e+07	1.88518e+07	0.490687	0.388829	-1.02713	-1.36279	0	0	0	0	0	0	0	0	0	0	0	0
P	P38323	0.535757	1	1	1	0.74811	1	1	0.748386	-0.427022	0.287125	0	9	15	8	21	13	15	13	10	16	880804	1522751	1433854	1433838	1168474	1660863	1369937	1024738	1097869	1.27914e+06	1.42106e+06	1.16418e+06	1.11095	0.910131	0.151796	-0.135854	0	0	0	0	0	0	0	0	0	0	0	0
P	P38321	0.927845	1	1	1	0.960232	1	1	0.960263	-0.926651	-0.0360492	0	6	10	9	9	9	6	4	6	2	48691897	61453093	1732170	55361127	26934609	20816166	35273445	56017050	32977516	3.72924e+07	34370634	4.14227e+07	0.921653	1.11075	-0.117705	0.151539	0	0	0	0	0	0	0	0	0	0	0	0
P	P54199	0.288542	1	1	1	0.647411	1	1	0.649862	-0.785509	0	0	0	6	2	8	5	4	5	0	5	1612010	1118237	1477849	2710206	2389171	1245918	1922781	1455257	1995697	1.4027e+06	2.1151e+06	1791245	1.50788	1.277	0.59252	0.352758	0	0	0	0	0	0	0	0	0	0	0	0
P	P36149	0.204565	1	1	1	0.61076	1	1	0.614016	-0.621338	0.424774	0.328293	3	6	7	4	3	4	4	4	3	545048	904585	864661	874221	607052	620417	543105	599843	436428	771431	700563	526459	0.908134	0.682444	-0.139022	-0.551217	0	0	0	0	0	0	0	0	0	0	0	0
P	P36148	0.163987	1	1	1	0.575343	1	1	0.579059	-0.740264	-0.270811	0.652237	8	3	5	7	7	7	5	5	3	426762	644903	1125778	829331	610405	560090	438253	326914	270793	732481	666609	345320	0.91007	0.471439	-0.135951	-1.08486	0	0	0	0	0	0	0	0	0	0	0	0
P	P36147	0.604266	1	1	1	0.782923	1	1	0.783139	0	0	4.36192	0	0	2	0	0	2	0	0	0	0	0	67334	0	0	106606	0	0	0	22444.7	35535.3	0	1.58324	0	0.662882	0.01	0	0	0	0	0	0	0	0	0	0	0	0
P	P07259	0.316051	1	1	1	0.658735	1	1	0.661005	-0.827502	0.108081	0.0595331	174	202	197	219	199	204	211	159	190	35969749	56077921	33726591	53975712	47512559	33888152	39508300	24232448	31364702	4.19248e+07	4.51255e+07	3.17018e+07	1.07634	0.75616	0.10614	-0.403237	0	0	0	0	0	0	0	0	0	0	0	0
P	P36146	0.187655	1	1	1	0.594946	1	1	0.598364	-0.163099	0.626165	0.31826	5	14	6	4	4	3	5	3	5	1466585	2625953	1961243	1942907	1581372	1198419	1469780	1249308	1262050	2017927	1.57423e+06	1327046	0.780124	0.657628	-0.358225	-0.604656	0	0	0	0	0	0	0	0	0	0	0	0
P	Q02785	0.378867	1	1	1	0.676917	1	1	0.678823	0.183464	1.56806	0.700853	28	50	36	18	16	14	23	27	20	5452668	5903570	7214133	5273374	6399230	3657264	5529770	4707332	5251778	6.19012e+06	5109956	5162960	0.825501	0.834064	-0.276657	-0.26177	0	0	0	0	0	0	0	0	0	0	0	0
P	P07258	0.698726	1	1	1	0.833973	1	1	0.834123	-0.211753	0	-0.0155627	15	14	7	11	9	8	16	12	12	794962	2030875	740596	1078093	914307	868493	1083020	792266	809928	1188811	953631	895071	0.802172	0.752913	-0.318016	-0.409445	0	0	0	0	0	0	0	0	0	0	0	0
P	Q02784	0.277914	1	1	1	0.64215	1	1	0.644663	0.0235499	0.514073	0	7	8	9	9	7	10	8	6	8	1874380	2467510	1423727	1704207	1515442	1155993	1179840	1442097	1700261	1.92187e+06	1.45855e+06	1.44073e+06	0.75892	0.749651	-0.39798	-0.41571	0	0	0	0	0	0	0	0	0	0	0	0
P	P07257	0.132287	1	1	1	0.540799	1	1	0.544958	-1.19355	0.527052	0.305931	19	32	30	35	28	27	14	17	16	6536646	14168029	9618829	13100448	8127783	9494624	5450378	5725467	5746695	1.01078e+07	1.0241e+07	5.64085e+06	1.01317	0.558067	0.0188758	-0.84149	0	0	0	0	0	0	0	0	0	0	0	0
P	P36145	0.54324	1	1	1	0.752623	1	1	0.752893	-1.07428	-0.0132052	-0.0407088	8	9	12	11	8	11	8	0	5	7341080	6292042	5992030	9031835	8412832	5566896	7302663	7388050	6281026	6.54172e+06	7670521	6.99058e+06	1.17255	1.06862	0.229655	0.0957427	0	0	0	0	0	0	0	0	0	0	0	0
P	Q02783	0.255235	1	1	1	0.634662	1	1	0.63738	-1.18326	0.617007	0.09141	0	0	0	1	0	0	0	0	0	4500	13748	8258	10219	8964	7751	7086	5728	0	8835.33	8978	4271.33	1.01615	0.483438	0.0231095	-1.0486	0	0	0	0	0	0	0	0	0	0	0	0
P	P07256	0.120665	1	1	1	0.531806	1	1	0.536235	-1.07356	0.49485	0.122053	34	48	39	50	33	39	25	26	23	4467285	11742347	6093414	8696833	6422712	6964501	3977663	3103151	2842990	7.43435e+06	7.36135e+06	3.30793e+06	0.990181	0.444953	-0.0142362	-1.16828	0	0	0	0	0	0	0	0	0	0	0	0
P	P10622	0.0871247	1	1	1	0.481694	1	1	0.486799	0.713278	0.580677	0.562167	12	10	13	12	8	9	13	10	9	2776733	6123335	3152550	1677080	1525232	2155428	1813895	2279402	2117294	4.01754e+06	1.78591e+06	2070197	0.444529	0.51529	-1.16965	-0.956544	0	0	0	0	0	0	0	0	0	0	0	0
P	P36144	0.425551	1	1	1	0.701766	1	1	0.70219	-0.97042	0.413856	0.885848	8	16	10	16	9	12	13	11	6	1155956	2272503	1744917	1968651	1582866	1143356	1446093	1158235	1173582	1.72446e+06	1.56496e+06	1.2593e+06	0.907507	0.73026	-0.14002	-0.453518	0	0	0	0	0	0	0	0	0	0	0	0
P	P07255	0.194063	1	1	1	0.602179	1	1	0.605548	-1.00067	0.800852	1.19612	0	1	0	0	0	2	0	0	0	209799	413289	266937	419793	237232	116504	157606	59500	133409	296675	257843	116838	0.869109	0.393826	-0.20239	-1.34437	0	0	0	0	0	0	0	0	0	0	0	0
P	P06169	0.386377	1	1	1	0.681112	1	1	0.682996	0.0703275	0.607764	0.0265698	294	302	238	268	252	261	287	272	261	180968626	229050260	152575934	173930934	149650312	162577057	179764059	150760011	146737925	1.87532e+08	1.62053e+08	1.59087e+08	0.864136	0.848323	-0.21067	-0.237315	0	0	0	0	0	0	0	0	0	0	0	0
P	P07253	0.281563	1	1	1	0.643508	1	1	0.646	-0.258297	0	0	9	15	8	14	8	8	7	6	6	1017607	807593	958169	1392246	1089906	6344984	741996	438905	871212	927790	2.94238e+06	684038	3.17139	0.737277	1.66511	-0.439722	0	0	0	0	0	0	0	0	0	0	0	0
P	P35056	0.293881	1	1	1	0.648894	1	1	0.651301	0	0	1.9796	0	9	0	0	0	0	0	0	0	87583	87349	76228	50517	151021	50960	59732	17242	42671	83720	84166	39881.7	1.00533	0.47637	0.00766524	-1.06985	0	0	0	0	0	0	0	0	0	0	0	0
P	P07252	0.295377	1	1	1	0.649106	1	1	0.651492	-0.93265	0.239865	0	5	7	6	12	5	6	6	0	6	3597973	4512904	5231917	6938073	4201053	4400236	4044800	3725500	3460432	4447598	5.17979e+06	3.74358e+06	1.16463	0.841708	0.219866	-0.248609	0	0	0	0	0	0	0	0	0	0	0	0
P	P06168	0.874103	1	1	1	0.931132	1	1	0.931189	0.207062	0.497893	0	65	54	50	51	51	54	58	59	59	32200714	20957140	27992757	28190221	26989633	26430578	29012201	28116169	27944605	2.70502e+07	2.72035e+07	2.83577e+07	1.00567	1.04833	0.00815162	0.0680989	0	0	0	0	0	0	0	0	0	0	0	0
P	P07251	0.0239146	1	1	1	0.323096	1	1	0.332019	-0.524299	0.229918	-0.082781	51	50	52	53	45	58	49	39	41	11556810	17189326	11932266	17518397	12733037	13500692	8998403	6285736	6754624	1.35595e+07	14584042	7.34625e+06	1.07556	0.54178	0.10509	-0.88422	0	0	0	0	0	0	0	0	0	0	0	0
P	Q12532	0.291333	1	1	1	0.647957	1	1	0.650382	-0.531589	0.757476	0.65008	23	33	26	29	21	23	27	14	18	2239460	4127170	3247102	3331457	2438736	1795947	2599192	1894493	2021264	3.20458e+06	2.52205e+06	2.17165e+06	0.787014	0.677671	-0.345539	-0.561343	0	0	0	0	0	0	0	0	0	0	0	0
P	Q12530	0.582682	1	1	1	0.771573	1	1	0.771805	-2.15442	-10	2.1789	0	0	1	0	0	0	0	0	0	2370	0	21273	10551	9491	4698	4156	3699	0	7881	8246.67	2618.33	1.0464	0.332234	0.0654324	-1.58973	0	0	0	0	0	0	0	0	0	0	0	0
P	P38319	0.657984	1	1	1	0.813071	1	1	0.813249	0	1.9777	-0.297877	0	4	0	2	0	1	0	0	0	44812	174420	47047	157933	123169	91569	146417	33220	69764	88759.7	124224	83133.7	1.39955	0.936615	0.484964	-0.0944714	0	0	0	0	0	0	0	0	0	0	0	0
P	Q04958	0.42923	1	1	1	0.702889	1	1	0.703304	-0.251145	0	0.574646	9	17	14	10	14	8	9	0	3	1406550	1915818	3022687	2125754	1637108	1465394	1857247	1281065	1343414	2.11502e+06	1742752	1.49391e+06	0.823989	0.706334	-0.279303	-0.501578	0	0	0	0	0	0	0	0	0	0	0	0
P	P38318	0.133651	1	1	1	0.542177	1	1	0.546311	1.67436	10	-0.418759	0	1	0	0	0	0	0	0	0	92450	153227	26038	28965	0	34807	43268	0	27082	90571.7	21257.3	23450	0.234702	0.258911	-2.0911	-1.94947	0	0	0	0	0	0	0	0	0	0	0	0
P	P27476	0.447329	1	1	1	0.707613	1	1	0.707996	-0.378235	0.355966	0.882042	67	64	67	75	73	45	66	58	60	38915236	57934222	42087894	46027779	42055770	23344770	43487066	28613942	36375217	4.63125e+07	37142773	3.61587e+07	0.802004	0.780756	-0.318319	-0.357056	0	0	0	0	0	0	0	0	0	0	0	0
P	P11709	0.334229	1	1	1	0.666417	1	1	0.668558	-0.237647	0.37525	0.545519	7	11	14	10	3	1	11	2	4	2627184	3748213	4190273	2890515	3127435	2876670	2817912	3305964	2511893	3521890	2.96487e+06	2.87859e+06	0.841842	0.817342	-0.248379	-0.290988	0	0	0	0	0	0	0	0	0	0	0	0
P	P38314	0.251927	1	1	1	0.632642	1	1	0.63539	-1.54273	-0.219314	-0.111862	4	11	8	11	13	4	8	8	4	1887723	891561	1342139	2241391	1514570	2064183	1721394	1627930	1382432	1.37381e+06	1940048	1577252	1.41217	1.14809	0.497912	0.199233	0	0	0	0	0	0	0	0	0	0	0	0
P	P38313	0.455479	1	1	1	0.713856	1	1	0.714233	0.340754	-0.32244	0	4	0	3	6	4	4	6	0	4	3870279	3951509	2138225	718583	4240126	3233471	650320	3237026	1432929	3.32e+06	2.73073e+06	1773425	0.822507	0.534163	-0.2819	-0.904647	0	0	0	0	0	0	0	0	0	0	0	0
P	Q04951	0.600751	1	1	1	0.781985	1	1	0.782204	-0.119087	1.67838	-0.296025	2	2	2	1	2	1	3	2	1	220260	320039	190373	232449	158306	174766	304058	122734	142134	243557	188507	189642	0.773974	0.778634	-0.369643	-0.360983	0	0	0	0	0	0	0	0	0	0	0	0
P	P27472	0.13883	1	1	1	0.549929	1	1	0.553975	-1.0841	0.24186	0.678225	9	20	22	22	18	12	6	7	8	24400131	32235305	51016980	31568214	22733715	21636315	23123802	19362983	14267304	3.58841e+07	25312748	1.8918e+07	0.705402	0.527198	-0.503482	-0.923584	0	0	0	0	0	0	0	0	0	0	0	0
P	P38310	0.420115	1	1	1	0.700802	1	1	0.701232	-0.473255	0.522429	0	4	0	0	0	0	0	2	0	0	102136	100733	20092	54095	41611	26801	67041	10493	48713	74320.3	40835.7	42082.3	0.549455	0.566229	-0.863927	-0.820542	0	0	0	0	0	0	0	0	0	0	0	0
P	P25299	0.969086	1	1	1	0.984661	1	1	0.984676	-1.04846	0.376665	0	10	12	8	11	11	11	9	7	9	2430386	1093212	589243	3292172	664618	608834	760850	2004190	2026210	1370947	1.52187e+06	1.59708e+06	1.11009	1.16495	0.150677	0.220267	0	0	0	0	0	0	0	0	0	0	0	0
P	Q03862	0.807571	1	1	1	0.891107	1	1	0.891193	-0.312207	0.42402	0.432011	35	40	40	36	29	27	26	34	26	10452196	6767304	6521163	6998303	12133548	3911358	10970493	10821435	6025060	7.91355e+06	7.68107e+06	9.27233e+06	0.970622	1.1717	-0.0430186	0.228606	0	0	0	0	0	0	0	0	0	0	0	0
P	P36139	0.190975	1	1	1	0.597961	1	1	0.601347	-0.159396	0.912714	0	19	18	14	16	14	18	12	13	16	1584128	3375816	1563273	1621792	1416611	1476507	1129468	1215379	1113889	2.17441e+06	1504970	1152912	0.692129	0.530219	-0.530886	-0.915339	0	0	0	0	0	0	0	0	0	0	0	0
P	P25298	0.644982	1	1	1	0.803879	1	1	0.804063	-0.798485	0.083997	0.0243876	30	35	33	52	40	33	42	30	28	4042051	5402516	4324069	6125067	4010877	4511520	5479407	3413835	3316085	4.58955e+06	4882488	4.06978e+06	1.06383	0.886749	0.0892653	-0.173402	0	0	0	0	0	0	0	0	0	0	0	0
P	P07249	0.476325	1	1	1	0.71966	1	1	0.720002	-5.37371	-4.84015	5.30532	0	1	2	1	1	1	0	0	0	39005	58667	77713	77759	56911	33148	41865	1039615	17747	58461.7	55939.3	366409	0.956855	6.26751	-0.0636279	2.64789	0	0	0	0	0	0	0	0	0	0	0	0
P	P36137	0.0629816	1	1	1	0.441693	1	1	0.447858	0	1.0436	0	2	5	2	0	0	0	0	0	0	256232	406239	207706	187947	131904	177151	165186	146411	133203	290059	165667	148267	0.57115	0.51116	-0.808057	-0.968152	0	0	0	0	0	0	0	0	0	0	0	0
P	Q02776	0.0799151	1	1	1	0.473869	1	1	0.479379	-0.515224	0.808114	0.379964	22	26	25	28	24	19	29	16	18	6233489	12788874	9339153	7856809	6285184	7575786	5820472	4626393	3899728	9.45384e+06	7.23926e+06	4.7822e+06	0.765748	0.505847	-0.385058	-0.983226	0	0	0	0	0	0	0	0	0	0	0	0
P	P25297	0.566589	1	1	1	0.76434	1	1	0.764589	0	1.82656	1.29841	14	14	18	5	5	6	26	17	20	5602352	57100514	2151988	1533342	13599430	14673823	10519109	2291301	2974818	2.16183e+07	9.93553e+06	5.26174e+06	0.459589	0.243393	-1.12158	-2.03864	0	0	0	0	0	0	0	0	0	0	0	0
P	P07248	0.250863	1	1	1	0.632642	1	1	0.63539	-1.18303	-0.206299	-0.0733189	0	8	10	20	12	14	0	0	0	2217234	1569358	3381564	2821946	2640887	2825748	1947976	2016645	1868969	2.38939e+06	2.76286e+06	1944530	1.15631	0.81382	0.209523	-0.297218	0	0	0	0	0	0	0	0	0	0	0	0
P	Q02775	0.727872	1	1	1	0.850405	1	1	0.850538	-0.574738	0.683886	0.283945	2	2	4	2	2	0	3	4	0	774914	913447	2770138	1401817	1453647	984389	908269	1036928	1181295	1.48617e+06	1279951	1042164	0.861243	0.701243	-0.215507	-0.512013	0	0	0	0	0	0	0	0	0	0	0	0
P	P25296	0.436609	1	1	1	0.703572	1	1	0.703972	-0.367861	0.861638	0.279915	2	4	3	4	3	4	2	4	2	593122	474283	750138	784962	663500	546365	470363	607836	535498	605848	664942	537899	1.09754	0.887845	0.134274	-0.17162	0	0	0	0	0	0	0	0	0	0	0	0
P	P10614	0.299358	1	1	1	0.651331	1	1	0.653702	-0.0885312	1.28807	0.313201	45	53	41	40	39	34	43	33	34	5281297	10785624	5377945	6179437	4230715	4005964	5419427	3723031	4696315	7.14829e+06	4805372	4.61292e+06	0.672241	0.645319	-0.57295	-0.631916	0	0	0	0	0	0	0	0	0	0	0	0
P	P36136	0.0282643	1	1	1	0.33925	1	1	0.347625	0.305745	0.409851	0	8	7	5	6	5	6	10	8	8	643035	821450	768486	519130	640623	469253	516518	518670	589399	744324	543002	541529	0.729524	0.727545	-0.454973	-0.458892	0	0	0	0	0	0	0	0	0	0	0	0
P	P53099	0.239496	1	1	1	0.632642	1	1	0.63539	-0.797791	2.67003	-0.127739	0	2	0	0	0	0	0	0	0	297480	612898	265781	351804	355295	317271	264257	149731	231774	392053	341457	215254	0.870945	0.549043	-0.199346	-0.865009	0	0	0	0	0	0	0	0	0	0	0	0
P	P36135	0.98083	1	1	1	0.990507	1	1	0.990516	-0.715784	0	0	0	4	0	5	0	0	0	0	6	43988	66755	122560	110409	63821	43065	101323	55207	70854	77767.7	72431.7	75794.7	0.931385	0.97463	-0.10255	-0.0370741	0	0	0	0	0	0	0	0	0	0	0	0
P	Q02774	0.567033	1	1	1	0.764401	1	1	0.764649	0.113932	5.9337	5	2	4	0	1	0	0	0	0	1	67576	159162	2586	57703	38879	0	58484	51462	40753	76441.3	32194	50233	0.42116	0.657144	-1.24756	-0.605718	0	0	0	0	0	0	0	0	0	0	0	0
P	Q02773	0.0689784	1	1	1	0.455103	1	1	0.461044	-0.986558	0.592383	0.285698	17	37	23	30	31	20	23	15	14	2595364	4350410	3907876	3476762	2356237	2493948	2199953	2172926	1854737	3.61788e+06	2775649	2075872	0.767202	0.573781	-0.382321	-0.801428	0	0	0	0	0	0	0	0	0	0	0	0
P	P07246	0.45144	1	1	1	0.710526	1	1	0.710906	0	1.11134	0.197514	16	22	14	13	14	13	13	9	14	6366982	5640817	5244028	5407947	7399038	4862477	5935012	7564728	6689115	5750609	5.88982e+06	6.72962e+06	1.02421	1.17024	0.034509	0.22681	0	0	0	0	0	0	0	0	0	0	0	0
P	P25294	0.0549278	1	1	1	0.421472	1	1	0.427932	-0.253178	0.681286	0.68585	38	49	41	38	40	41	40	35	35	9817137	16940787	14557710	13378135	10488029	10683423	8600953	6952055	7987483	13771878	11516529	7.84683e+06	0.836235	0.569772	-0.258019	-0.811543	0	0	0	0	0	0	0	0	0	0	0	0
P	P07245	0.276331	1	1	1	0.64215	1	1	0.644663	-0.287438	0.504315	0.0499873	73	87	68	76	72	58	67	64	66	8366340	13988699	9658084	10912994	8149206	7248202	9193232	6400821	6786073	10671041	8770134	7460042	0.821863	0.699092	-0.28303	-0.516445	0	0	0	0	0	0	0	0	0	0	0	0
P	P25293	0.351963	1	1	1	0.671113	1	1	0.673176	-0.950177	0.0132876	-0.00512566	37	47	37	53	43	44	53	38	42	5259429	8608620	7896581	9947375	6987879	7299928	7500929	5034903	5650804	7.25488e+06	8078394	6062212	1.11351	0.835605	0.155117	-0.259107	0	0	0	0	0	0	0	0	0	0	0	0
P	P36132	0.809111	1	1	1	0.89166	1	1	0.891745	-0.123145	-0.433348	0	0	4	0	0	4	0	0	0	0	7637632	2781216	8070859	4872834	8131811	8731708	5433300	7419811	6127646	6.16324e+06	7245451	6326919	1.17559	1.02656	0.233388	0.0378152	0	0	0	0	0	0	0	0	0	0	0	0
P	Q02771	0.559931	1	1	1	0.761425	1	1	0.76168	-0.362675	0	0	3	0	0	2	3	0	0	0	0	122493	84000	87080	168102	94479	26442	113204	143569	139493	97857.7	96341	132089	0.984501	1.3498	-0.022535	0.43275	0	0	0	0	0	0	0	0	0	0	0	0
P	Q12527	0.856286	1	1	1	0.92399	1	1	0.924058	-0.502534	0	-0.274721	49	41	47	58	59	68	67	49	55	31773884	19848059	35406965	17285989	19422173	38325565	13442935	12862861	43238235	29009636	2.50112e+07	2.31813e+07	0.86217	0.799091	-0.213955	-0.323568	0	0	0	0	0	0	0	0	0	0	0	0
P	P07244	0.482444	1	1	1	0.722893	1	1	0.723228	0	0.888901	0.243657	29	40	22	35	21	25	25	24	28	3381424	5467053	4577690	3943627	3876910	4827461	4253864	3191853	3680025	4475389	4.216e+06	3.70858e+06	0.942041	0.828661	-0.0861384	-0.271146	0	0	0	0	0	0	0	0	0	0	0	0
P	P53096	0.614029	1	1	1	0.787918	1	1	0.788126	-0.411877	-0.0638483	0.10991	16	14	14	24	15	10	14	14	11	2680738	1984761	4594799	2834593	2324889	3200852	1983087	2688472	2462899	3086766	2786778	2.37815e+06	0.902815	0.770435	-0.147498	-0.376255	0	0	0	0	0	0	0	0	0	0	0	0
P	Q02770	0.0303584	1	1	1	0.34594	1	1	0.353957	0	-0.196523	0	0	3	0	2	0	0	4	7	4	885057	774079	1187718	1534164	1508386	1534673	1302696	1578015	1050947	948951	1525741	1.31055e+06	1.60782	1.38105	0.685104	0.465769	0	0	0	0	0	0	0	0	0	0	0	0
P	P36131	0.412878	1	1	1	0.696579	1	1	0.698396	-0.282339	0.789185	0	5	11	8	11	8	4	8	3	6	1368116	4548551	9952833	1712592	1366049	2832755	6360979	1374610	7060356	5.28983e+06	1.97047e+06	4.93198e+06	0.3725	0.932351	-1.42469	-0.101055	0	0	0	0	0	0	0	0	0	0	0	0
P	Q12525	0.487013	1	1	1	0.724047	1	1	0.724374	0.14534	0.255983	-0.268992	1	0	0	0	0	0	0	1	0	19586	17880	18447	17709	14973	22228	16476	19088	11439	18637.7	18303.3	15667.7	0.982061	0.840645	-0.0261148	-0.250431	0	0	0	0	0	0	0	0	0	0	0	0
P	P53094	0.606137	1	1	1	0.78456	1	1	0.784774	-0.261291	0	0	8	16	5	14	11	9	6	8	7	3260759	4015807	2151688	4394884	4890539	2153238	4437315	3537186	3947176	3.14275e+06	3812887	3.97389e+06	1.21323	1.26446	0.278856	0.338525	0	0	0	0	0	0	0	0	0	0	0	0
P	P36130	0.482802	1	1	1	0.722893	1	1	0.723228	-0.520455	0	0	8	14	11	11	10	9	8	9	8	947768	1347882	1106434	1679366	1162531	1233939	1533204	1207731	1203591	1134028	1358612	1314842	1.19804	1.15944	0.260677	0.213433	0	0	0	0	0	0	0	0	0	0	0	0
P	P53093	0.345229	1	1	1	0.668833	1	1	0.670932	-0.244743	3.89755	1.02711	0	1	0	0	0	0	0	0	0	48366	214710	32279	57308	14407	15839	44262	26977	23046	98451.7	29184.7	31428.3	0.296436	0.319226	-1.75421	-1.64735	0	0	0	0	0	0	0	0	0	0	0	0
P	Q12523	0.830981	1	1	1	0.905985	1	1	0.906061	-0.0429636	-0.493145	0.693151	8	8	6	6	0	4	5	5	7	2403397	572484	2817850	5348737	2481093	402994	659361	2397859	3073827	1.93124e+06	2.74427e+06	2.04368e+06	1.42099	1.05822	0.506895	0.0816408	0	0	0	0	0	0	0	0	0	0	0	0
P	Q12522	0.118715	1	1	1	0.526684	1	1	0.531127	-0.415073	0.470818	0.801585	14	14	11	15	14	12	12	14	16	3833792	5300449	5540786	4940204	4166238	2527146	3080773	3250212	2893103	4.89168e+06	3.87786e+06	3074696	0.792747	0.628557	-0.335067	-0.669885	0	0	0	0	0	0	0	0	0	0	0	0
P	P53091	0.758599	1	1	1	0.863631	1	1	0.863741	-0.984791	0.0498261	0.137134	30	37	25	38	28	33	36	24	27	4386049	7224304	4674812	6231122	4944810	4754023	5273575	4291793	4870220	5.42839e+06	5309985	4.81186e+06	0.978188	0.886426	-0.0318161	-0.173928	0	0	0	0	0	0	0	0	0	0	0	0
P	P53090	0.738894	1	1	1	0.855024	1	1	0.855149	0.246697	0.442519	-0.142098	31	27	26	19	24	22	25	24	26	4956371	5448584	12829331	14412922	14948382	3406895	16318923	14948977	3142140	7744762	10922733	1.147e+07	1.41034	1.481	0.496041	0.566574	0	0	0	0	0	0	0	0	0	0	0	0
P	P05066	0.611273	1	1	1	0.787238	1	1	0.787446	-0.318727	0.710041	0.0726506	0	4	9	6	6	11	7	0	10	3541792	2189607	1007283	10571541	929171	2767389	9609454	815889	5853975	2.24623e+06	4.75603e+06	5.42644e+06	2.11734	2.4158	1.08225	1.2725	0	0	0	0	0	0	0	0	0	0	0	0
P	Q04947	0.00363927	1	1	1	0.108647	1	1	0.11577	0.222366	0.745331	0.58247	34	33	26	28	29	25	29	28	29	7960444	9816476	8530327	6690250	5265574	5352220	5802404	4150747	4280299	8.76908e+06	5769348	4.74448e+06	0.657919	0.541047	-0.604018	-0.886175	0	0	0	0	0	0	0	0	0	0	0	0
P	P38304	0.449606	1	1	1	0.708803	1	1	0.709184	-0.695203	0.508938	0.317706	2	6	5	5	3	6	4	5	4	200105	380890	357329	350894	244794	288575	306778	207524	189249	312775	294754	234517	0.942386	0.749795	-0.0856106	-0.415431	0	0	0	0	0	0	0	0	0	0	0	0
P	P38301	0.0320565	1	1	1	0.352343	1	1	0.360223	0.736335	1.63744	1.33502	0	3	1	0	0	0	0	0	0	112501	272838	203226	67677	80196	72702	83288	81878	83882	196188	73525	83016	0.374767	0.423144	-1.41593	-1.24078	0	0	0	0	0	0	0	0	0	0	0	0
P	P00854	0.0221834	1	1	1	0.309631	1	1	0.318654	-0.462295	0.261056	0.0826352	5	8	6	7	8	6	4	5	3	368073	455519	429329	484170	413788	382554	317384	293868	186962	417640	426837	266071	1.02202	0.637082	0.0314253	-0.650448	0	0	0	0	0	0	0	0	0	0	0	0
P	P38300	0.35534	1	1	1	0.673896	1	1	0.67595	-0.891912	0.815241	0.294815	13	15	15	14	15	12	10	0	0	3442127	3997378	551546	3638570	526972	4251396	2174255	119694	227684	2.66368e+06	2805646	840544	1.0533	0.315557	0.0749102	-1.66403	0	0	0	0	0	0	0	0	0	0	0	0
P	Q03855	0.000707229	1	1	1	0.0523301	1	1	0.0591007	1.31478	2.10602	2.8357	544	801	710	0	313	0	397	320	0	565646026	735671536	549015842	209186891	193964157	140292606	351515422	246200552	312419081	6.16778e+08	1.81148e+08	3.03378e+08	0.2937	0.491876	-1.76758	-1.02363	0	0	0	0	0	0	0	0	0	0	0	0
P	Q02767	0.824965	1	1	1	0.902341	1	1	0.90242	-0.14934	0.32004	0	5	10	6	6	3	4	4	4	3	653289	991865	296728	949731	793985	454595	772973	817868	728498	647294	732770	773113	1.13205	1.19438	0.17894	0.256258	0	0	0	0	0	0	0	0	0	0	0	0
P	P26370	0.619544	1	1	1	0.791968	1	1	0.792172	-0.646717	0.534415	1.16093	0	0	5	0	0	0	0	0	0	182852	318745	336131	435971	322247	265266	410989	268578	321234	279243	341161	333600	1.22174	1.19466	0.288935	0.256601	0	0	0	0	0	0	0	0	0	0	0	0
P	P36126	0.725227	1	1	1	0.849755	1	1	0.84989	-0.219536	0	0.174421	23	22	27	21	26	22	18	21	22	12594450	9286441	19886094	13378662	14611772	9547814	14537309	15958635	14111836	1.39223e+07	1.25127e+07	14869260	0.898754	1.06802	-0.154002	0.0949323	0	0	0	0	0	0	0	0	0	0	0	0
P	P36125	0.00260448	1	1	1	0.0874738	1	1	0.0940019	-0.570334	-0.885284	0.0194511	1	2	1	1	1	0	0	0	0	258175	258044	355201	633703	536738	508014	391381	300574	355824	290473	559485	349260	1.92611	1.20238	0.945694	0.265894	0	0	0	0	0	0	0	0	0	0	0	0
P	P07236	0.131148	1	1	1	0.539877	1	1	0.544047	-0.627137	0.0520418	0.376288	17	15	16	25	14	14	16	8	12	1815012	2125505	2537306	2257189	1811604	1338556	1701036	928714	1448684	2.15927e+06	1.80245e+06	1359478	0.834748	0.629599	-0.260588	-0.667494	0	0	0	0	0	0	0	0	0	0	0	0
P	P36124	0.6396	1	1	1	0.80196	1	1	0.802148	-0.382731	0.00618097	0.347734	24	31	34	34	22	22	26	29	23	5787701	9714852	11830304	5965729	7406757	10121631	9071899	10520493	8991191	9.11095e+06	7.83137e+06	9527861	0.859556	1.04576	-0.218337	0.0645505	0	0	0	0	0	0	0	0	0	0	0	0
P	P53088	0.190933	1	1	1	0.597961	1	1	0.601347	-0.050746	0.869301	0.261512	8	6	8	4	2	4	2	1	3	444156	610995	502352	318712	308750	437576	466078	132641	391818	519168	355013	330179	0.683811	0.635978	-0.54833	-0.652952	0	0	0	0	0	0	0	0	0	0	0	0
P	P36123	0.39545	1	1	1	0.68503	1	1	0.686883	-0.593322	0.404875	0.007795	6	19	15	17	14	8	19	9	6	1404531	2186865	1443672	1762321	1060438	1763350	1332609	1261381	1200068	1678356	1528703	1264686	0.910834	0.753527	-0.134741	-0.40827	0	0	0	0	0	0	0	0	0	0	0	0
P	Q12518	0.0735677	1	1	1	0.465998	1	1	0.471628	-2.68992	-1.04679	-1.23891	5	11	12	26	22	19	19	19	20	1227451	2230624	1395550	4971904	3024069	2851984	3666643	2513337	2339231	1617875	3.61599e+06	2839737	2.23502	1.75523	1.16029	0.811657	0	0	0	0	0	0	0	0	0	0	0	0
P	P36122	0.602992	1	1	1	0.782152	1	1	0.782368	-0.361049	0	0	0	4	0	5	4	0	4	0	0	1134871	975466	419279	1315932	1346161	329724	1347442	653660	1876633	843205	997272	1.29258e+06	1.18272	1.53293	0.242104	0.616296	0	0	0	0	0	0	0	0	0	0	0	0
P	Q12517	0.612269	1	1	1	0.787238	1	1	0.787446	-0.39142	1.54304	0.866245	10	20	10	13	12	10	14	10	8	3532669	3056646	2084233	3851926	2935004	1004512	3566742	893059	1085452	2.89118e+06	2.59715e+06	1.84842e+06	0.898299	0.639329	-0.154732	-0.645369	0	0	0	0	0	0	0	0	0	0	0	0
P	P53086	0.525492	1	1	1	0.74338	1	1	0.743666	0	0	0	12	14	11	17	12	9	12	10	13	12373284	12341701	27372239	8649590	16524709	17582449	14525828	5994545	13028909	17362408	1.42522e+07	11183094	0.820868	0.644098	-0.284777	-0.634648	0	0	0	0	0	0	0	0	0	0	0	0
P	Q12516	0.0230086	1	1	1	0.315369	1	1	0.324313	5.41728	0.913526	0.0596803	0	4	0	0	0	0	0	0	0	442480	350659	386161	102292	181658	253103	277949	273872	413742	393100	179018	321854	0.4554	0.818759	-1.13479	-0.288488	0	0	0	0	0	0	0	0	0	0	0	0
P	P19882	0.583122	1	1	1	0.771573	1	1	0.771805	-0.413133	0.69771	-0.121326	54	56	47	49	46	51	55	54	49	12963825	24380454	15886118	19408542	13034072	15826174	16664409	12135995	13489739	1.77435e+07	16089596	1.40967e+07	0.90679	0.794474	-0.14116	-0.331929	0	0	0	0	0	0	0	0	0	0	0	0
P	P36121	0.510244	1	1	1	0.737441	1	1	0.737747	-0.104546	0.649636	0.870686	13	23	16	15	15	9	15	15	18	4173184	5358257	3671831	4131262	3498908	3955208	4492780	3987319	4260314	4.40109e+06	3.86179e+06	4.2468e+06	0.877463	0.964944	-0.18859	-0.0514835	0	0	0	0	0	0	0	0	0	0	0	0
P	Q12515	0.482781	1	1	1	0.722893	1	1	0.723228	-0.302393	0.0641602	0	9	8	7	6	8	5	4	3	3	969816	2118022	1491562	1141819	2107875	855459	1374975	904692	624160	1.52647e+06	1.36838e+06	967942	0.896439	0.634106	-0.157723	-0.657203	0	0	0	0	0	0	0	0	0	0	0	0
P	P19881	0.628027	1	1	1	0.796657	1	1	0.796856	-0.128474	0.424223	0	12	11	10	11	7	8	10	11	6	1167573	1426331	794371	1282622	931192	576133	1391152	810898	1373537	1129425	929982	1.19186e+06	0.823412	1.05528	-0.280313	0.0776291	0	0	0	0	0	0	0	0	0	0	0	0
P	P36120	0.706402	1	1	1	0.838901	1	1	0.839047	-0.7567	0.410121	0.418008	30	49	48	51	40	36	45	35	35	7779649	8542791	6824781	8197977	9216000	4741693	9318951	4001881	5529668	7.71574e+06	7.38522e+06	6283500	0.957163	0.814374	-0.063163	-0.296236	0	0	0	0	0	0	0	0	0	0	0	0
P	P53083	0.51298	1	1	1	0.738397	1	1	0.7387	0	3.03816	0.696178	2	7	2	0	0	0	0	0	0	2901339	3113200	5458745	4773090	3055773	3446377	2806697	2549981	3418914	3824428	3.75841e+06	2.9252e+06	0.982739	0.764872	-0.0251203	-0.38671	0	0	0	0	0	0	0	0	0	0	0	0
P	Q12514	0.73408	1	1	1	0.854076	1	1	0.854206	-0.491945	0.169354	0.552169	26	39	37	39	31	29	35	26	30	3763153	5068243	6201276	5012768	4287265	4304881	4800912	2973383	5297211	5.01089e+06	4.53497e+06	4.35717e+06	0.905023	0.86954	-0.143974	-0.201676	0	0	0	0	0	0	0	0	0	0	0	0
P	P19880	0.470133	1	1	1	0.719232	1	1	0.719586	-0.30535	0.716137	0.271339	14	22	14	10	13	9	11	11	12	1788649	3691607	4598966	14547691	2320249	5592202	3693054	4220759	7028090	3.35974e+06	7486714	4.98063e+06	2.22836	1.48245	1.15598	0.56798	0	0	0	0	0	0	0	0	0	0	0	0
P	Q12513	0.364493	1	1	1	0.676631	1	1	0.678633	-0.286679	0.366183	-1.02728	3	2	2	4	4	5	2	3	4	377070	427066	219262	551487	418173	377622	339364	429981	386940	341133	449094	385428	1.31648	1.12985	0.396685	0.17613	0	0	0	0	0	0	0	0	0	0	0	0
P	Q12512	0.361549	1	1	1	0.676631	1	1	0.678633	-0.474599	-0.641571	0	0	0	0	4	0	0	1	0	0	109395	66087	39286	238506	119112	71518	140588	99269	84914	71589.3	143045	108257	1.99814	1.51219	0.998656	0.596644	0	0	0	0	0	0	0	0	0	0	0	0
P	P53081	0.742156	1	1	1	0.856253	1	1	0.856375	-0.51663	0.215341	-0.0848771	10	16	16	15	13	15	17	12	13	1977347	3321174	862093	3603123	3522265	1033523	3012461	2305252	2588570	2053538	2719637	2.63543e+06	1.32437	1.28336	0.405302	0.359925	0	0	0	0	0	0	0	0	0	0	0	0
P	P53080	0.203386	1	1	1	0.61076	1	1	0.614016	0.0449243	-5.65886	-0.287783	0	0	0	0	2	0	0	0	0	513932	106760	237320	396213	287968	353669	502711	416191	589822	286004	345950	502908	1.2096	1.75839	0.274528	0.814259	0	0	0	0	0	0	0	0	0	0	0	0
P	Q12511	0.0152794	1	1	1	0.256587	1	1	0.265689	-0.627322	0.226367	0	3	7	7	14	7	8	6	6	4	601210	821665	883333	1094199	1127629	977881	795192	724635	624360	768736	1.06657e+06	714729	1.38743	0.929746	0.472418	-0.105092	0	0	0	0	0	0	0	0	0	0	0	0
P	Q12510	0.254503	1	1	1	0.634266	1	1	0.636999	-0.858223	-0.00161781	0	7	10	11	13	15	12	9	9	8	1554691	1774640	1666304	2410353	2000639	1601034	1930704	1249792	1438567	1.66521e+06	2.00401e+06	1.53969e+06	1.20346	0.92462	0.267183	-0.113068	0	0	0	0	0	0	0	0	0	0	0	0
P	Q08058	0.336538	1	1	1	0.666417	1	1	0.668558	-1.72496	-1.4985	-0.408096	0	0	2	5	5	4	3	2	1	1243197	581005	420185	1543325	1633077	576028	1547629	894280	1525584	748129	1250810	1.3225e+06	1.67192	1.76774	0.741504	0.821906	0	0	0	0	0	0	0	0	0	0	0	0
P	Q00582	0.547195	1	1	1	0.754928	1	1	0.755194	-0.467887	0.0334067	0.381191	3	4	4	2	2	2	4	3	4	574102	754868	484385	999892	792290	444839	662856	525977	570366	604452	745674	586400	1.23364	0.970135	0.302917	-0.0437427	0	0	0	0	0	0	0	0	0	0	0	0
P	Q04935	0.612565	1	1	1	0.787238	1	1	0.787446	-0.732799	-0.176004	0.146219	2	1	3	1	1	2	2	5	2	3578888	4877795	5280260	5390255	4556538	5338501	5462544	4544866	4898045	4578981	5095098	4968485	1.11271	1.08506	0.154083	0.117779	0	0	0	0	0	0	0	0	0	0	0	0
P	P30822	0.87547	1	1	1	0.932057	1	1	0.932113	-0.568411	0.527953	0.200171	52	58	54	68	42	42	59	43	42	7066641	13727435	7083866	9468834	7461789	7963492	9879120	7753300	8209290	9.29265e+06	8.29804e+06	8.6139e+06	0.892968	0.926959	-0.163319	-0.109423	0	0	0	0	0	0	0	0	0	0	0	0
P	Q04934	0.251751	1	1	1	0.632642	1	1	0.63539	0	0.261014	0	6	10	7	5	4	7	6	7	7	922643	1819145	1899098	1968385	1298106	2435413	2994364	1953968	2212566	1546962	1.90063e+06	2386966	1.22862	1.543	0.297043	0.62574	0	0	0	0	0	0	0	0	0	0	0	0
P	P26364	0.488092	1	1	1	0.724261	1	1	0.724586	1.07527	2.731	-0.495022	0	4	0	2	0	1	1	0	0	179961	488320	30280	184561	107785	134361	124191	46902	100554	232854	142236	90549	0.610837	0.388867	-0.71114	-1.36265	0	0	0	0	0	0	0	0	0	0	0	0
P	P36119	0.994126	1	1	1	0.997653	1	1	0.997656	-0.400856	0.315452	0	14	21	12	17	20	15	15	11	16	24868344	27320346	6797595	19072629	5867615	34365645	31415559	5013349	19743767	19662095	1.97686e+07	18724225	1.00542	0.952301	0.00779582	-0.070511	0	0	0	0	0	0	0	0	0	0	0	0
P	P36118	0.0714334	1	1	1	0.46158	1	1	0.467467	-0.727869	0.0659101	0.047223	0	0	0	0	0	6	0	0	0	278974	367828	361477	579220	363474	419478	203217	311998	295809	336093	454057	270341	1.35099	0.804365	0.434014	-0.314078	0	0	0	0	0	0	0	0	0	0	0	0
P	P36117	0.0878445	1	1	1	0.481694	1	1	0.486799	-0.257844	0.557788	0	4	12	4	11	5	3	16	7	4	2376621	1888460	2326453	2620221	2578576	3322075	2363428	2503156	2478757	2197178	2.84029e+06	2448447	1.2927	1.11436	0.370387	0.156215	0	0	0	0	0	0	0	0	0	0	0	0
P	P36116	0.607262	1	1	1	0.784676	1	1	0.78489	-0.401484	1.33272	0.105234	2	1	0	0	0	0	0	0	1	171911	204738	241089	127903	78691	273852	209326	100338	141916	205913	160149	150527	0.77775	0.731022	-0.362621	-0.452013	0	0	0	0	0	0	0	0	0	0	0	0
P	P53079	0.15393	1	1	1	0.566435	1	1	0.570235	-0.749767	0.0405663	0	0	7	6	6	4	4	6	6	0	302658	1098263	959188	1599395	401075	1350975	365167	293742	243247	786703	1.11715e+06	300719	1.42004	0.382252	0.50593	-1.3874	0	0	0	0	0	0	0	0	0	0	0	0
P	Q02754	0.773442	1	1	1	0.873168	1	1	0.873273	-1.15758	1.67853	-0.716297	3	4	0	3	2	5	0	0	0	142424	457267	134624	374317	208657	238057	266832	115895	214297	244772	273677	199008	1.11809	0.813035	0.161038	-0.29861	0	0	0	0	0	0	0	0	0	0	0	0
P	P36115	0.466178	1	1	1	0.717952	1	1	0.71831	-0.614032	0.407192	0.345267	5	12	3	10	5	5	6	0	8	9708733	41923554	10085785	79359575	2937084	18108932	1900419	11970961	3032507	2.05727e+07	3.34685e+07	5634629	1.62684	0.273889	0.702075	-1.86834	0	0	0	0	0	0	0	0	0	0	0	0
P	P53078	0.111584	1	1	1	0.516558	1	1	0.521115	0	0	0.187375	0	0	2	0	0	6	0	0	0	1045550	1463003	1071659	2711166	1580140	1643610	1547494	1148646	1199065	1193404	1.97831e+06	1.2984e+06	1.6577	1.08798	0.729183	0.121654	0	0	0	0	0	0	0	0	0	0	0	0
P	Q12509	0.130344	1	1	1	0.539877	1	1	0.544047	-0.691801	0.328469	0.382722	0	7	7	8	6	0	8	0	3	1005960	865918	930801	646555	873768	588714	558951	362868	866732	934226	703012	596184	0.752508	0.638158	-0.410222	-0.648015	0	0	0	0	0	0	0	0	0	0	0	0
P	P36114	0.14522	1	1	1	0.557771	1	1	0.561766	0	0	0	5	15	9	7	7	8	9	5	5	2423241	5046031	3605732	3249510	3025476	2498299	2591380	1767734	1999389	3691668	2.92443e+06	2119501	0.79217	0.574131	-0.336118	-0.800548	0	0	0	0	0	0	0	0	0	0	0	0
P	Q02753	0.663394	1	1	1	0.816004	1	1	0.816178	-0.464434	0.813312	0.0489601	32	29	17	35	29	22	36	29	37	6621132	15061440	11152486	12854996	7708572	6328395	9820219	7809266	8487060	1.0945e+07	8.96399e+06	8705515	0.819002	0.795386	-0.288062	-0.330273	0	0	0	0	0	0	0	0	0	0	0	0
P	P36113	0.53906	1	1	1	0.74997	1	1	0.750241	0	0.909376	0.435025	0	2	4	4	0	0	0	0	0	354336	138035	423176	260895	366307	530354	237882	307212	286030	305182	385852	277041	1.26433	0.90779	0.338376	-0.13957	0	0	0	0	0	0	0	0	0	0	0	0
P	Q12508	0.37244	1	1	1	0.676917	1	1	0.678823	0	0.131653	0.346608	5	8	10	7	5	6	6	4	7	528817	860708	1039884	754811	635786	847947	571786	444050	745070	809803	746181	586969	0.921436	0.724829	-0.118045	-0.464287	0	0	0	0	0	0	0	0	0	0	0	0
P	P53076	0.228319	1	1	1	0.6305	1	1	0.633467	-0.502887	0.107493	0	6	8	9	11	10	12	4	7	6	29107809	10711589	8301589	21493775	28309492	29446769	23100222	28390021	24924253	16040329	2.64167e+07	2.54715e+07	1.64689	1.58797	0.719745	0.66718	0	0	0	0	0	0	0	0	0	0	0	0
P	Q12507	0.873641	1	1	1	0.931032	1	1	0.931089	0	0	0.222058	3	5	0	3	0	0	0	1	3	1011977	1551010	1419863	1081680	2646443	951540	1913191	1314258	654786	1.32762e+06	1.55989e+06	1.29408e+06	1.17495	0.974738	0.232603	-0.0369137	0	0	0	0	0	0	0	0	0	0	0	0
P	P36112	0.0451272	1	1	1	0.399181	1	1	0.406334	-0.556857	1.10945	0.334504	31	40	31	32	27	23	16	19	13	4027704	7513593	5000767	4839690	3545136	3546681	2768642	2178594	2416035	5.51402e+06	3977169	2.45442e+06	0.721283	0.445124	-0.471363	-1.16772	0	0	0	0	0	0	0	0	0	0	0	0
P	P53075	0.581831	1	1	1	0.771573	1	1	0.771805	-0.383079	0.0241056	0	11	18	17	18	15	13	13	12	15	1550087	2353921	2029887	2434202	2040110	1475899	2139810	1257314	1509541	1977965	1.9834e+06	1635555	1.00275	0.826888	0.00396143	-0.274237	0	0	0	0	0	0	0	0	0	0	0	0
P	Q12505	0.243772	1	1	1	0.632642	1	1	0.63539	-0.785178	0.251291	0.659043	3	2	2	2	1	3	2	2	2	1069906	1551779	1101142	1412692	913802	726520	880273	699218	909956	1.24094e+06	1.01767e+06	829816	0.820079	0.668698	-0.286164	-0.580573	0	0	0	0	0	0	0	0	0	0	0	0
P	P25270	0.794711	1	1	1	0.885094	1	1	0.885188	-0.51968	0.826353	0.945956	18	24	30	16	18	20	15	10	12	22754859	30695921	33970406	4631793	27891539	53721121	26012709	5503841	31101853	2.91404e+07	28748151	20872801	0.986539	0.716284	-0.0195513	-0.481396	0	0	0	0	0	0	0	0	0	0	0	0
P	Q12504	0.606989	1	1	1	0.78456	1	1	0.784774	-0.375826	0.380947	1.04214	5	7	9	6	4	3	3	3	1	5625258	3378775	6389265	6131940	5642477	5868133	6083822	5551373	5551994	5.1311e+06	5880850	5729063	1.14612	1.11654	0.196757	0.159031	0	0	0	0	0	0	0	0	0	0	0	0
P	P53073	0.487637	1	1	1	0.724047	1	1	0.724374	0.0203912	1.11738	0.262422	6	10	4	3	2	1	2	2	2	715947	1172567	921117	869257	570523	619481	1206393	583864	770553	936544	686420	853603	0.732929	0.91144	-0.448254	-0.13378	0	0	0	0	0	0	0	0	0	0	0	0
P	P53072	0.202386	1	1	1	0.61076	1	1	0.614016	-0.207736	0.0143904	0.0500953	6	9	8	7	5	6	8	6	2	3768797	2686514	4396128	4205879	3669661	4753513	3307368	3139001	3228066	3.61715e+06	4.20968e+06	3.22481e+06	1.16381	0.891535	0.21886	-0.165637	0	0	0	0	0	0	0	0	0	0	0	0
P	Q12502	0.160578	1	1	1	0.568169	1	1	0.571876	-0.708013	0.00743145	0	0	9	11	13	7	9	4	0	7	13518502	14634154	14978476	20230292	15286819	16183320	19753527	15854913	17370579	14377044	17233477	17659673	1.19868	1.22832	0.261447	0.296692	0	0	0	0	0	0	0	0	0	0	0	0
P	Q00578	0.0610518	1	1	1	0.439725	1	1	0.445939	-1.06408	0.0992979	0	29	25	32	46	31	28	35	27	28	4577615	5100964	4099508	5794079	8817812	12866407	5500585	3348640	4482205	4.5927e+06	9.15943e+06	4443810	1.99435	0.967582	0.995917	-0.0475441	0	0	0	0	0	0	0	0	0	0	0	0
P	Q01662	0.000181867	1	1	1	0.0279231	1	1	0.0411116	-0.50753	0.959086	0.936844	14	20	20	16	19	16	20	17	13	4372253	4675574	4342511	2365283	2877037	2395867	2871348	2365575	2244248	4463446	2.54606e+06	2.49372e+06	0.570425	0.558699	-0.80989	-0.839856	0	0	0	0	0	0	0	0	0	0	0	0
P	Q12501	0.00167859	1	1	1	0.0706928	1	1	0.0772483	1.2732	2.11628	2.6314	206	253	240	0	0	0	0	0	0	90379524	144890106	135431549	36828954	31137938	20739917	57426763	37647015	43548289	1.23567e+08	2.95689e+07	4.62074e+07	0.239295	0.373946	-2.06314	-1.4191	0	0	0	0	0	0	0	0	0	0	0	0
P	P53070	0.000825082	1	1	1	0.0523301	1	1	0.0591007	-0.326972	0.305704	0	12	16	15	12	8	7	5	4	0	1653397	1789759	1859661	1667918	1390066	1556213	1094919	1147709	965773	1.76761e+06	1.53807e+06	1069467	0.870141	0.605037	-0.200679	-0.724904	0	0	0	0	0	0	0	0	0	0	0	0
P	Q12500	0.276261	1	1	1	0.64215	1	1	0.644663	-0.0724092	0	0.0791856	8	10	6	7	4	6	9	4	5	1006373	1416981	1554321	1755636	1123333	1138125	1245931	909381	622596	1.32589e+06	1.33903e+06	925969	1.00991	0.698375	0.0142268	-0.517927	0	0	0	0	0	0	0	0	0	0	0	0
P	P17695	0.0229486	1	1	1	0.315369	1	1	0.324313	-0.172014	0.747593	0	4	6	9	6	8	11	4	3	2	1128230	1582131	1353994	1120232	763265	1184358	792156	797462	668739	1354785	1.02262e+06	752786	0.75482	0.55565	-0.405796	-0.847753	0	0	0	0	0	0	0	0	0	0	0	0
P	Q04925	0.780908	1	1	1	0.877909	1	1	0.87801	0.34778	0.327891	1.18859	12	15	12	7	3	2	13	7	12	670723	5402294	4638730	525130	4079731	3397911	4723582	3076388	3251735	3.57058e+06	2.66759e+06	3.6839e+06	0.747102	1.03174	-0.420622	0.0450752	0	0	0	0	0	0	0	0	0	0	0	0
P	Q04924	0.407554	1	1	1	0.691973	1	1	0.693796	0	0.365406	0	5	10	6	0	0	8	0	0	0	858245	1689825	666961	815387	668033	993236	681722	801550	556512	1071677	825552	679928	0.770337	0.634452	-0.376439	-0.656416	0	0	0	0	0	0	0	0	0	0	0	0
P	Q04922	0.194283	1	1	1	0.602179	1	1	0.605548	0.0940551	0.0861721	0.627012	9	8	8	6	4	5	6	0	4	7297751	6126701	8642745	6861879	7119294	5499186	6766852	5238958	3731528	7.35573e+06	6493453	5.24578e+06	0.882775	0.713155	-0.179883	-0.487712	0	0	0	0	0	0	0	0	0	0	0	0
P	Q03835	0.0537305	1	1	1	0.417913	1	1	0.424431	-0.0530887	0.46074	0.480723	12	11	10	10	10	10	10	10	8	1194348	2073136	1559353	1318305	1218386	1122486	1028025	907853	842044	1.60895e+06	1.21973e+06	925974	0.75809	0.575516	-0.399559	-0.797072	0	0	0	0	0	0	0	0	0	0	0	0
P	Q03834	0.0208153	1	1	1	0.299281	1	1	0.308282	-0.51617	0.242943	0.224893	16	37	25	32	27	23	32	13	21	15315534	18844300	19042732	15691025	14276725	15122261	13451495	14070415	13099383	1.77342e+07	1.503e+07	13540431	0.847516	0.763521	-0.238688	-0.38926	0	0	0	0	0	0	0	0	0	0	0	0
P	Q03833	0.335667	1	1	1	0.666417	1	1	0.668558	-0.893889	-0.103014	0.252254	9	18	11	15	14	12	14	19	20	23768551	2145510	20274296	8436051	9005416	23652931	24238724	23647951	24163765	15396119	1.36981e+07	2.40168e+07	0.889713	1.55993	-0.168587	0.641478	0	0	0	0	0	0	0	0	0	0	0	0
P	Q02749	0.677155	1	1	1	0.823566	1	1	0.823732	0	0.525804	0	2	8	6	5	2	3	4	2	2	2651269	2999523	616779	488965	4310372	5205874	4608646	515029	464594	2.08919e+06	3.33507e+06	1.86276e+06	1.59635	0.891616	0.674773	-0.165505	0	0	0	0	0	0	0	0	0	0	0	0
P	P36108	0.768659	1	1	1	0.86976	1	1	0.869865	-5.28445	-0.96528	-0.738215	0	0	0	3	0	5	1	3	0	468166	146064	213592	266504	357262	398139	155784	623036	357251	275941	340635	378690	1.23445	1.37236	0.303869	0.456661	0	0	0	0	0	0	0	0	0	0	0	0
P	P00830	0.0402334	1	1	1	0.381922	1	1	0.389267	-0.470118	0.408858	0	77	83	61	74	75	76	65	64	59	17041763	27248256	21180222	24576294	18247502	20282120	13996810	11740059	12995238	2.18234e+07	2.10353e+07	1.29107e+07	0.963887	0.591599	-0.053064	-0.757309	0	0	0	0	0	0	0	0	0	0	0	0
P	P36107	0.530901	1	1	1	0.746439	1	1	0.746721	0.286238	1.34606	1.73378	0	3	0	0	0	0	0	0	0	42272	23057	122355	95246	68088	4482	40015	28028	5796	62561.3	55938.7	24613	0.894141	0.393422	-0.161425	-1.34585	0	0	0	0	0	0	0	0	0	0	0	0
P	P36106	0.841583	1	1	1	0.913167	1	1	0.913239	-0.670468	0.576966	0.169776	4	9	14	14	8	8	9	3	8	1203193	2127656	1858053	1553221	1578064	1250775	1342386	937535	3100569	1729634	1.46069e+06	1.7935e+06	0.844506	1.03692	-0.24382	0.0523083	0	0	0	0	0	0	0	0	0	0	0	0
P	P36105	0.100121	1	1	1	0.497019	1	1	0.501771	-0.357647	1.54709	0.230015	0	29	0	0	0	0	0	0	0	10467512	58544476	45818782	54542203	31966941	31785752	10521330	7990309	7268569	3.82769e+07	39431632	8.5934e+06	1.03017	0.224506	0.0428786	-2.15517	0	0	0	0	0	0	0	0	0	0	0	0
P	P53068	0.311678	1	1	1	0.656493	1	1	0.658787	-0.0523492	0.754531	0.448882	0	4	0	0	0	0	0	0	0	226409	455237	555835	421995	257988	361786	272728	260340	256090	412494	347256	263053	0.841846	0.637713	-0.248371	-0.64902	0	0	0	0	0	0	0	0	0	0	0	0
P	P36104	0.178783	1	1	1	0.589643	1	1	0.593132	-0.499653	0.118809	0.382703	12	17	16	14	16	18	13	13	9	843463	1404415	1341591	1174857	957925	812426	1018970	672773	626705	1.19649e+06	981736	772816	0.820514	0.645903	-0.285401	-0.630611	0	0	0	0	0	0	0	0	0	0	0	0
P	P36103	0.240991	1	1	1	0.632642	1	1	0.63539	-0.604139	0.274201	0	9	9	8	11	6	6	9	5	5	1445675	1604606	1544483	1771769	1507312	2069251	1776943	1696827	1721790	1531588	1.78278e+06	1.73185e+06	1.16401	1.13076	0.219098	0.177288	0	0	0	0	0	0	0	0	0	0	0	0
P	P53067	0.849598	1	1	1	0.919311	1	1	0.919381	-0.588544	0.423341	0.118492	14	20	15	19	14	18	15	13	16	1698602	1598061	2360000	2083386	1707420	2286801	2292313	2861718	1278573	1.88555e+06	2025869	2.1442e+06	1.07442	1.13717	0.103552	0.185452	0	0	0	0	0	0	0	0	0	0	0	0
P	P36102	0.861992	1	1	1	0.926194	1	1	0.926258	-1.03424	0	1.23449	2	6	7	8	4	6	5	4	6	303955	440733	632860	727829	520430	299639	510025	266652	538285	459183	515966	438321	1.12366	0.954567	0.168208	-0.0670815	0	0	0	0	0	0	0	0	0	0	0	0
P	P53066	0.255374	1	1	1	0.634662	1	1	0.63738	-0.0592817	0	0.00504022	5	7	5	4	4	8	4	5	4	552561	631010	626683	624228	702427	998422	651081	659215	389868	603418	775026	566721	1.28439	0.939185	0.361086	-0.0905182	0	0	0	0	0	0	0	0	0	0	0	0
P	P07213	0.163174	1	1	1	0.573626	1	1	0.577337	-0.431014	1.04298	0.203037	28	40	35	33	36	31	34	23	30	3848400	7578114	5230528	5382873	3716555	3474593	3668265	2996700	3150198	5.55235e+06	4.19134e+06	3271721	0.754877	0.58925	-0.405686	-0.763048	0	0	0	0	0	0	0	0	0	0	0	0
P	P36101	0.148788	1	1	1	0.560596	1	1	0.564527	-0.660988	0.903252	0.754492	10	20	11	15	7	9	13	9	9	2398338	4392088	5349320	3179534	1790537	1928027	2827230	2525204	2631602	4046582	2299366	2.66135e+06	0.568224	0.657677	-0.815468	-0.604548	0	0	0	0	0	0	0	0	0	0	0	0
P	P36100	0.443958	1	1	1	0.707374	1	1	0.707765	-0.464423	-0.265334	0.436778	3	5	9	10	7	5	3	3	2	5260111	2829049	4085734	4246569	1477146	3669807	4715930	4331174	3917152	4058298	3131174	4.32142e+06	0.771549	1.06484	-0.374171	0.0906302	0	0	0	0	0	0	0	0	0	0	0	0
P	P53064	0.738328	1	1	1	0.855024	1	1	0.855149	0	-0.19087	0.119328	18	13	16	16	11	19	11	13	15	7836709	9288830	10208173	9108623	8484022	8629288	8747011	8865130	10279687	9.11124e+06	8.74064e+06	9297276	0.959326	1.02042	-0.0599074	0.0291611	0	0	0	0	0	0	0	0	0	0	0	0
P	P53063	0.28415	1	1	1	0.644672	1	1	0.647136	-1.06421	0.672927	0.325022	7	18	10	10	7	10	12	5	9	1067307	9315111	2957838	1929023	1918978	1611672	897372	999966	1086273	4446752	1819891	994537	0.409263	0.223655	-1.2889	-2.16065	0	0	0	0	0	0	0	0	0	0	0	0
P	Q08032	0.0175621	1	1	1	0.274544	1	1	0.283569	-0.0738973	0	0.373269	4	5	6	4	5	3	6	0	0	1766179	1728771	2424691	1964215	2284711	2042401	334938	313061	1475113	1.97321e+06	2097109	707704	1.06279	0.358656	0.0878547	-1.47933	0	0	0	0	0	0	0	0	0	0	0	0
P	P05030	0.203814	1	1	1	0.61076	1	1	0.614016	-0.370218	0.622495	1.00131	156	215	216	171	158	158	180	170	160	94136091	168720731	170881870	120994432	106736278	86871602	118252991	96969722	92543914	144579564	1.04867e+08	1.02589e+08	0.725327	0.709567	-0.463297	-0.494989	0	0	0	0	0	0	0	0	0	0	0	0
P	Q03829	0.172	1	1	1	0.582686	1	1	0.586302	-0.696774	0.549003	0.102019	0	2	2	1	0	3	0	0	0	100768	90127	179480	208407	155526	174312	136489	145122	136380	123458	179415	139330	1.45324	1.12856	0.539276	0.174485	0	0	0	0	0	0	0	0	0	0	0	0
P	P38999	0.562744	1	1	1	0.762444	1	1	0.762696	0	0.0949131	-0.194811	20	22	9	17	13	18	17	17	16	6427391	4183889	6873270	6945791	6661340	6167999	7150192	5788104	6817439	5.82818e+06	6591710	6585245	1.13101	1.1299	0.177607	0.176191	0	0	0	0	0	0	0	0	0	0	0	0
P	P38998	0.203929	1	1	1	0.61076	1	1	0.614016	-0.47671	0.156651	0.418193	12	11	14	14	13	14	16	10	13	8968245	4825691	12711462	15998900	13505588	11434274	12754626	8241603	10111292	8.83513e+06	13646254	1.03692e+07	1.54454	1.17363	0.627181	0.230977	0	0	0	0	0	0	0	0	0	0	0	0
P	P38996	0.00903351	1	1	1	0.194175	1	1	0.203136	-0.885914	0.288774	0.281234	15	33	29	39	24	23	25	17	23	3102005	3466975	3470714	4268435	4221510	4192558	3464833	3542416	2772040	3.34656e+06	4227501	3259763	1.26324	0.974062	0.337124	-0.0379138	0	0	0	0	0	0	0	0	0	0	0	0
P	Q03825	0.0770881	1	1	1	0.468744	1	1	0.474346	0	10	0	0	3	0	0	0	0	0	0	0	10730	46372	24964	0	0	0	16353	531947	490977	27355.3	0	346426	0	12.6639	0.01	3.66265	0	0	0	0	0	0	0	0	0	0	0	0
P	P38995	0.15061	1	1	1	0.56309	1	1	0.566992	-0.856099	0.449822	0	1	5	0	2	0	0	0	0	0	93489	215599	155801	128220	90620	94304	101093	78072	79654	154963	104381	86273	0.673589	0.556733	-0.57006	-0.844943	0	0	0	0	0	0	0	0	0	0	0	0
P	P38994	0.747749	1	1	1	0.858578	1	1	0.858696	-0.185894	0.327896	0.516804	8	23	22	14	9	8	12	5	8	2649411	2834805	3059505	4849406	2629442	2299926	3634186	2296124	2091584	2847907	3.25959e+06	2.67396e+06	1.14456	0.938923	0.194789	-0.0909216	0	0	0	0	0	0	0	0	0	0	0	0
P	Q03823	0.772899	1	1	1	0.872785	1	1	0.87289	0.298665	0.525383	0.718057	0	0	5	0	0	0	6	0	0	797446	640713	426972	478931	745858	351783	529411	632108	574800	621710	525524	578773	0.845288	0.930937	-0.242486	-0.103245	0	0	0	0	0	0	0	0	0	0	0	0
P	P38993	0.0670414	1	1	1	0.452772	1	1	0.458833	0.503958	1.07321	1.35442	6	8	11	3	3	3	6	2	4	995712	1081005	1054562	1016038	887801	712127	727984	901533	735372	1.04376e+06	871989	788296	0.835431	0.755247	-0.259408	-0.40498	0	0	0	0	0	0	0	0	0	0	0	0
P	P38992	0.757135	1	1	1	0.863631	1	1	0.863741	0.188388	1.29347	0	3	5	0	5	3	0	0	0	1	135839	240586	0	102210	141736	0	179445	94447	113622	125475	81315.3	129171	0.64806	1.02946	-0.625801	0.041886	0	0	0	0	0	0	0	0	0	0	0	0
P	P38991	0.383933	1	1	1	0.678949	1	1	0.680838	-0.0763468	0	0.0921577	4	8	6	5	2	2	7	3	2	2120394	7508824	2186707	2582388	1755804	2091644	2038483	1877665	1859567	3.93864e+06	2.14328e+06	1.92524e+06	0.544167	0.488808	-0.877879	-1.03266	0	0	0	0	0	0	0	0	0	0	0	0
P	P38990	0.241316	1	1	1	0.632642	1	1	0.63539	-0.0126375	0	0.0375194	5	3	7	5	0	6	0	0	0	10582520	4289379	3634959	2557938	3148887	3457922	2736062	3283034	3671410	6.16895e+06	3.05492e+06	3.23017e+06	0.495208	0.523617	-1.01389	-0.933416	0	0	0	0	0	0	0	0	0	0	0	0
P	P53059	0.0854982	1	1	1	0.481694	1	1	0.486799	0	0	0.452771	3	4	6	6	2	2	0	0	0	282249	312314	444642	328136	351429	302639	239376	256371	199842	346402	327401	231863	0.945149	0.669347	-0.0813857	-0.579173	0	0	0	0	0	0	0	0	0	0	0	0
P	P48743	0.324337	1	1	1	0.663174	1	1	0.6654	-5	-5	5.15172	0	0	3	0	0	0	0	0	0	0	0	249932	200465	177163	182195	182825	161649	180843	83310.7	186608	175106	2.2399	2.10184	1.16344	1.07165	0	0	0	0	0	0	0	0	0	0	0	0
P	Q01649	0.518875	1	1	1	0.740452	1	1	0.740746	-0.080147	-0.132442	0.0960559	6	7	0	0	8	9	9	6	0	36934853	7806049	3524885	10219358	8483358	3403377	7451789	5446417	6675247	1.60886e+07	7.3687e+06	6.52448e+06	0.458008	0.405535	-1.12656	-1.3021	0	0	0	0	0	0	0	0	0	0	0	0
P	Q02732	0.463966	1	1	1	0.717814	1	1	0.718178	-1.73872	-0.491839	0.544436	0	0	0	2	0	0	0	0	0	29046	38037	69346	79256	37678	60764	55084	37593	22960	45476.3	59232.7	38545.7	1.30249	0.847598	0.381277	-0.238547	0	0	0	0	0	0	0	0	0	0	0	0
P	P06115	0.776936	1	1	1	0.874816	1	1	0.874919	-0.952673	0.119326	0.458556	0	0	0	7	0	0	0	0	0	361989	261541	557631	584958	442208	345461	408216	403897	420701	393720	457542	410938	1.1621	1.04373	0.216734	0.0617495	0	0	0	0	0	0	0	0	0	0	0	0
P	Q08023	0.124659	1	1	1	0.53487	1	1	0.539216	-0.776168	0.373975	0	0	6	3	8	5	4	0	0	2	1826703	1167954	1235490	933464	1194384	1095310	970100	1086868	760124	1410049	1074386	939031	0.761949	0.665956	-0.392233	-0.586501	0	0	0	0	0	0	0	0	0	0	0	0
P	O13585	0.817546	1	1	1	0.897121	1	1	0.897202	-0.240015	0.469894	0.0197719	8	12	3	11	5	5	6	5	9	1486694	1501352	3788170	2053673	2500840	1893355	1963189	1642109	1958434	2.25874e+06	2.14929e+06	1.85458e+06	0.951544	0.821068	-0.0716577	-0.284427	0	0	0	0	0	0	0	0	0	0	0	0
P	P38989	0.8788	1	1	1	0.934214	1	1	0.934269	-0.907035	0.1962	0.0575444	33	32	36	33	37	38	32	25	30	5071683	5823034	7056669	8825122	4717199	5931034	7207758	4486131	5941814	5.9838e+06	6.49112e+06	5.87857e+06	1.08478	0.982415	0.117406	-0.0255962	0	0	0	0	0	0	0	0	0	0	0	0
P	P00817	0.18375	1	1	1	0.592901	1	1	0.59637	0.164745	0.805392	-0.11157	41	45	29	37	31	30	33	33	28	9513560	12067481	7412061	7831262	7323614	8232105	8011055	7176000	6814396	9.66437e+06	7.79566e+06	7333817	0.806639	0.758851	-0.310004	-0.398111	0	0	0	0	0	0	0	0	0	0	0	0
P	P38988	0.756936	1	1	1	0.863631	1	1	0.863741	-0.23858	0.503316	0.0751403	12	24	16	19	17	17	19	16	17	17536829	9279153	15506033	14520354	13442259	12547118	12939790	16263913	16457488	1.41073e+07	1.35032e+07	15220397	0.957179	1.0789	-0.0631398	0.10956	0	0	0	0	0	0	0	0	0	0	0	0
P	P38987	0.114509	1	1	1	0.519826	1	1	0.524326	-0.719868	1.08844	0.763057	7	10	10	11	4	5	8	6	3	574619	1023848	908157	895959	540103	536949	544907	421929	393990	835541	657670	453609	0.787119	0.542892	-0.345347	-0.881263	0	0	0	0	0	0	0	0	0	0	0	0
P	P00815	0.390787	1	1	1	0.682668	1	1	0.684535	-0.456203	-0.296103	-0.298511	13	21	13	15	16	20	29	23	27	2611746	2925890	3093897	7379469	3164010	3194676	3996175	3602865	4299611	2.87718e+06	4579385	3966217	1.59162	1.37851	0.6705	0.463109	0	0	0	0	0	0	0	0	0	0	0	0
P	P38986	0.372653	1	1	1	0.676917	1	1	0.678823	0.442246	1.22556	0.214754	12	10	8	7	7	9	9	7	8	1471378	2830734	1260121	1705893	1140583	1030980	1490371	1040215	1154396	1.85408e+06	1.29249e+06	1.22833e+06	0.697104	0.6625	-0.520554	-0.594007	0	0	0	0	0	0	0	0	0	0	0	0
P	P15496	0.49417	1	1	1	0.728398	1	1	0.72872	0.173632	-0.0925475	-0.590872	30	28	36	26	30	32	32	28	26	1445910	15509584	6095253	1800671	21462925	14195720	7084102	18488411	24313167	7.68358e+06	1.24864e+07	16628560	1.62508	2.16417	0.700511	1.11381	0	0	0	0	0	0	0	0	0	0	0	0
P	P38985	0.632394	1	1	1	0.799787	1	1	0.799984	-0.259935	0.710709	0.534665	4	7	5	5	4	5	5	0	3	1121865	2057978	736373	1399812	1085580	1056634	1364069	360539	995732	1.30541e+06	1.18068e+06	906780	0.904451	0.694635	-0.144886	-0.525673	0	0	0	0	0	0	0	0	0	0	0	0
P	P00812	0.00901729	1	1	1	0.194175	1	1	0.203136	-0.514653	0.0502759	-0.656713	4	14	4	7	8	6	5	4	4	513958	660293	678658	847832	696402	919902	501007	490241	499832	617636	821379	497027	1.32987	0.804724	0.41129	-0.313434	0	0	0	0	0	0	0	0	0	0	0	0
P	P37898	0.124246	1	1	1	0.53487	1	1	0.539216	0	0.614918	-0.0741042	41	37	23	31	39	39	38	32	39	4792249	6771998	4630543	5087755	3941873	4819947	4283196	3568784	3457416	5.39826e+06	4616525	3.7698e+06	0.855187	0.698335	-0.225688	-0.518008	0	0	0	0	0	0	0	0	0	0	0	0
P	Q02725	0.558455	1	1	1	0.760891	1	1	0.761147	0.244064	0.943813	0.303119	25	36	25	16	18	15	33	34	37	3756476	6507281	2612817	31193806	1545099	3665146	5085348	4137409	4430189	4.29219e+06	1.21347e+07	4550982	2.82715	1.06029	1.49935	0.0844635	0	0	0	0	0	0	0	0	0	0	0	0
P	Q02724	0.0930845	1	1	1	0.487778	1	1	0.492725	-0.525118	-0.081851	0.321081	8	7	12	9	13	11	11	7	8	2058196	2331744	2102211	2785497	2423199	4356399	1168358	1907811	2188951	2.16405e+06	3188365	1755040	1.47333	0.810998	0.559083	-0.30223	0	0	0	0	0	0	0	0	0	0	0	0
P	P53049	0.146887	1	1	1	0.558392	1	1	0.562339	0	0.573015	0.378415	26	37	34	26	19	21	29	24	21	11659862	25574722	33102855	10448135	10480607	8798854	13680906	12678676	23279208	23445813	9.9092e+06	1.65463e+07	0.422643	0.705724	-1.24249	-0.502825	0	0	0	0	0	0	0	0	0	0	0	0
P	P18759	0.370753	1	1	1	0.676917	1	1	0.678823	-0.800595	0.00364385	0.128127	34	40	36	45	41	32	37	30	30	8463026	10358027	11494961	12656465	12016748	8617179	11076016	7703810	7195497	10105338	1.10968e+07	8658441	1.09811	0.856819	0.135026	-0.222938	0	0	0	0	0	0	0	0	0	0	0	0
P	P53045	0.00193887	1	1	1	0.0757941	1	1	0.0823402	0.450389	0.288303	0.542244	11	6	9	9	7	8	6	6	8	2165312	2349665	2780917	1697999	1196274	1247685	1227704	1001508	726884	2.43196e+06	1.38065e+06	985365	0.567711	0.405173	-0.816772	-1.30339	0	0	0	0	0	0	0	0	0	0	0	0
P	P53044	0.0934522	1	1	1	0.487815	1	1	0.492743	-0.416192	0.0874242	0	7	7	4	7	4	3	3	5	5	673154	964338	667493	838351	552624	495654	440474	513960	360084	768328	628876	438173	0.818499	0.570294	-0.288947	-0.810223	0	0	0	0	0	0	0	0	0	0	0	0
P	P53043	0.399941	1	1	1	0.689285	1	1	0.691137	0	0.975108	0	9	16	12	10	6	10	9	1	9	3079234	1608070	2340881	2796597	3487026	2614020	2874578	2455178	2097242	2.34273e+06	2965881	2475666	1.26599	1.05674	0.340271	0.079627	0	0	0	0	0	0	0	0	0	0	0	0
P	P06106	0.284469	1	1	1	0.644672	1	1	0.647136	-0.367341	0.351532	-0.00661887	25	39	27	31	34	28	28	30	25	7465885	9740379	6963498	9831202	7689677	9092249	8181980	6815144	6521070	8.05659e+06	8.87104e+06	7.17273e+06	1.10109	0.890294	0.138935	-0.167646	0	0	0	0	0	0	0	0	0	0	0	0
P	P06105	0.678087	1	1	1	0.824156	1	1	0.824321	-0.685282	0.575523	0.506536	158	194	155	165	141	142	164	149	147	27395914	57110426	42252824	46346384	32851265	29274972	41855024	29111408	33340211	4.22531e+07	3.61575e+07	34768881	0.855738	0.822873	-0.224759	-0.281259	0	0	0	0	0	0	0	0	0	0	0	0
P	P06104	0.16941	1	1	1	0.579851	1	1	0.583493	-0.104772	3.35943	3.78187	1	0	0	0	0	0	0	1	0	27959	61180	146819	30065	5961	10674	43262	26614	0	78652.7	15566.7	23292	0.197917	0.296137	-2.33704	-1.75566	0	0	0	0	0	0	0	0	0	0	0	0
P	P53040	0.932766	1	1	1	0.963007	1	1	0.963036	-0.954248	0.615428	0.271893	32	31	29	26	30	23	28	23	23	3181241	5861115	3903773	5469529	3902452	3327342	5126300	4300575	2375572	4.31538e+06	4.23311e+06	3934149	0.980936	0.911658	-0.0277692	-0.133435	0	0	0	0	0	0	0	0	0	0	0	0
P	P06103	0.685531	1	1	1	0.827244	1	1	0.827402	-0.733778	0.561149	0.649536	70	105	91	101	86	77	91	74	77	11997210	23187126	16746792	22569491	16756550	11969765	16477201	11940673	14363841	17310376	17098602	1.42606e+07	0.987766	0.823816	-0.0177587	-0.279605	0	0	0	0	0	0	0	0	0	0	0	0
P	P06102	0.209327	1	1	1	0.614905	1	1	0.618133	-0.472246	0.609435	0.80926	25	35	34	33	32	24	31	20	28	9856690	12610951	11029411	10467667	10759971	9968356	10607377	9330786	8198521	11165684	1.03987e+07	9.37889e+06	0.931306	0.839975	-0.102673	-0.251582	0	0	0	0	0	0	0	0	0	0	0	0
P	P06101	0.147435	1	1	1	0.558434	1	1	0.562374	0.0722436	0.91877	0.503052	22	35	33	24	24	22	21	30	15	3624175	4751936	4749120	4335086	3356665	3194941	3427169	3680255	2939509	4375077	3.6289e+06	3.34898e+06	0.829448	0.765467	-0.269777	-0.385588	0	0	0	0	0	0	0	0	0	0	0	0
P	P06100	0.239399	1	1	1	0.632642	1	1	0.63539	-0.584157	0.160291	0.958414	11	12	16	13	9	12	12	6	9	3944474	2159124	2520900	2066012	6821936	5268029	4758761	5198609	5263552	2.87483e+06	4718659	5.07364e+06	1.64137	1.76485	0.714899	0.819543	0	0	0	0	0	0	0	0	0	0	0	0
P	P23060	0.818915	1	1	1	0.897633	1	1	0.897713	-0.512241	5	1.44147	0	0	0	0	0	2	0	0	0	31464	17457	75314	64005	0	28311	34685	0	45513	41411.7	30772	26732.7	0.743076	0.645535	-0.428419	-0.631434	0	0	0	0	0	0	0	0	0	0	0	0
P	Q7M4S9	0.204001	1	1	1	0.61076	1	1	0.614016	-0.333191	0.14873	0.792565	11	0	0	9	10	13	6	9	11	1027250	1164916	1379012	1037837	896317	839021	685993	1195874	433938	1.19039e+06	924392	771935	0.776543	0.648471	-0.364861	-0.624886	0	0	0	0	0	0	0	0	0	0	0	0
P	O13570	0.212382	1	1	1	0.618165	1	1	0.621376	-0.51413	1.39935	0.877907	0	0	0	1	0	0	0	0	0	30939	98383	62675	44185	37297	34105	40471	29340	29620	63999	38529	33143.7	0.602025	0.517878	-0.732105	-0.949316	0	0	0	0	0	0	0	0	0	0	0	0
P	P38972	0.0522754	1	1	1	0.41311	1	1	0.419669	0.165816	0.7905	0.126486	42	46	30	38	39	37	43	34	44	6657781	7785113	7155254	6476621	6056210	5417181	6411439	5843903	6501873	7.19938e+06	5.98334e+06	6252405	0.83109	0.868464	-0.266923	-0.203462	0	0	0	0	0	0	0	0	0	0	0	0
P	P38971	0.0297074	1	1	1	0.342391	1	1	0.350531	-0.780568	2.0172	-1.98434	3	0	0	2	0	0	4	0	0	101691	57283	91737	169935	133232	189152	115802	156422	184553	83570.3	164106	152259	1.96369	1.82193	0.973568	0.865465	0	0	0	0	0	0	0	0	0	0	0	0
P	P26321	0.180619	1	1	1	0.589643	1	1	0.593132	-0.527851	0.360181	0.744519	66	73	78	78	80	66	73	79	71	44321098	58606030	59115667	48720665	46384343	29597864	41463383	41683156	45192155	54014265	41567624	4.27796e+07	0.769568	0.792005	-0.37788	-0.336419	0	0	0	0	0	0	0	0	0	0	0	0
P	P38970	0.374971	1	1	1	0.676917	1	1	0.678823	-0.786265	0	0.198746	13	10	17	24	18	16	13	11	14	1551914	1732615	3492800	2421207	1708777	1503585	4576480	1286329	4249569	2.25911e+06	1.87786e+06	3.37079e+06	0.831237	1.49209	-0.266668	0.577334	0	0	0	0	0	0	0	0	0	0	0	0
P	P53039	0.00739485	1	1	1	0.174859	1	1	0.183784	0.293155	1.94934	0.651668	5	5	5	3	0	0	0	0	0	180349	187267	186751	148880	85914	125187	116750	59256	72222	184789	119994	82742.7	0.649355	0.447768	-0.622921	-1.15918	0	0	0	0	0	0	0	0	0	0	0	0
P	P53038	0.0928654	1	1	1	0.487778	1	1	0.492725	-0.485021	0.58839	0.325442	0	6	4	5	0	0	0	0	0	254375	336384	361349	301253	279508	296604	235362	233747	261446	317369	292455	243518	0.921497	0.767303	-0.117948	-0.382132	0	0	0	0	0	0	0	0	0	0	0	0
P	P53037	0.244731	1	1	1	0.632642	1	1	0.63539	-0.0130083	0	0.0139387	16	12	10	14	9	12	15	6	6	11050118	17612598	11224358	13762288	10325530	7604005	5698289	7193386	11614928	1.32957e+07	10563941	8.16887e+06	0.794539	0.6144	-0.331811	-0.702751	0	0	0	0	0	0	0	0	0	0	0	0
P	P53036	0.532615	1	1	1	0.747064	1	1	0.747344	-0.0836206	0	1.44734	0	5	0	0	0	0	0	0	0	185083	231550	277291	273825	208668	94265	190080	145642	186359	231308	192253	174027	0.831154	0.75236	-0.266812	-0.410504	0	0	0	0	0	0	0	0	0	0	0	0
P	P53035	0.461065	1	1	1	0.71712	1	1	0.717491	-1.00267	1.2366	0.984535	0	0	3	0	0	0	0	0	0	95875	254850	283196	218854	123793	146044	119438	162341	141810	211307	162897	141196	0.770902	0.668205	-0.375381	-0.581638	0	0	0	0	0	0	0	0	0	0	0	0
P	Q00539	0.17034	1	1	1	0.582108	1	1	0.585757	-0.188787	0.169182	0.162187	5	4	4	4	5	0	7	3	3	1008591	1255770	1775789	1054936	733382	731672	1255727	611885	695671	1.34672e+06	839997	854428	0.623737	0.634452	-0.680991	-0.656416	0	0	0	0	0	0	0	0	0	0	0	0
P	P23059	0.0242746	1	1	1	0.323096	1	1	0.332019	-0.256736	0	0	2	1	3	4	4	0	4	6	0	502007	411152	476235	796220	565181	758953	704083	797503	630448	463131	706785	710678	1.5261	1.53451	0.609849	0.617775	0	0	0	0	0	0	0	0	0	0	0	0
P	Q08004	0.268259	1	1	1	0.640572	1	1	0.643155	-0.0603978	1.93577	-0.106349	4	7	4	7	4	2	5	4	6	337880	663863	396111	381280	175954	360605	388644	276279	206010	465951	305946	290311	0.656606	0.62305	-0.606901	-0.68258	0	0	0	0	0	0	0	0	0	0	0	0
P	Q08003	0.174536	1	1	1	0.58691	1	1	0.59051	-0.570206	10	1.18705	0	3	0	0	0	0	0	0	0	23026	101148	43825	34863	10748	10052	19474	15212	17015	55999.7	18554.3	17233.7	0.331329	0.307746	-1.59366	-1.70019	0	0	0	0	0	0	0	0	0	0	0	0
P	Q08001	0.0739813	1	1	1	0.465998	1	1	0.471628	-0.630456	-0.0575801	-0.0215394	14	14	14	21	16	14	8	10	7	7306247	4800485	7048754	9883647	7802841	8705255	7179501	7037899	7883096	6385162	8.79725e+06	7366832	1.37776	1.15374	0.462329	0.206321	0	0	0	0	0	0	0	0	0	0	0	0
P	O13563	0.521271	1	1	1	0.741633	1	1	0.741924	-0.809224	0.293979	0	6	14	9	11	9	6	13	10	8	946670	1755499	1276094	1824661	1142479	1100532	1265293	1060756	776338	1.32609e+06	1.35589e+06	1034129	1.02247	0.779835	0.0320647	-0.35876	0	0	0	0	0	0	0	0	0	0	0	0
P	P38968	0.162175	1	1	1	0.571935	1	1	0.575653	-0.561665	1.07683	0.799595	68	122	103	88	82	77	83	77	75	10296952	22072770	18320413	14119816	10480556	9224415	11664115	9237770	10503383	1.68967e+07	11274929	1.04684e+07	0.667285	0.619554	-0.583624	-0.690698	0	0	0	0	0	0	0	0	0	0	0	0
P	P38967	0.0808566	1	1	1	0.476821	1	1	0.482332	-10	-10	0	0	0	1	0	0	0	0	0	0	0	0	0	152868	132170	0	0	0	0	0	95012.7	0	1000	NaN	9.96578	NaN	0	0	0	0	0	0	0	0	0	0	0	0
P	P38966	0.535806	1	1	1	0.74811	1	1	0.748386	-0.00939399	0.193854	0	4	8	7	2	2	0	2	0	2	197926	530363	249920	538960	275822	296981	301403	250763	164868	326070	370588	239011	1.13653	0.733007	0.184635	-0.448101	0	0	0	0	0	0	0	0	0	0	0	0
P	P38961	0.311359	1	1	1	0.656481	1	1	0.658776	-0.502013	0.744395	0.84145	28	40	33	28	28	28	35	27	27	14977076	27479578	22553182	20626897	16223600	15165853	19371969	12848989	15065020	2.16699e+07	1.73388e+07	1.5762e+07	0.80013	0.727367	-0.321693	-0.459246	0	0	0	0	0	0	0	0	0	0	0	0
P	P54115	0.375188	1	1	1	0.676917	1	1	0.678823	-0.12708	0.479547	0	81	81	54	73	71	67	77	78	73	15390975	21524352	14680384	17639380	15005937	16246527	16166810	12785973	13488285	1.71986e+07	1.62973e+07	1.4147e+07	0.947595	0.82257	-0.0776573	-0.28179	0	0	0	0	0	0	0	0	0	0	0	0
P	P54114	0.390483	1	1	1	0.682668	1	1	0.684535	-2.07484	0.185344	0.166611	0	0	0	3	0	0	0	0	0	78633	109331	619537	568959	55925	389042	61453	64669	78442	269167	337975	68188	1.25563	0.25333	0.328416	-1.98091	0	0	0	0	0	0	0	0	0	0	0	0
P	P54113	0.36309	1	1	1	0.676631	1	1	0.678633	-0.32218	0.304821	0	32	33	27	31	30	30	30	30	31	4091665	5659853	3392617	5760298	5155093	4970465	5067717	3723472	4499274	4.38138e+06	5.29529e+06	4.43015e+06	1.20859	1.01113	0.273324	0.0159722	0	0	0	0	0	0	0	0	0	0	0	0
P	P13298	0.465652	1	1	1	0.717952	1	1	0.71831	0.373278	0.400726	0	23	21	13	16	17	18	18	22	16	7697116	5367685	8534339	10208539	8223413	7973140	9201824	8317348	6138119	7.19971e+06	8.8017e+06	7.88576e+06	1.22251	1.09529	0.289842	0.131311	0	0	0	0	0	0	0	0	0	0	0	0
P	P17649	0.00348786	1	1	1	0.105594	1	1	0.112634	0.135551	0.0515188	-0.179278	7	0	0	3	0	4	9	0	8	1878825	1860060	1920609	1431946	1221232	1214057	1609884	1228206	1429356	1886498	1.28908e+06	1422482	0.683318	0.754033	-0.549371	-0.4073	0	0	0	0	0	0	0	0	0	0	0	0
P	O13559	0.324467	1	1	1	0.663174	1	1	0.6654	-0.305818	0.113017	0.80681	39	0	57	0	0	0	0	0	0	6433751	4448880	7155086	7576786	7249866	36762046	5626072	5537140	5196047	6.01257e+06	1.71962e+07	5.45309e+06	2.86005	0.906947	1.51604	-0.140909	0	0	0	0	0	0	0	0	0	0	0	0
P	P35691	0.663342	1	1	1	0.816004	1	1	0.816178	0.298075	0	0	28	25	21	30	23	28	25	29	26	18361001	29289636	14466191	18348339	17532572	17588271	19111945	16711296	17034242	2.07056e+07	1.78231e+07	17619161	0.860784	0.850937	-0.216277	-0.232876	0	0	0	0	0	0	0	0	0	0	0	0
P	P38959	0.195017	1	1	1	0.602822	1	1	0.606175	-0.602136	0	0.539699	9	14	19	24	14	10	21	8	9	1176617	1347321	1582426	1419671	1584827	1114218	1275040	818521	1027652	1368788	1.37291e+06	1.0404e+06	1.00301	0.760092	0.00433313	-0.395755	0	0	0	0	0	0	0	0	0	0	0	0
P	P26309	0.627865	1	1	1	0.796657	1	1	0.796856	-0.332417	0.154261	0	6	6	0	4	3	0	0	0	0	4310147	1618056	1351503	3660731	2741115	3074700	2977353	2281969	2073909	2.42657e+06	3.15885e+06	2.44441e+06	1.30178	1.00735	0.380481	0.0105688	0	0	0	0	0	0	0	0	0	0	0	0
P	P38958	0.0178355	1	1	1	0.276435	1	1	0.285119	-0.362575	-0.45611	0.100228	2	2	2	1	1	2	1	2	1	615586	918432	1003756	831738	721333	799898	411972	459027	496724	845925	784323	455908	0.927178	0.538946	-0.109081	-0.891788	0	0	0	0	0	0	0	0	0	0	0	0
P	P38956	0.416144	1	1	1	0.698844	1	1	0.700657	-1.86618	0.154591	0.999968	0	0	0	1	0	0	0	0	0	13670	22320	45099	49836	20052	22550	22763	14844	7745	27029.7	30812.7	15117.3	1.13996	0.559287	0.18898	-0.83834	0	0	0	0	0	0	0	0	0	0	0	0
P	P16550	0.604996	1	1	1	0.783633	1	1	0.783849	0	0.546338	0.210616	23	26	27	24	24	22	21	22	23	20294240	24425895	24640295	28603503	22421258	7463723	8285397	23897399	17058001	2.31201e+07	1.94962e+07	16413599	0.843254	0.709926	-0.24596	-0.494259	0	0	0	0	0	0	0	0	0	0	0	0
P	P38954	0.164078	1	1	1	0.575343	1	1	0.579059	0	0.394558	0.196074	2	0	2	1	0	2	0	1	0	41868	72600	43692	45586	55859	33061	27709	36983	26918	52720	44835.3	30536.7	0.850443	0.579224	-0.233714	-0.787808	0	0	0	0	0	0	0	0	0	0	0	0
P	P38953	0.903297	1	1	1	0.949456	1	1	0.949501	0	0.675005	0.178836	0	4	3	0	0	0	6	0	0	3188705	3762993	170931	5068176	3802907	160920	99380	4027229	2658688	2.37421e+06	3.01067e+06	2.26177e+06	1.26807	0.952639	0.342636	-0.0699979	0	0	0	0	0	0	0	0	0	0	0	0
P	P19812	0.429684	1	1	1	0.702889	1	1	0.703304	-0.512987	0	0.071068	18	21	25	33	21	24	19	13	12	2576663	4849080	3106832	3955506	3276312	3294266	3241563	2245400	2739894	3.51086e+06	3.50869e+06	2.74229e+06	0.999384	0.781087	-0.000889376	-0.356445	0	0	0	0	0	0	0	0	0	0	0	0
P	P36775	0.989338	1	1	1	0.994982	1	1	0.994988	-0.460283	0.238307	0	37	56	36	43	30	32	32	24	27	4678835	7388168	4819584	6264145	5388669	4860858	5554287	6212154	4913292	5.62886e+06	5.50456e+06	5559911	0.977916	0.98775	-0.0322168	-0.0177816	0	0	0	0	0	0	0	0	0	0	0	0
P	P07884	0.57871	1	1	1	0.769897	1	1	0.770134	-0.478272	0.0150053	0.396118	0	8	8	3	0	2	4	0	0	2608517	2158073	660988	2598114	2436662	520055	2692835	2551551	2326627	1.80919e+06	1.85161e+06	2523671	1.02345	1.39492	0.0334345	0.480178	0	0	0	0	0	0	0	0	0	0	0	0
P	P35688	0.079696	1	1	1	0.473711	1	1	0.479228	-0.28719	0.0339896	0	7	18	10	14	12	9	12	4	8	2729007	4021884	3568741	3766893	3710334	4036908	3146163	2168532	2872647	3.43988e+06	3838045	2729114	1.11575	0.793375	0.158015	-0.333924	0	0	0	0	0	0	0	0	0	0	0	0
P	P53011	0.3123	1	1	1	0.656518	1	1	0.658806	-0.255994	0.362772	0.546739	8	19	16	14	14	17	11	10	10	78839620	44497481	89705720	82518477	13574770	39076228	80481648	74999149	73963760	7.10143e+07	4.50565e+07	76481519	0.634471	1.07699	-0.656374	0.107002	0	0	0	0	0	0	0	0	0	0	0	0
P	P53010	0.287011	1	1	1	0.646684	1	1	0.649144	-0.25684	0.305064	0.240448	12	14	10	8	11	7	13	9	10	5012504	4463047	4971780	6292718	4663975	6144443	5497510	5046279	4103266	4815777	5.70038e+06	4.88235e+06	1.18369	1.01382	0.243289	0.0198076	0	0	0	0	0	0	0	0	0	0	0	0
P	P16547	0.371651	1	1	1	0.676917	1	1	0.678823	-0.690942	0	0	0	0	0	5	0	0	0	0	0	451969	312019	723709	755276	644494	511682	476883	495143	457238	495899	637151	476421	1.28484	0.960723	0.361588	-0.0578083	0	0	0	0	0	0	0	0	0	0	0	0
P	P15454	0.377492	1	1	1	0.676917	1	1	0.678823	0.955497	0.39834	-0.15259	16	18	11	11	12	17	12	17	12	2822466	2390228	1607290	1748089	1763417	2019962	2189824	2515589	2053496	2273328	1.84382e+06	2.25297e+06	0.811068	0.991045	-0.302106	-0.012978	0	0	0	0	0	0	0	0	0	0	0	0
P	P19807	0.219331	1	1	1	0.624026	1	1	0.627181	-0.961042	0.141574	0.448525	0	0	0	0	4	0	0	0	0	262079	572445	639001	575984	222136	387310	344138	197334	128366	491175	395143	223279	0.804486	0.454582	-0.313861	-1.13739	0	0	0	0	0	0	0	0	0	0	0	0
P	P53009	0.211978	1	1	1	0.617541	1	1	0.620751	-1.03568	0.655885	0	6	16	18	20	10	10	13	8	9	2191857	1496296	2458654	2457434	2547286	2639593	2201135	2355018	2527286	2.04894e+06	2.5481e+06	2.36115e+06	1.24362	1.15238	0.31455	0.204613	0	0	0	0	0	0	0	0	0	0	0	0
P	P53008	0.372951	1	1	1	0.676917	1	1	0.678823	-0.12204	0.283231	0.0386964	9	22	8	13	6	11	20	8	16	7053504	4881415	9521691	9770385	8483689	30100824	8905284	13537348	5619723	7.1522e+06	1.61183e+07	9.35412e+06	2.25361	1.30787	1.17224	0.387214	0	0	0	0	0	0	0	0	0	0	0	0
P	P08964	0.124367	1	1	1	0.53487	1	1	0.539216	-1.79283	-0.508652	-0.661041	33	59	42	110	80	92	96	56	68	17794842	22053330	15397816	26705542	19998899	29178513	24317525	21165919	23276077	1.84153e+07	25294318	2.29198e+07	1.37355	1.24461	0.457906	0.31569	0	0	0	0	0	0	0	0	0	0	0	0
P	P17629	0.517688	1	1	1	0.740452	1	1	0.740746	-0.675119	0.116552	0	22	21	22	25	26	22	20	15	17	3155796	4202816	4092647	4357446	3524586	4536057	4375726	2926949	3231026	3.81709e+06	4139363	3.51123e+06	1.08443	0.919873	0.116937	-0.120494	0	0	0	0	0	0	0	0	0	0	0	0
P	P06787	0.03637	1	1	1	0.368761	1	1	0.376408	-1.62932	-0.0358613	-0.969373	19	23	22	25	23	28	24	21	20	3678209	5997782	4886371	12508142	7006855	10380275	7374008	4839631	4840590	4.85412e+06	9.96509e+06	5684743	2.05291	1.17112	1.03767	0.227885	0	0	0	0	0	0	0	0	0	0	0	0
P	P06786	0.768191	1	1	1	0.869524	1	1	0.869631	-0.708607	0.630158	0.592783	74	114	113	109	85	82	91	88	66	50425946	44123821	59771194	66390236	22413753	43153803	45695888	53472184	30031828	5.14403e+07	4.39859e+07	4.30666e+07	0.855087	0.837215	-0.225857	-0.256329	0	0	0	0	0	0	0	0	0	0	0	0
P	P06785	0.242743	1	1	1	0.632642	1	1	0.63539	-0.0327987	0.292744	-0.180282	0	4	2	0	0	2	0	0	0	287526	411052	572257	763957	280024	472845	309399	257217	189134	423612	505609	251917	1.19357	0.594688	0.255279	-0.749796	0	0	0	0	0	0	0	0	0	0	0	0
P	O13539	0.13901	1	1	1	0.549929	1	1	0.553975	-0.584401	0.0516305	0.0386775	3	10	5	9	7	9	5	6	6	781313	893333	987115	946035	831022	897864	796221	767656	445718	887254	891640	669865	1.00494	0.754987	0.00711525	-0.405476	0	0	0	0	0	0	0	0	0	0	0	0
P	P06784	0.93525	1	1	1	0.964182	1	1	0.96421	-0.790479	0.317247	0	19	22	12	25	19	15	18	17	20	2109856	3313560	1168775	2543078	2246467	1390194	1515590	2289926	2118388	2197397	2059913	1.97463e+06	0.937433	0.898624	-0.0932121	-0.15421	0	0	0	0	0	0	0	0	0	0	0	0
P	P06783	0.686074	1	1	1	0.827244	1	1	0.827402	-0.33567	-0.324806	0	0	0	0	6	6	0	15	13	6	94477139	2386039	89876855	79400912	87183676	92713886	87746112	46447213	86126489	6.22467e+07	8.64328e+07	73439938	1.38855	1.17982	0.473582	0.238568	0	0	0	0	0	0	0	0	0	0	0	0
P	P06782	0.539231	1	1	1	0.74997	1	1	0.750241	-0.369304	0.671989	0.486998	41	58	46	48	44	31	45	37	39	4314500	8592142	6447871	7468936	5699788	4416541	5647719	4575980	4695704	6.4515e+06	5861755	4.97313e+06	0.908587	0.770849	-0.138303	-0.37548	0	0	0	0	0	0	0	0	0	0	0	0
P	P06781	0.0447892	1	1	1	0.399181	1	1	0.406334	-0.0813288	0.517261	0.645123	0	6	1	0	0	0	0	0	0	103410	155161	152855	112308	56083	75060	64379	94132	62618	137142	81150.3	73709.7	0.591725	0.53747	-0.757002	-0.895745	0	0	0	0	0	0	0	0	0	0	0	0
P	O13535	0.000722991	1	1	1	0.0523301	1	1	0.0591007	1.30443	2.11678	2.75961	548	811	712	294	310	224	400	320	351	576786751	759036771	569837489	218118620	201248563	149996507	362527039	256003919	320589476	635220337	1.89788e+08	3.1304e+08	0.298775	0.492806	-1.74287	-1.02091	0	0	0	0	0	0	0	0	0	0	0	0
P	P06780	0.255916	1	1	1	0.634662	1	1	0.63738	-0.951619	0.23187	0.468691	9	14	12	16	14	12	14	11	10	1576952	2175598	2286465	2780088	1947519	1878974	1696168	1671731	1603301	2013005	2.20219e+06	1.65707e+06	1.09398	0.823181	0.129591	-0.280719	0	0	0	0	0	0	0	0	0	0	0	0
P	P05694	0.697827	1	1	1	0.833878	1	1	0.834029	0	0.262417	-0.684954	68	69	53	68	75	72	72	68	66	12757664	13560324	9835186	12901455	11842920	15088446	14366851	11215971	11442892	12051058	13277607	1.23419e+07	1.10178	1.02413	0.139835	0.0344052	0	0	0	0	0	0	0	0	0	0	0	0
P	Q08693	0.00292705	1	1	1	0.0946119	1	1	0.101341	-0.078563	0.51211	0.0576039	0	5	5	5	0	0	0	0	0	2810044	2555248	3632371	1114720	1327753	1271058	1745179	1045907	1573835	2999221	1.23784e+06	1.45497e+06	0.412722	0.485117	-1.27676	-1.04359	0	0	0	0	0	0	0	0	0	0	0	0
P	P38934	0.648133	1	1	1	0.806228	1	1	0.806412	-0.536454	0.461939	0.340185	44	57	43	50	56	41	50	53	42	9541345	16557859	10374331	13963732	10282208	6991934	10815098	9873774	8884492	12157845	1.04126e+07	9857788	0.856453	0.810817	-0.223554	-0.302552	0	0	0	0	0	0	0	0	0	0	0	0
P	P38932	0.260328	1	1	1	0.637661	1	1	0.640293	-0.167871	0.262637	0.441117	11	17	15	10	9	11	8	9	9	3973941	20001351	26101120	36362993	25609982	23429006	24311048	22679678	19758364	1.66921e+07	28467327	2.22497e+07	1.70543	1.33294	0.770138	0.414617	0	0	0	0	0	0	0	0	0	0	0	0
P	P15442	0.538452	1	1	1	0.74997	1	1	0.750241	-0.565633	0.448885	0.307142	14	24	23	25	22	22	17	18	15	11765204	16577030	12613460	12945941	11760539	11790300	13359878	12454379	12478067	13651898	1.21656e+07	12764108	0.891128	0.934969	-0.166295	-0.0970088	0	0	0	0	0	0	0	0	0	0	0	0
P	P38931	0.30302	1	1	1	0.655112	1	1	0.657477	-0.890082	0.0600509	0.415912	22	22	26	30	33	17	29	27	27	5263123	4264557	6438289	12541269	6509247	5746077	5258295	6078635	6095789	5.32199e+06	8265531	5.81091e+06	1.55309	1.09187	0.635142	0.126797	0	0	0	0	0	0	0	0	0	0	0	0
P	P38930	0.425565	1	1	1	0.701766	1	1	0.70219	-0.465197	0.551825	0.452185	9	16	13	11	11	11	16	9	11	1651330	2376434	1695131	2161167	1419371	1318885	1756686	1186947	1445319	1.90763e+06	1633141	1462984	0.856109	0.766911	-0.224133	-0.382869	0	0	0	0	0	0	0	0	0	0	0	0
P	P07866	0.470803	1	1	1	0.719255	1	1	0.719608	-0.211202	0.00414711	0	13	12	13	20	9	16	13	0	14	12064283	5167516	3968608	2898939	2789470	3695272	2357173	2118464	10274681	7.0668e+06	3.12789e+06	4.91677e+06	0.442618	0.695756	-1.17587	-0.523346	0	0	0	0	0	0	0	0	0	0	0	0
P	P06779	0.820735	1	1	1	0.899169	1	1	0.899249	0	0.150701	0	0	2	3	6	3	3	0	0	0	117209	216993	139110	218166	149903	192657	264901	73461	127108	157771	186909	155157	1.18469	0.983432	0.244504	-0.0241033	0	0	0	0	0	0	0	0	0	0	0	0
P	P06778	0.199816	1	1	1	0.608794	1	1	0.612132	-1.17041	0	0	5	10	5	11	5	3	7	3	6	1142596	1411171	1410478	2555381	2557275	1196967	1751051	1628890	1504198	1321415	2.10321e+06	1.62805e+06	1.59163	1.23205	0.670508	0.301058	0	0	0	0	0	0	0	0	0	0	0	0
P	P06777	0.0306573	1	1	1	0.34594	1	1	0.353957	-1.1154	-0.0945122	0.124608	9	13	19	15	22	14	12	9	5	4404055	6041626	4845121	6127164	9106996	9969781	5708959	3577221	4340204	5096934	8.40131e+06	4542128	1.64831	0.891149	0.720985	-0.166261	0	0	0	0	0	0	0	0	0	0	0	0
P	P06776	0.76606	1	1	1	0.867798	1	1	0.867905	-0.407916	0.00319879	0.633269	0	4	2	5	3	0	0	3	0	869853	953989	444347	663677	1194617	964765	1320596	137650	657625	756063	941020	705290	1.24463	0.932846	0.315718	-0.100289	0	0	0	0	0	0	0	0	0	0	0	0
P	P06775	0.635677	1	1	1	0.800033	1	1	0.800224	-0.132291	0.609281	0.408254	5	10	6	5	5	5	6	6	6	14742976	17284589	1816117	21655101	15628715	1495842	18508215	16568938	16773027	1.12812e+07	1.29266e+07	1.72834e+07	1.14585	1.53205	0.196414	0.615462	0	0	0	0	0	0	0	0	0	0	0	0
P	P06774	0.168087	1	1	1	0.5787	1	1	0.582355	-1.36238	0.301146	0.29353	3	6	12	9	4	7	6	6	5	315086	450380	572998	681209	609807	506144	506474	410669	457742	446155	599053	458295	1.3427	1.02721	0.425141	0.0387326	0	0	0	0	0	0	0	0	0	0	0	0
P	P06773	0.0267744	1	1	1	0.331709	1	1	0.340225	-1.1125	-1.00315	-0.781565	0	0	6	18	15	13	10	0	0	965928	722191	911001	1756336	1159899	1335400	955054	926159	686538	866373	1.41721e+06	855917	1.6358	0.987931	0.709995	-0.0175179	0	0	0	0	0	0	0	0	0	0	0	0
P	Q08689	0.220775	1	1	1	0.624701	1	1	0.627823	-0.645783	0.499814	0.821174	4	10	5	8	5	6	9	4	5	448687	1146479	1085357	1011350	708754	607364	534389	530320	399493	893508	775823	488067	0.868289	0.546237	-0.203753	-0.8724	0	0	0	0	0	0	0	0	0	0	0	0
P	O13527	0.00197463	1	1	1	0.0757941	1	1	0.0823402	1.2735	2.23055	2.66225	272	318	299	176	180	129	229	195	193	155858720	253197153	208846242	65223333	51602618	35092457	100064549	67683404	86657917	2.05967e+08	5.06395e+07	8.4802e+07	0.245862	0.411725	-2.02408	-1.28025	0	0	0	0	0	0	0	0	0	0	0	0
P	Q08687	0.345861	1	1	1	0.668852	1	1	0.670946	0	0.37024	0.536379	2	7	5	0	4	5	0	0	2	8639328	19966372	19405436	17850817	11456849	10801658	14055223	10525813	1038177	16003712	1.33698e+07	8.53974e+06	0.835417	0.53361	-0.259431	-0.906143	0	0	0	0	0	0	0	0	0	0	0	0
P	O13525	0.471851	1	1	1	0.719583	1	1	0.719932	-1.05552	0.294924	0.285229	5	10	10	13	11	10	6	4	10	1203085	1346497	2018177	1595874	1210997	1022661	1366801	1256192	914702	1.52259e+06	1.27651e+06	1.17923e+06	0.838383	0.774492	-0.254318	-0.368677	0	0	0	0	0	0	0	0	0	0	0	0
P	Q08686	0.0441742	1	1	1	0.397598	1	1	0.404834	0.124806	0.748197	0.00849847	20	20	14	11	14	12	17	18	17	3067079	3905244	2466483	2271865	1761114	2326195	2203702	1945112	1569961	3.14627e+06	2.11972e+06	1.90626e+06	0.673727	0.605879	-0.569765	-0.722898	0	0	0	0	0	0	0	0	0	0	0	0
P	P38929	0.315356	1	1	1	0.658652	1	1	0.660928	-0.270852	-0.0294573	0	0	9	9	10	7	4	6	0	0	2068095	1933891	2742538	2842015	2878368	2305220	2512838	2679807	2439451	2.24817e+06	2675201	2544032	1.18994	1.1316	0.250893	0.178363	0	0	0	0	0	0	0	0	0	0	0	0
P	Q08685	0.240999	1	1	1	0.632642	1	1	0.63539	-0.837897	0.648977	0.208452	5	15	15	11	9	12	13	13	6	1636114	2840826	3058156	2980938	2074450	2174757	2085317	1590541	1450077	2.5117e+06	2.41005e+06	1708645	0.959529	0.680275	-0.0596013	-0.555811	0	0	0	0	0	0	0	0	0	0	0	0
P	P38928	0.959353	1	1	1	0.9801	1	1	0.98012	-1.29769	0.535908	0.255194	2	6	6	6	3	4	8	2	4	234835	612050	986853	1078065	509923	376563	947724	412389	349758	611246	654850	569957	1.07134	0.932451	0.0994121	-0.1009	0	0	0	0	0	0	0	0	0	0	0	0
P	P38927	0.602172	1	1	1	0.782152	1	1	0.782368	-0.191797	0.700328	0.624308	1	2	2	1	2	1	1	0	0	292896	66015	230333	41343	116654	200010	129103	239345	121985	196415	119336	163478	0.60757	0.832309	-0.718877	-0.264809	0	0	0	0	0	0	0	0	0	0	0	0
P	Q08683	0.235393	1	1	1	0.630502	1	1	0.633467	0.356593	0	0.661377	8	7	3	2	5	5	4	0	0	1496728	819282	2241498	1106863	1094926	838366	1005920	901534	741448	1.51917e+06	1013385	882967	0.667065	0.581217	-0.5841	-0.782851	0	0	0	0	0	0	0	0	0	0	0	0
P	P16522	0.555182	1	1	1	0.759027	1	1	0.759287	-0.711934	0	0.957389	10	16	8	12	9	8	7	7	6	1265780	1514465	1890745	1666372	1569381	891134	1243163	1354401	1228423	1.557e+06	1375629	1275329	0.883514	0.819096	-0.178674	-0.287896	0	0	0	0	0	0	0	0	0	0	0	0
P	P16521	0.187659	1	1	1	0.594946	1	1	0.598364	-0.519218	0.81715	0.686331	216	281	246	250	239	202	230	206	207	100828642	183403677	143283493	137942918	106764385	84207709	108533785	78766216	87845047	1.42505e+08	1.09638e+08	91715016	0.769363	0.64359	-0.378263	-0.635785	0	0	0	0	0	0	0	0	0	0	0	0
P	P38925	0.277686	1	1	1	0.64215	1	1	0.644663	-0.262303	0	0	0	2	0	3	2	0	0	0	0	781309	1922404	1041009	955396	782565	738390	920298	738627	630036	1.24824e+06	825450	762987	0.661291	0.61125	-0.596643	-0.710166	0	0	0	0	0	0	0	0	0	0	0	0
P	P15436	0.518041	1	1	1	0.740452	1	1	0.740746	-0.516695	0.444472	0.879359	20	29	29	27	22	19	24	19	20	18996461	10007704	18214440	13777338	14390051	9663517	14776535	14227603	15561821	15739535	12610302	1.48553e+07	0.801186	0.943822	-0.31979	-0.0834133	0	0	0	0	0	0	0	0	0	0	0	0
P	P37838	0.729559	1	1	1	0.850888	1	1	0.85102	-0.667416	0.399146	0.457034	49	49	58	56	57	50	49	52	49	9511911	19507612	16223085	18890183	13016511	11411071	16480377	9999981	10637487	1.50809e+07	14439255	12372615	0.957455	0.820418	-0.0627233	-0.285569	0	0	0	0	0	0	0	0	0	0	0	0
P	P38922	0.8251	1	1	1	0.902341	1	1	0.90242	-0.386597	-0.0279156	0.149654	8	12	10	12	6	7	9	10	13	4374329	6084173	2992025	5425441	5319110	2966551	4958680	4959483	5258501	4483509	4.57037e+06	5058888	1.01937	1.12833	0.0276818	0.174192	0	0	0	0	0	0	0	0	0	0	0	0
P	P38920	0.739067	1	1	1	0.855024	1	1	0.855149	-0.735799	0.0745834	0.283291	2	19	11	17	8	3	11	6	8	648241	1561362	1517269	1887152	1141147	1019138	1271645	981164	991998	1.24229e+06	1.34915e+06	1.0816e+06	1.08601	0.870652	0.119043	-0.199833	0	0	0	0	0	0	0	0	0	0	0	0
P	P13259	0.503888	1	1	1	0.734062	1	1	0.734374	-0.420353	0.754087	0.272229	13	20	17	17	15	10	15	10	13	11934535	11089964	14053033	17356236	13162355	12710849	14782506	14056660	11290492	1.23592e+07	1.44098e+07	1.33766e+07	1.16592	1.08232	0.221469	0.114124	0	0	0	0	0	0	0	0	0	0	0	0
P	P41058	0.715714	1	1	1	0.845312	1	1	0.845454	-0.165595	0.132371	0	5	6	3	4	5	0	7	5	6	703979	1601655	186591	901325	602976	55596	699279	931407	719559	830742	519966	783415	0.625905	0.943031	-0.675984	-0.0846232	0	0	0	0	0	0	0	0	0	0	0	0
P	P54791	0.237923	1	1	1	0.632642	1	1	0.63539	-0.950544	0.255166	0.427796	22	34	32	31	25	19	24	21	14	1960122	3116410	3257812	3586913	2533694	2274075	2506386	1709740	1496424	2.77811e+06	2.79823e+06	1.90418e+06	1.00724	0.685423	0.010407	-0.544934	0	0	0	0	0	0	0	0	0	0	0	0
P	P41057	0.678457	1	1	1	0.824156	1	1	0.824321	-0.18657	0.649035	0.69386	5	6	0	7	2	0	6	3	3	888354	1395098	282508	1031556	686605	205964	1021326	845159	926100	855320	641375	930862	0.749866	1.08832	-0.415296	0.122103	0	0	0	0	0	0	0	0	0	0	0	0
P	P54790	0.157846	1	1	1	0.567546	1	1	0.571317	-0.922071	0.54768	0.239955	19	24	24	30	28	27	22	13	13	2198025	3173472	3081103	3159209	2244318	2382205	2490281	1675448	1566131	2.81753e+06	2595244	1910620	0.921105	0.678118	-0.118562	-0.560392	0	0	0	0	0	0	0	0	0	0	0	0
P	P41056	0.82658	1	1	1	0.903501	1	1	0.903579	-0.356574	0.31225	0.301092	14	10	13	9	9	9	9	11	9	5531384	5410480	8209341	8020892	5768116	5404010	6173856	5877886	5466561	6383735	6.39767e+06	5.83943e+06	1.00218	0.914736	0.00314642	-0.128572	0	0	0	0	0	0	0	0	0	0	0	0
P	O13516	0.964021	1	1	1	0.982803	1	1	0.982821	-0.366069	0.331816	0.149836	34	37	34	41	45	42	44	38	35	22476711	26753264	24406328	26332549	26180111	21558323	28112421	20169632	23860684	2.45454e+07	2.46903e+07	24047579	1.0059	0.979717	0.00849129	-0.029563	0	0	0	0	0	0	0	0	0	0	0	0
P	P11076	0.102057	1	1	1	0.498629	1	1	0.503295	-0.202601	0.780701	0.488059	26	29	34	31	25	33	23	25	24	10763684	15913798	11760515	10654620	8375385	8865738	10513537	9638652	7889168	1.28127e+07	9298581	9347119	0.725734	0.729522	-0.462488	-0.454977	0	0	0	0	0	0	0	0	0	0	0	0
P	P11075	0.116355	1	1	1	0.522803	1	1	0.52726	-0.365256	0.359277	0.50611	60	73	74	71	46	55	59	64	57	7020938	7879627	9553796	9028212	7632366	6717491	6985757	4653785	5918884	8.15145e+06	7.79269e+06	5.85281e+06	0.955988	0.718008	-0.064936	-0.477928	0	0	0	0	0	0	0	0	0	0	0	0
P	Q07589	0.307138	1	1	1	0.655478	1	1	0.657787	-0.30232	-3.59219	5.55409	0	2	0	0	0	0	0	0	0	20004	49838	20339	25582	15118	4784	20889	13767	15785	30060.3	15161.3	16813.7	0.504363	0.559331	-0.987464	-0.838227	0	0	0	0	0	0	0	0	0	0	0	0
P	P38915	0.343183	1	1	1	0.668182	1	1	0.670292	-0.690859	0.233892	0.157498	3	19	16	12	12	8	16	6	8	1734820	4113620	2392616	2597873	2179940	2086272	2115958	1573857	1620328	2.74702e+06	2.28803e+06	1.77005e+06	0.832913	0.644352	-0.263762	-0.634079	0	0	0	0	0	0	0	0	0	0	0	0
P	P32389	0.461904	1	1	1	0.717645	1	1	0.718015	-0.533657	0.110333	0.516506	9	20	15	16	14	11	20	16	15	1076304	1762369	1922351	4292130	1511624	1359116	3541361	3837854	1415648	1587008	2.38762e+06	2931621	1.50448	1.84726	0.589266	0.885389	0	0	0	0	0	0	0	0	0	0	0	0
P	P38913	0.215655	1	1	1	0.621309	1	1	0.624496	0.0942101	-0.0518015	0	0	3	0	4	5	3	0	0	0	241903	238312	106146	200035	243309	91073	236506	302001	304413	195454	178139	280973	0.911413	1.43754	-0.133823	0.523607	0	0	0	0	0	0	0	0	0	0	0	0
P	P15424	0.173751	1	1	1	0.586272	1	1	0.589891	-0.923306	0.351516	0.404003	50	76	60	71	58	57	60	51	52	22063185	36038366	23247761	27557608	23767931	29547415	18698162	19403033	20719252	2.71164e+07	2.69577e+07	1.96068e+07	0.994144	0.72306	-0.00847284	-0.467812	0	0	0	0	0	0	0	0	0	0	0	0
P	P32388	0.0758778	1	1	1	0.465998	1	1	0.471628	-0.807286	0.383618	0.72615	6	14	6	6	5	6	9	0	3	372633	694523	647024	623282	505205	339024	273305	260563	296364	571393	489170	276744	0.856101	0.484332	-0.224147	-1.04593	0	0	0	0	0	0	0	0	0	0	0	0
P	P32387	0.00648474	1	1	1	0.160218	1	1	0.1688	0.569607	1.27412	0	0	7	0	6	0	6	0	0	0	8115333	8596223	6069544	2872917	3555828	4170114	6059965	7662561	8308541	7593700	3532953	7343689	0.465248	0.967077	-1.10393	-0.048298	0	0	0	0	0	0	0	0	0	0	0	0
P	P38912	0.0107596	1	1	1	0.214412	1	1	0.223481	-0.110269	0.353164	0.126423	9	9	5	12	11	5	7	5	8	1475890	1706838	4599698	6723428	6899427	6489454	7246149	5043221	6719428	2594142	6704103	6336266	2.58432	2.44253	1.36979	1.28838	0	0	0	0	0	0	0	0	0	0	0	0
P	P32386	0.029601	1	1	1	0.342391	1	1	0.350531	0	0.807405	0	30	39	23	20	13	22	25	18	21	4553899	3992352	4786837	2103007	3426055	3411008	3560596	3353889	3302528	4.44436e+06	2.98002e+06	3405671	0.670518	0.76629	-0.576653	-0.384037	0	0	0	0	0	0	0	0	0	0	0	0
P	P38911	0.228565	1	1	1	0.6305	1	1	0.633467	-0.870682	0.654318	0.520625	26	27	26	29	26	29	28	19	21	8838146	18903776	12057232	14859698	10239706	9991288	9255794	6575878	7909292	1.32664e+07	1.16969e+07	7.91365e+06	0.881694	0.596519	-0.181649	-0.745359	0	0	0	0	0	0	0	0	0	0	0	0
P	P38910	0.0843381	1	1	1	0.481651	1	1	0.486799	0.583709	1.03891	0.0787452	17	13	11	9	7	9	10	9	9	3460277	5260077	2317007	1544570	1657819	2537796	1556299	2160443	1691212	3.67912e+06	1913395	1.80265e+06	0.520069	0.489968	-0.943226	-1.02924	0	0	0	0	0	0	0	0	0	0	0	0
P	Q06497	0.0502134	1	1	1	0.410851	1	1	0.417505	-0.942852	0.155863	-4.77174	0	0	0	3	0	2	0	0	0	148629	237665	223482	287740	192724	243857	157750	102315	137987	203259	241440	132684	1.18785	0.652784	0.24835	-0.615322	0	0	0	0	0	0	0	0	0	0	0	0
P	P32383	0.537097	1	1	1	0.749182	1	1	0.749458	-0.404387	0	0.402672	0	0	8	6	0	0	4	0	0	11986692	12805212	22357742	16952775	16320110	13852039	14505009	14689245	7482322	1.57165e+07	15708308	1.22255e+07	0.999476	0.777876	-0.000756647	-0.362388	0	0	0	0	0	0	0	0	0	0	0	0
P	P54787	0.257367	1	1	1	0.636239	1	1	0.638954	-1.03456	0.225744	0.150738	3	11	9	7	7	6	6	5	1	693403	2177478	1616115	1871206	1289237	1762284	1332198	650373	733885	1.49567e+06	1640909	905485	1.09711	0.605406	0.133708	-0.724024	0	0	0	0	0	0	0	0	0	0	0	0
P	P54786	0.206705	1	1	1	0.611496	1	1	0.614732	0	0	0.011196	4	4	7	6	4	3	4	0	7	730178	926328	730859	1023502	958896	930154	637374	856694	946217	795788	970851	813428	1.21999	1.02217	0.286865	0.0316305	0	0	0	0	0	0	0	0	0	0	0	0
P	Q06494	0.325283	1	1	1	0.663373	1	1	0.665597	-0.369484	0.106842	-0.436955	5	4	0	2	0	0	0	0	4	1496036	1430403	1272654	836672	1530231	1681192	789866	1320561	929185	1.3997e+06	1349365	1013204	0.96404	0.723873	-0.0528346	-0.466191	0	0	0	0	0	0	0	0	0	0	0	0
P	P32381	0.0476708	1	1	1	0.40567	1	1	0.412617	-2.27214	-0.543401	-0.662859	18	30	19	42	33	28	23	27	25	6044374	5365403	3359039	9317135	7425991	8063414	5752797	5347459	7934859	4.92294e+06	8.26885e+06	6.34504e+06	1.67966	1.28887	0.748166	0.366109	0	0	0	0	0	0	0	0	0	0	0	0
P	P54785	0.619872	1	1	1	0.791968	1	1	0.792172	-0.515354	0	0	5	6	6	6	6	4	4	4	4	478016	816125	964923	1316379	747560	779913	1019606	728320	448856	753021	947951	732261	1.25886	0.97243	0.332121	-0.0403334	0	0	0	0	0	0	0	0	0	0	0	0
P	Q06493	0.0339192	1	1	1	0.35916	1	1	0.36696	-0.0426184	0.421574	0.655234	10	10	10	9	10	7	7	6	0	1974764	3262766	3632971	1775240	1527634	1271548	1935490	1685955	1698132	2.95683e+06	1.52481e+06	1.77319e+06	0.515689	0.599693	-0.955426	-0.737704	0	0	0	0	0	0	0	0	0	0	0	0
P	P32380	0.0780966	1	1	1	0.470214	1	1	0.475723	-0.579923	0.401282	0.110378	46	61	57	64	57	49	59	52	53	20868889	20335382	22615446	27942250	24741390	23165876	25570964	23708838	22750296	21273239	25283172	2.401e+07	1.1885	1.12865	0.249138	0.174598	0	0	0	0	0	0	0	0	0	0	0	0
P	P54784	0.742723	1	1	1	0.856253	1	1	0.856375	-0.885375	0.202669	0.0810292	17	27	18	31	20	24	21	13	14	4009914	5779740	4531835	5865267	4495866	4562469	5206018	4036855	4177494	4.77383e+06	4974534	4.47346e+06	1.04204	0.937079	0.0594143	-0.0937574	0	0	0	0	0	0	0	0	0	0	0	0
P	P54783	0.185957	1	1	1	0.594946	1	1	0.598364	0	1.27237	0.00459736	18	28	13	16	14	14	9	11	14	1824616	4207886	2446260	2199105	1424154	1875983	1850636	1474331	1406079	2826254	1.83308e+06	1.57702e+06	0.64859	0.557988	-0.624621	-0.841694	0	0	0	0	0	0	0	0	0	0	0	0
P	P54781	0.0925013	1	1	1	0.487778	1	1	0.492725	-0.159842	0.327073	0.190911	23	24	21	21	18	23	23	15	19	3103111	4289639	3524569	3877977	2780698	2707763	2868500	1891001	2308817	3.63911e+06	3122146	2356106	0.857943	0.647441	-0.221046	-0.62718	0	0	0	0	0	0	0	0	0	0	0	0
P	P54780	0.281939	1	1	1	0.644026	1	1	0.646518	-0.177097	0.805212	0.485801	0	30	0	25	19	0	0	0	0	14164005	23200793	18156440	18395735	15353302	12135505	15205460	12986001	13577768	1.85071e+07	1.52948e+07	1.39231e+07	0.826432	0.752311	-0.275032	-0.410599	0	0	0	0	0	0	0	0	0	0	0	0
P	P53691	0.376047	1	1	1	0.676917	1	1	0.678823	-0.548498	0.372162	0	16	19	12	21	15	15	12	13	11	2674947	4119258	2917408	4118658	3004699	2699451	2940814	2242651	2476695	3.2372e+06	3.27427e+06	2.55339e+06	1.01145	0.788763	0.0164246	-0.342336	0	0	0	0	0	0	0	0	0	0	0	0
P	P38909	0.760034	1	1	1	0.863702	1	1	0.863812	-0.805001	0.0688407	-0.0454156	5	9	7	9	9	11	13	5	9	870370	1157137	839658	1436721	1045373	819531	1261872	893591	968580	955722	1.10054e+06	1.04135e+06	1.15153	1.08959	0.203551	0.123789	0	0	0	0	0	0	0	0	0	0	0	0
P	P38907	0.204367	1	1	1	0.61076	1	1	0.614016	0	-0.963174	0	0	0	0	0	4	0	0	0	0	331949	184164	216866	108332	398427	409049	210515	60196	61136	244326	305269	110616	1.24943	0.452737	0.321273	-1.14325	0	0	0	0	0	0	0	0	0	0	0	0
P	P38904	0.220825	1	1	1	0.624701	1	1	0.627823	-0.593401	0.341362	0.550251	20	31	28	25	25	29	29	17	16	3723301	4625771	8002022	4015616	3345187	5214753	3714261	2751690	2882766	5.45036e+06	4191852	3116239	0.769096	0.571749	-0.378765	-0.806547	0	0	0	0	0	0	0	0	0	0	0	0
P	P32379	0.253696	1	1	1	0.633815	1	1	0.63655	-0.287125	0.696432	0.303948	6	13	7	10	11	10	11	8	12	1177203	1661672	1522221	1581427	1136413	806958	1040859	1008530	1116382	1.4537e+06	1.17493e+06	1055257	0.808237	0.725912	-0.30715	-0.462134	0	0	0	0	0	0	0	0	0	0	0	0
P	P38903	0.621719	1	1	1	0.793106	1	1	0.79331	-0.719398	0.514622	0.566965	17	26	21	23	19	18	17	15	19	4038181	6641178	3413290	8266874	6480805	4485047	8639346	4021781	4484373	4.69755e+06	6.41091e+06	5.71517e+06	1.36473	1.21663	0.44862	0.282887	0	0	0	0	0	0	0	0	0	0	0	0
P	P32377	0.5035	1	1	1	0.733993	1	1	0.734306	0.307427	0.408721	-0.0738525	18	16	17	23	17	19	21	19	13	10292059	3565310	10567820	5273386	4917812	6576814	2674361	2610659	9651195	8.14173e+06	5.58934e+06	4.97874e+06	0.686505	0.611509	-0.542658	-0.709555	0	0	0	0	0	0	0	0	0	0	0	0
P	P38902	0.314183	1	1	1	0.658258	1	1	0.660542	-0.135774	0.0437442	-0.129066	8	8	5	8	9	6	9	7	9	1181809	1841203	1109995	1287225	1221424	1489799	1200895	803591	1093315	1377669	1332816	1.0326e+06	0.967443	0.749527	-0.0477517	-0.415947	0	0	0	0	0	0	0	0	0	0	0	0
P	Q06489	0.652926	1	1	1	0.808914	1	1	0.809094	0	0.613519	-0.304353	9	8	7	6	6	8	7	5	6	1835452	2229885	1522851	1629432	1604023	1894031	1771887	1700459	1653936	1.86273e+06	1709162	1.70876e+06	0.917558	0.917342	-0.124129	-0.124468	0	0	0	0	0	0	0	0	0	0	0	0
P	Q06488	0.730668	1	1	1	0.851245	1	1	0.851376	-1.12482	0	0	24	47	45	57	51	53	55	39	37	3906242	7150997	5295600	8158474	5647619	5234597	6538873	5435294	5368844	5.45095e+06	6.3469e+06	5.781e+06	1.16437	1.06055	0.219545	0.0848133	0	0	0	0	0	0	0	0	0	0	0	0
P	Q06485	0.144385	1	1	1	0.55717	1	1	0.561182	-0.445252	1.35523	0.335959	0	4	5	2	2	5	2	2	2	102512	300187	425064	172432	112607	301945	85757	63496	57696	275921	195661	68983	0.709121	0.25001	-0.495897	-1.99994	0	0	0	0	0	0	0	0	0	0	0	0
P	P53688	0.423728	1	1	1	0.701025	1	1	0.701452	-0.588371	-0.136303	0.523548	0	0	0	4	0	0	0	0	0	224852	248267	345202	282373	337644	297128	309248	254378	84843	272774	305715	216156	1.12076	0.792438	0.164483	-0.335629	0	0	0	0	0	0	0	0	0	0	0	0
P	P53687	0.583854	1	1	1	0.772305	1	1	0.772537	-1.18974	-0.386084	0.270264	0	3	0	0	0	0	0	0	0	33185	36783	43594	69035	50464	31357	58718	13142	36843	37854	50285.3	36234.3	1.3284	0.957213	0.409692	-0.0630884	0	0	0	0	0	0	0	0	0	0	0	0
P	P07834	0.788235	1	1	1	0.88166	1	1	0.881757	-0.599387	0.143388	0.239513	4	11	8	3	3	8	9	6	3	5463556	2351308	6055635	5005801	5179985	5285603	4183601	4647175	4787185	4.6235e+06	5.15713e+06	4.53932e+06	1.11542	0.981793	0.157583	-0.026509	0	0	0	0	0	0	0	0	0	0	0	0
P	P53686	0.352016	1	1	1	0.671113	1	1	0.673176	-0.0782544	-0.361144	0.133368	3	0	2	3	5	0	4	1	2	274769	237968	336607	399775	330917	281372	332072	254774	224810	283115	337355	270552	1.19158	0.955627	0.25288	-0.0654806	0	0	0	0	0	0	0	0	0	0	0	0
P	P53685	0.69167	1	1	1	0.829889	1	1	0.830043	-0.825595	0	0.405799	12	17	16	11	10	11	9	6	8	1158280	2641652	1853806	2059057	1813364	1316977	1990465	1277236	1220418	1.88458e+06	1.7298e+06	1.49604e+06	0.91787	0.793832	-0.123638	-0.333094	0	0	0	0	0	0	0	0	0	0	0	0
P	P52593	0.0210744	1	1	1	0.299995	1	1	0.308923	-0.682227	0.791919	0.704374	26	40	33	34	29	23	30	26	30	5672982	5045607	4791402	4570429	4018626	3743778	6884474	5609327	5443386	5169997	4.11094e+06	5.97906e+06	0.795154	1.15649	-0.330694	0.209756	0	0	0	0	0	0	0	0	0	0	0	0
P	Q08651	0.73461	1	1	1	0.854167	1	1	0.854295	-0.648331	3.80159	0.775862	1	0	0	4	0	0	0	0	0	4130376	849255	4501615	4684973	4352916	493905	4005248	4025615	4526876	3.16042e+06	3.17726e+06	4185913	1.00533	1.32448	0.00767111	0.405428	0	0	0	0	0	0	0	0	0	0	0	0
P	Q08650	0.0550982	1	1	1	0.421472	1	1	0.427932	-0.473279	0	0.0861288	0	0	0	5	0	0	0	0	0	443999	530973	715075	882848	616266	634583	383129	372783	456865	563349	711232	404259	1.26251	0.7176	0.336292	-0.478749	0	0	0	0	0	0	0	0	0	0	0	0
P	P32368	1.58689e-05	1	1	1	0.00426377	1	1	0.00973668	1.60007	1.56901	1.16067	304	266	218	149	142	144	53	46	62	288103081	297304864	230480729	90536054	78301963	99890182	6953916	4431700	6511401	2.71963e+08	8.95761e+07	5.96567e+06	0.329369	0.0219356	-1.60222	-5.51058	0	0	0	0	0	0	0	0	0	0	0	0
P	P32367	0.634171	1	1	1	0.800033	1	1	0.800224	-0.40307	0.33152	0.0983348	8	14	11	14	9	13	9	8	10	3875773	5415902	4802487	4842147	5135315	5113130	4870897	5095479	5078500	4698054	5.0302e+06	5.01496e+06	1.0707	1.06745	0.0985517	0.0941745	0	0	0	0	0	0	0	0	0	0	0	0
P	Q06479	0.262019	1	1	1	0.637661	1	1	0.640293	-0.339248	1.78059	0.304085	0	5	0	0	0	0	0	0	0	365786	945040	603594	549666	711575	552488	498165	290809	352083	638140	604576	380352	0.947404	0.596033	-0.0779485	-0.746537	0	0	0	0	0	0	0	0	0	0	0	0
P	P32366	0.061916	1	1	1	0.439725	1	1	0.445939	-0.0713185	0.855603	0.543637	20	25	20	17	17	16	17	21	15	5740705	7417747	6563695	6541899	5102189	4907321	5092703	3326987	4718138	6574049	5.51714e+06	4379276	0.83923	0.666146	-0.252863	-0.58609	0	0	0	0	0	0	0	0	0	0	0	0
P	P32364	0.408995	1	1	1	0.6937	1	1	0.695521	-0.157194	0.217292	0	12	15	21	13	14	18	17	8	13	3944429	29637030	4777935	4935278	4942427	3982876	4464618	3209366	3670223	1.27865e+07	4.62019e+06	3.7814e+06	0.361335	0.295735	-1.46859	-1.75762	0	0	0	0	0	0	0	0	0	0	0	0
P	P32363	0.502044	1	1	1	0.733737	1	1	0.734053	-0.514776	0.414295	0.583076	4	5	10	3	4	3	0	0	0	799603	1430293	764409	1285221	236044	209271	679368	904531	346713	998102	576845	643537	0.577942	0.644761	-0.791002	-0.633163	0	0	0	0	0	0	0	0	0	0	0	0
P	P32361	0.997488	1	1	1	0.999035	1	1	0.999036	-0.70869	0	0.169976	9	8	16	15	10	9	10	8	8	13505489	14332183	9202079	15870972	12857522	8469300	15083083	8172183	14365614	1.23466e+07	1.23993e+07	1.25403e+07	1.00427	1.01569	0.00614267	0.0224592	0	0	0	0	0	0	0	0	0	0	0	0
P	Q04299	0.0367561	1	1	1	0.370256	1	1	0.377782	0.299844	1.51048	1.55478	0	3	4	0	0	0	0	0	0	36161	103751	90036	10796	35899	26844	30246	12870	0	76649.3	24513	14372	0.319807	0.187503	-1.64473	-2.41501	0	0	0	0	0	0	0	0	0	0	0	0
P	P06738	0.146163	1	1	1	0.558193	1	1	0.562167	-0.94113	0.0625427	0	0	7	2	6	0	6	1	0	0	268987	404878	515994	791571	450566	560639	458446	352093	334940	396620	600925	381826	1.51512	0.962701	0.59943	-0.0548396	0	0	0	0	0	0	0	0	0	0	0	0
P	P02381	0.00153672	1	1	1	0.0706928	1	1	0.0772483	0	0	0.361614	3	0	5	10	5	9	0	0	0	2589145	2285871	2097586	1366731	1611646	1237366	2476153	2980109	2576396	2.3242e+06	1.40525e+06	2.67755e+06	0.604615	1.15203	-0.72591	0.20418	0	0	0	0	0	0	0	0	0	0	0	0
P	P24784	0.0862472	1	1	1	0.481694	1	1	0.486799	-0.32107	0.865419	0.255741	26	34	28	24	30	24	28	27	28	23358130	22135972	23869033	25457769	26517262	26431596	25431688	22055769	25818958	23121045	2.61355e+07	2.44355e+07	1.13038	1.05685	0.176806	0.0797703	0	0	0	0	0	0	0	0	0	0	0	0
P	P24783	0.559572	1	1	1	0.761266	1	1	0.761521	-0.339022	0.574631	0.456342	43	74	64	57	49	55	61	47	53	14003517	25076401	16133444	19853321	13826479	13825127	17446013	11694153	14411546	18404454	1.5835e+07	1.45172e+07	0.860388	0.788789	-0.21694	-0.342288	0	0	0	0	0	0	0	0	0	0	0	0
P	Q08649	0.530697	1	1	1	0.746439	1	1	0.746721	-1.08946	0.133301	0	8	11	14	13	16	9	8	11	10	18269112	1431601	12440781	21084807	13801592	1372765	5014334	5122271	5293994	1.07138e+07	12086388	5143533	1.12811	0.480083	0.173909	-1.05864	0	0	0	0	0	0	0	0	0	0	0	0
P	Q08647	0.381385	1	1	1	0.678352	1	1	0.680253	-0.175804	0.687478	0.508254	21	28	16	18	9	14	18	12	12	1589683	3337406	5355088	2491890	1989071	1814577	2678631	2090092	2551519	3.42739e+06	2.09851e+06	2.44008e+06	0.612277	0.711935	-0.707744	-0.490183	0	0	0	0	0	0	0	0	0	0	0	0
P	Q08645	0.686717	1	1	1	0.827254	1	1	0.827411	-0.37183	0	0	9	13	11	12	6	8	6	7	9	899081	1494488	1204408	942945	898389	1076410	844373	728208	1562543	1.19933e+06	972581	1.04504e+06	0.81094	0.871357	-0.302333	-0.198663	0	0	0	0	0	0	0	0	0	0	0	0
P	Q08641	0.12083	1	1	1	0.531806	1	1	0.536235	-0.434701	0.39665	-0.0427186	6	11	7	12	7	4	8	7	8	1011164	1199366	526698	1048470	820154	1732490	1220209	2559824	1994230	912409	1.20037e+06	1.92475e+06	1.31561	2.10953	0.395728	1.07692	0	0	0	0	0	0	0	0	0	0	0	0
P	P33442	0.408905	1	1	1	0.6937	1	1	0.695521	-0.30081	0.594856	0.334315	79	89	65	71	79	63	85	67	69	41587109	71102731	54501721	54346242	43535940	35435133	52135760	38949646	43510435	5.57305e+07	44439105	4.48653e+07	0.797393	0.80504	-0.326638	-0.312868	0	0	0	0	0	0	0	0	0	0	0	0
P	P33441	0.866276	1	1	1	0.928027	1	1	0.928088	-0.683936	0.178575	-0.156186	17	18	13	14	14	14	17	16	12	1844909	6684644	1981906	3788760	1699687	3801974	4865039	3237298	3587682	3.50382e+06	3096807	3896673	0.883837	1.11212	-0.178147	0.153314	0	0	0	0	0	0	0	0	0	0	0	0
P	P32356	0.339271	1	1	1	0.666824	1	1	0.668953	-0.0939257	0.0908657	0	8	15	12	12	5	7	10	7	8	2086070	3585482	3247171	3587775	3093344	4262914	2825716	3366965	2606308	2.97291e+06	3648011	2.933e+06	1.22709	0.986575	0.295235	-0.0194994	0	0	0	0	0	0	0	0	0	0	0	0
P	P32354	0.866877	1	1	1	0.928027	1	1	0.928088	-0.0677382	0.268579	0	7	14	11	14	8	5	10	6	11	1556280	3713291	1394784	3547948	2246550	1258198	2588267	1800617	1291159	2.22145e+06	2.3509e+06	1.89335e+06	1.05827	0.852302	0.0817096	-0.230563	0	0	0	0	0	0	0	0	0	0	0	0
P	Q07551	0.0842075	1	1	1	0.481651	1	1	0.486799	-0.132035	0.260611	-0.325064	19	23	11	15	12	19	10	7	7	1957744	3054261	1863839	2612341	2148150	2213848	1644336	1437806	1398932	2291948	2.32478e+06	1.49369e+06	1.01432	0.651713	0.0205197	-0.617692	0	0	0	0	0	0	0	0	0	0	0	0
P	P32353	0.0436493	1	1	1	0.39672	1	1	0.404039	0.0775548	0.104566	0.458599	7	14	8	7	8	7	3	3	3	2727730	2989194	2507383	3030147	2406987	1194024	1525586	1149347	770265	2.74144e+06	2210386	1.1484e+06	0.806288	0.418904	-0.310633	-1.25531	0	0	0	0	0	0	0	0	0	0	0	0
P	P32352	0.000812817	1	1	1	0.0523301	1	1	0.0591007	0.19062	0.865316	0.513414	8	8	10	8	8	6	7	7	9	2642473	2628516	2570300	2258620	1725695	1948982	1667179	1372200	1394486	2613763	1.97777e+06	1477955	0.756674	0.565451	-0.402257	-0.822526	0	0	0	0	0	0	0	0	0	0	0	0
P	P32351	0.91653	1	1	1	0.956603	1	1	0.956642	-0.595073	0.512434	0.287212	6	10	6	8	10	7	7	9	8	903547	2628060	779265	2067341	999466	424768	1807344	918952	1304881	1.43696e+06	1.16386e+06	1.34373e+06	0.809946	0.935119	-0.304102	-0.0967786	0	0	0	0	0	0	0	0	0	0	0	0
P	P32350	0.179078	1	1	1	0.589643	1	1	0.593132	-0.795543	0	0.0756086	0	0	0	5	0	0	0	0	0	229093	241376	283776	418091	282067	257400	247255	214367	224307	251415	319186	228643	1.26956	0.909425	0.344327	-0.136974	0	0	0	0	0	0	0	0	0	0	0	0
P	Q03195	0.24737	1	1	1	0.632642	1	1	0.63539	-0.444885	0.352082	0.542136	43	51	43	41	38	35	46	32	44	6798253	16052967	11743749	11063841	7250644	7382807	8218507	5352598	7027832	1.15317e+07	8565764	6.86631e+06	0.742804	0.595432	-0.428946	-0.747992	0	0	0	0	0	0	0	0	0	0	0	0
P	P32349	0.171167	1	1	1	0.582259	1	1	0.585885	-0.335339	0.534848	1.09054	47	64	68	56	44	49	48	39	40	6420973	10291076	9121382	8349804	6252652	5041361	7106204	5021036	5167519	8.61114e+06	6547939	5.76492e+06	0.760403	0.669472	-0.395164	-0.578904	0	0	0	0	0	0	0	0	0	0	0	0
P	P32347	0.0636024	1	1	1	0.443155	1	1	0.449297	0	0.0146383	0.0437076	9	6	5	3	5	8	5	7	0	923265	1486803	1293521	1190769	750209	1111828	797635	716265	499902	1.23453e+06	1017602	671267	0.824283	0.543743	-0.278788	-0.879002	0	0	0	0	0	0	0	0	0	0	0	0
P	P32345	0.563709	1	1	1	0.762925	1	1	0.763175	0	0	0.674443	3	6	10	5	4	3	5	0	4	386176	421581	423650	403224	374446	418441	399610	361815	407725	410469	398704	389717	0.971337	0.949442	-0.0419564	-0.0748476	0	0	0	0	0	0	0	0	0	0	0	0
P	Q07541	0.397989	1	1	1	0.687407	1	1	0.68926	0.0453177	0.814606	0	6	8	4	7	7	4	8	7	10	751148	1158654	571359	936429	637196	545183	583399	522529	613665	827054	706269	573198	0.853958	0.69306	-0.227762	-0.528948	0	0	0	0	0	0	0	0	0	0	0	0
P	Q07540	0.218875	1	1	1	0.623968	1	1	0.62713	0.278911	1.51072	-0.0227663	3	0	3	0	0	2	0	4	0	31413	53323	28292	25891	18713	28742	30737	26504	21777	37676	24448.7	26339.3	0.648919	0.699101	-0.62389	-0.516427	0	0	0	0	0	0	0	0	0	0	0	0
P	P32342	0.374106	1	1	1	0.676917	1	1	0.678823	-0.317069	0.240034	0.735324	7	7	9	7	6	10	7	9	9	855650	1134505	1413048	1327767	1043678	794258	1146354	598461	645582	1134401	1.05523e+06	796799	0.930213	0.702396	-0.104367	-0.509643	0	0	0	0	0	0	0	0	0	0	0	0
P	P32341	0.642575	1	1	1	0.802799	1	1	0.802986	-0.0134	0.0682093	-0.832104	2	3	2	3	0	7	0	0	0	12621138	16018742	9345007	13554009	14779881	14290146	13813653	12782188	12803140	12661629	14208012	1.3133e+07	1.12213	1.03723	0.166242	0.0527328	0	0	0	0	0	0	0	0	0	0	0	0
P	P32340	0.435283	1	1	1	0.703121	1	1	0.703523	-0.879915	0.139836	-0.0903073	16	22	20	24	20	22	18	14	13	1588168	12816011	5300103	2730386	1923627	5599326	1246149	3459589	3707019	6568094	3.41778e+06	2.80425e+06	0.520361	0.426951	-0.942415	-1.22786	0	0	0	0	0	0	0	0	0	0	0	0
P	Q06451	0.511553	1	1	1	0.738397	1	1	0.7387	0.151875	0	1.54689	0	7	6	0	0	0	0	0	0	2100246	1535026	3887190	2083934	1666725	2653631	1683812	1932610	1591262	2.50749e+06	2.13476e+06	1.73589e+06	0.851356	0.692285	-0.232166	-0.530563	0	0	0	0	0	0	0	0	0	0	0	0
P	P07806	0.12977	1	1	1	0.539877	1	1	0.544047	0.0340638	0.754265	0.0118202	94	103	61	77	80	62	76	73	71	16099869	20910874	13907345	13900776	13982016	11743702	14698618	10625014	11486362	16972696	1.32088e+07	12269998	0.77824	0.722926	-0.361713	-0.468081	0	0	0	0	0	0	0	0	0	0	0	0
P	Q04279	0.468485	1	1	1	0.718522	1	1	0.71888	-0.460077	0.251201	0.127625	14	28	18	27	16	19	15	18	21	13815212	12484524	21050711	15909401	18308610	14211819	14047337	13961400	11479387	1.57835e+07	1.61433e+07	13162708	1.0228	0.833955	0.0325179	-0.261959	0	0	0	0	0	0	0	0	0	0	0	0
P	Q04272	0.995401	1	1	1	0.99795	1	1	0.997952	-0.411794	0	0	0	4	1	2	2	1	2	4	2	454358	570480	317638	677612	489775	197706	431879	410547	485514	447492	455031	442647	1.01685	0.989172	0.0241029	-0.0157063	0	0	0	0	0	0	0	0	0	0	0	0
P	P81451	0.0166914	1	1	1	0.26679	1	1	0.275768	-0.141282	0.0617993	1.25273	3	3	5	3	3	4	4	0	0	150787	210111	222266	197203	185506	144964	113641	104237	60753	194388	175891	92877	0.904845	0.477792	-0.144257	-1.06555	0	0	0	0	0	0	0	0	0	0	0	0
P	P05626	0.579191	1	1	1	0.769926	1	1	0.770162	0	0	0	15	17	17	16	17	14	11	11	12	9288527	8028363	4962084	8040147	9436305	6329868	7799549	4801746	6496965	7.42632e+06	7935440	6.36609e+06	1.06856	0.857232	0.0956618	-0.222242	0	0	0	0	0	0	0	0	0	0	0	0
P	Q08622	0.648737	1	1	1	0.806512	1	1	0.806695	-0.784239	0.469266	0.182168	11	9	9	11	7	8	7	8	9	2768665	3129449	2794577	4299943	2537026	2171395	2215079	2898749	2330333	2.89756e+06	3002788	2481387	1.03631	0.85637	0.0514623	-0.223694	0	0	0	0	0	0	0	0	0	0	0	0
P	Q03180	0.774292	1	1	1	0.873579	1	1	0.873683	-0.376605	5.20164	0	0	2	0	0	0	0	0	0	0	295019	565311	0	497266	316311	0	957623	168175	228647	286777	271192	451482	0.945657	1.57433	-0.0806113	0.65474	0	0	0	0	0	0	0	0	0	0	0	0
P	P32339	0.265551	1	1	1	0.638481	1	1	0.641114	-0.264567	1.01347	0.352577	0	3	2	3	0	4	0	0	0	122481	269045	156370	195879	127084	137228	101862	88022	132149	182632	153397	107344	0.839924	0.587763	-0.251669	-0.766694	0	0	0	0	0	0	0	0	0	0	0	0
P	P32338	0.382566	1	1	1	0.678615	1	1	0.680506	-0.125644	0.729857	0	6	12	7	6	9	7	7	3	8	446631	943148	932389	565207	587393	736940	714433	354019	514589	774056	629847	527680	0.813697	0.681708	-0.297437	-0.552774	0	0	0	0	0	0	0	0	0	0	0	0
P	P33421	0.232876	1	1	1	0.6305	1	1	0.633467	0.163192	0.758608	-0.119575	3	3	3	4	3	3	2	1	2	415408	2052590	742824	398239	373955	347543	484364	193654	444154	1070274	373246	374057	0.348738	0.349497	-1.51978	-1.51665	0	0	0	0	0	0	0	0	0	0	0	0
P	P32337	0.602123	1	1	1	0.782152	1	1	0.782368	-0.714725	0.412759	0.433354	41	54	52	56	52	42	55	50	40	3981868	6399287	5129953	6510676	4407332	3769606	5346853	3682133	3392295	5.17037e+06	4.89587e+06	4140427	0.946909	0.800799	-0.0787017	-0.320488	0	0	0	0	0	0	0	0	0	0	0	0
P	Q06449	0.429834	1	1	1	0.702889	1	1	0.703304	-1.33073	-0.34717	-0.208348	9	7	8	12	6	8	10	5	8	728109	1022738	836279	1590079	1159713	948802	634349	1481906	575317	862375	1.23286e+06	897191	1.42961	1.04037	0.515627	0.0570987	0	0	0	0	0	0	0	0	0	0	0	0
P	Q07533	0.438626	1	1	1	0.7041	1	1	0.704496	-0.309642	0.107177	0.0364443	18	20	16	18	15	15	18	13	13	2179683	1711686	3331146	2748156	1915731	2269781	2035165	1869946	1570429	2407505	2.31122e+06	1825180	0.960007	0.758121	-0.0588825	-0.3995	0	0	0	0	0	0	0	0	0	0	0	0
P	P32336	0.488826	1	1	1	0.724261	1	1	0.724586	-1.00008	0.866231	0.864055	27	42	35	32	27	30	27	28	32	3248911	6733499	4222786	4561428	3827647	3601390	3927680	3034741	3822736	4.73507e+06	3.99682e+06	3.59505e+06	0.84409	0.75924	-0.244531	-0.397372	0	0	0	0	0	0	0	0	0	0	0	0
P	Q07532	0.497177	1	1	1	0.730701	1	1	0.73102	-0.588065	0.455596	1.02427	3	5	6	5	2	2	2	3	3	283312	412658	279238	413080	233561	140944	274511	205320	212335	325069	262528	230722	0.807607	0.709762	-0.308274	-0.494592	0	0	0	0	0	0	0	0	0	0	0	0
P	P32335	0.293176	1	1	1	0.648894	1	1	0.651301	0	0.482307	0	8	14	5	8	7	5	5	4	6	708178	1113471	642647	862978	430629	417410	650564	492402	498610	821432	570339	547192	0.694323	0.666144	-0.526321	-0.586094	0	0	0	0	0	0	0	0	0	0	0	0
P	P32333	0.202827	1	1	1	0.61076	1	1	0.614016	-1.3449	0	0	41	65	62	92	82	61	72	48	44	7292069	12331265	9253765	14313972	11011068	11887928	11368470	7522638	8442024	9.6257e+06	1.24043e+07	9111044	1.28867	0.946533	0.36588	-0.079275	0	0	0	0	0	0	0	0	0	0	0	0
P	P32332	0.091766	1	1	1	0.487778	1	1	0.492725	0.571887	1.30288	1.31644	28	38	21	19	17	16	26	20	26	2733119	4247299	3488705	2524042	2167921	2413938	3407963	2646726	2763011	3.48971e+06	2.36863e+06	2.93923e+06	0.678748	0.842258	-0.559051	-0.247666	0	0	0	0	0	0	0	0	0	0	0	0
P	P32331	0.159414	1	1	1	0.567768	1	1	0.571487	-0.119535	1.6415	0.399279	2	10	3	2	1	3	3	2	2	317325	732001	378217	351254	220436	262356	284249	234033	210743	475848	278015	243008	0.584253	0.510685	-0.775335	-0.969494	0	0	0	0	0	0	0	0	0	0	0	0
P	P32330	0.0256762	1	1	1	0.326574	1	1	0.335195	-0.342027	0	0.253635	7	6	6	11	10	7	0	0	0	2334514	1973133	2575327	3045304	2860844	2767779	2537572	2583505	2538645	2.29432e+06	2891309	2.55324e+06	1.2602	1.11285	0.333653	0.15426	0	0	0	0	0	0	0	0	0	0	0	0
P	Q05359	0.0259558	1	1	1	0.327226	1	1	0.335784	-0.164552	0.674399	0.639528	12	14	14	12	12	14	12	9	11	3706113	5052168	5718373	4187321	3112794	3725237	3132919	2257850	2420268	4.82555e+06	3.67512e+06	2603679	0.761595	0.539561	-0.392903	-0.890142	0	0	0	0	0	0	0	0	0	0	0	0
P	P25847	0.75977	1	1	1	0.863631	1	1	0.863741	-0.842102	0.0478256	0.323954	22	39	31	42	30	24	35	18	22	5572631	7537365	7411650	8637283	6630764	5543999	7140880	5687695	5933373	6.84055e+06	6.93735e+06	6.25398e+06	1.01415	0.914252	0.0202723	-0.129337	0	0	0	0	0	0	0	0	0	0	0	0
P	P25846	0.683406	1	1	1	0.826897	1	1	0.827058	-0.720161	0	0.24228	22	33	29	30	32	27	26	20	19	3338941	5492611	5208910	7915990	4353668	4248366	5018605	3367101	5027111	4680154	5506008	4470939	1.17646	0.955297	0.234451	-0.0659781	0	0	0	0	0	0	0	0	0	0	0	0
P	P31244	0.427605	1	1	1	0.702346	1	1	0.702766	-0.45581	0.189597	0.439648	7	13	14	10	12	11	7	5	9	19694918	15463412	18407983	18234215	16128601	32638204	6545143	18471850	19045638	1.78554e+07	2.23337e+07	1.46875e+07	1.25081	0.822581	0.322857	-0.28177	0	0	0	0	0	0	0	0	0	0	0	0
P	Q06440	0.164946	1	1	1	0.575865	1	1	0.579563	-2.42549	0.0945296	-0.671688	73	116	104	134	141	112	127	128	124	12040439	45343211	23316491	60411822	41474088	45685399	45577098	29151637	37169465	26900047	4.91904e+07	37299400	1.82864	1.38659	0.870769	0.471544	0	0	0	0	0	0	0	0	0	0	0	0
P	P54730	0.508554	1	1	1	0.736367	1	1	0.736675	0.130532	0	-0.0454937	3	8	8	6	7	8	8	4	5	2112206	1963007	1241129	1190039	1103796	1494968	1276512	1228924	2695946	1772114	1.26293e+06	1733794	0.712671	0.978376	-0.488692	-0.0315389	0	0	0	0	0	0	0	0	0	0	0	0
P	P81449	0.0495274	1	1	1	0.408672	1	1	0.415469	-0.322117	0.753055	0.115763	2	4	6	3	2	4	2	3	2	447151	934465	647333	578295	428979	546408	320841	271838	265256	676316	517894	285978	0.765757	0.422847	-0.385041	-1.24179	0	0	0	0	0	0	0	0	0	0	0	0
P	Q04264	0.351273	1	1	1	0.671113	1	1	0.673176	-1.14882	0.0217977	0.226098	18	30	37	42	31	26	29	23	26	3637906	4383059	3859374	5439915	4115125	3543654	3744508	2342095	3971037	3960113	4.36623e+06	3.35255e+06	1.10255	0.846579	0.140847	-0.240284	0	0	0	0	0	0	0	0	0	0	0	0
P	P06704	0.642552	1	1	1	0.802799	1	1	0.802986	-0.936177	0.615346	0.714678	16	12	18	20	19	16	17	14	18	1522679	4101417	2586939	3217234	1733348	1498167	2242319	1847595	2069579	2.73701e+06	2149583	2.05316e+06	0.785376	0.750148	-0.348545	-0.414752	0	0	0	0	0	0	0	0	0	0	0	0
P	Q03178	0.787992	1	1	1	0.88166	1	1	0.881757	-0.475066	1.24341	0.237162	4	5	3	3	0	0	8	0	0	573881	1019155	378554	920855	562589	261793	1671956	412815	478300	657197	581746	854357	0.885193	1.3	-0.175937	0.378514	0	0	0	0	0	0	0	0	0	0	0	0
P	Q03177	0.224524	1	1	1	0.627814	1	1	0.630922	-0.868364	0.182234	0.265939	13	26	23	30	24	18	25	14	22	7063508	9808732	6675477	7720881	5778589	4445860	5891289	4956727	6397340	7849239	5.98178e+06	5748452	0.762084	0.732358	-0.391979	-0.449379	0	0	0	0	0	0	0	0	0	0	0	0
P	P06701	0.530063	1	1	1	0.746394	1	1	0.746678	-0.730147	0.372522	0.529778	42	54	46	52	41	41	43	36	29	6652416	10133133	9294210	13560258	7654626	7408067	9819035	4824579	6231709	8693253	9.54098e+06	6958441	1.09752	0.800442	0.134242	-0.321132	0	0	0	0	0	0	0	0	0	0	0	0
P	P52553	0.14707	1	1	1	0.558392	1	1	0.562339	0.519399	0.713673	0	8	7	6	3	2	2	6	4	2	822130	857838	557399	570178	480178	529822	577459	773477	600256	745789	526726	650397	0.706267	0.872093	-0.501715	-0.197446	0	0	0	0	0	0	0	0	0	0	0	0
P	P06700	0.427048	1	1	1	0.702346	1	1	0.702766	-0.734496	0.718746	0.815217	25	35	37	31	28	29	27	23	23	5244834	8494947	10194816	9172930	7694361	6372314	7270757	5473555	5646437	7978199	7746535	6.13025e+06	0.970963	0.768375	-0.042512	-0.380117	0	0	0	0	0	0	0	0	0	0	0	0
P	P22579	0.23809	1	1	1	0.632642	1	1	0.63539	-0.863735	0.164577	0.202559	51	68	57	70	60	42	47	38	45	11027798	10184607	11421743	16349637	14632016	11013373	13499810	10790314	7001023	1.0878e+07	13998342	1.04304e+07	1.28684	0.958847	0.363836	-0.0606278	0	0	0	0	0	0	0	0	0	0	0	0
P	P33419	0.108191	1	1	1	0.512241	1	1	0.516887	-0.682703	0	0	15	21	14	19	14	17	14	18	18	2857704	3823753	3231091	3563642	2946228	3748500	2647980	2417279	2887462	3.30418e+06	3.41946e+06	2650907	1.03489	0.802288	0.0494737	-0.317807	0	0	0	0	0	0	0	0	0	0	0	0
P	P33418	0.789954	1	1	1	0.882542	1	1	0.882638	-0.847819	0.487086	0.638087	12	14	17	17	14	12	12	9	10	566885	1025111	877801	1119142	798091	497042	906720	587571	580712	823266	804758	691668	0.97752	0.840151	-0.0328025	-0.251279	0	0	0	0	0	0	0	0	0	0	0	0
P	P33417	0.383024	1	1	1	0.678615	1	1	0.680506	-0.223367	0	0	5	6	5	3	6	3	8	3	5	3970895	5572638	4086702	4744155	1627003	3765422	2846749	904187	4502268	4.54341e+06	3378860	2751068	0.743683	0.605507	-0.427239	-0.723784	0	0	0	0	0	0	0	0	0	0	0	0
P	P33416	0.304002	1	1	1	0.655478	1	1	0.657787	-0.482653	0.353229	0	32	35	28	37	29	24	26	19	17	4290029	5430867	3685476	5302416	14914786	4165399	4057013	3348344	3317758	4.46879e+06	8.12753e+06	3.57437e+06	1.81873	0.799852	0.862933	-0.322195	0	0	0	0	0	0	0	0	0	0	0	0
P	Q07528	0.602452	1	1	1	0.782152	1	1	0.782368	-0.878732	0	0.295157	3	8	0	2	3	2	5	2	5	706439	835419	4946453	1113245	952983	5848445	910893	709950	1002999	2.16277e+06	2.63822e+06	874614	1.21984	0.404395	0.286687	-1.30616	0	0	0	0	0	0	0	0	0	0	0	0
P	Q07527	0.918408	1	1	1	0.957205	1	1	0.957243	-0.406923	0.0390615	0.274349	26	39	27	37	32	35	33	22	27	4805239	4062350	6883563	7890253	4233464	3951831	5260787	5164578	4136817	5250384	5358516	4.85406e+06	1.0206	0.924515	0.0294106	-0.113231	0	0	0	0	0	0	0	0	0	0	0	0
P	P32329	0.179175	1	1	1	0.589643	1	1	0.593132	-1.63541	0.934877	0.478163	2	4	4	3	0	0	0	2	0	133771	237373	250390	301238	164486	175145	65267	159401	116829	207178	213623	113832	1.03111	0.549442	0.0441962	-0.86396	0	0	0	0	0	0	0	0	0	0	0	0
P	P33412	0.330073	1	1	1	0.665706	1	1	0.667906	-0.538376	-0.39013	-0.142279	2	0	1	1	1	1	2	1	1	40220	36340	30652	58413	47624	33829	54800	35064	53587	35737.3	46622	47817	1.30457	1.33801	0.383579	0.420092	0	0	0	0	0	0	0	0	0	0	0	0
P	P32328	0.242994	1	1	1	0.632642	1	1	0.63539	-0.0805048	0	0.678465	9	14	11	10	12	13	9	4	9	4441165	3988345	5241989	3506689	4476427	3586812	4606959	2846035	1989113	4.55717e+06	3.85664e+06	3147369	0.846281	0.690642	-0.240792	-0.533991	0	0	0	0	0	0	0	0	0	0	0	0
P	P33411	0.251836	1	1	1	0.632642	1	1	0.63539	-1.71865	0.23562	0.556905	0	3	7	6	0	1	1	0	0	114432	203771	314910	339072	175502	240154	161373	119197	130452	211038	251576	137007	1.19209	0.649208	0.253494	-0.623247	0	0	0	0	0	0	0	0	0	0	0	0
P	P32327	0.421321	1	1	1	0.700802	1	1	0.701232	-0.200997	0.121705	0	38	59	48	53	42	39	56	31	41	5515810	7358491	5532328	6800007	5578058	5295829	6007874	3976136	5220211	6135543	5891298	5.06807e+06	0.960192	0.826019	-0.0586055	-0.275754	0	0	0	0	0	0	0	0	0	0	0	0
P	P32325	0.347551	1	1	1	0.669627	1	1	0.67171	-0.778345	0.471749	0.22828	3	10	8	8	7	4	9	6	8	28831910	25079899	28347846	30236437	27555624	36553240	28179855	28459722	31469242	27419885	3.14484e+07	2.93696e+07	1.14692	1.07111	0.197766	0.0991014	0	0	0	0	0	0	0	0	0	0	0	0
P	P32324	0.433264	1	1	1	0.703121	1	1	0.703523	-0.403636	0.708356	0.344886	243	268	240	244	229	223	260	228	233	127185957	230972984	160285996	178483185	127166003	118750176	152575256	107515058	133818054	172814979	1.41466e+08	1.31303e+08	0.818601	0.759788	-0.288768	-0.396331	0	0	0	0	0	0	0	0	0	0	0	0
P	Q06436	0.797871	1	1	1	0.887006	1	1	0.887098	-0.654358	0	0.397304	22	17	20	21	18	14	22	18	16	1984872	1830241	4127225	4483132	2975242	2159126	3404203	2298692	2559234	2647446	3.20583e+06	2754043	1.21092	1.04026	0.276098	0.0569498	0	0	0	0	0	0	0	0	0	0	0	0
P	P53633	0.320298	1	1	1	0.660972	1	1	0.66322	0.29161	1.17453	-0.342629	6	6	4	4	6	5	6	4	4	627763	987262	364228	495549	441210	491316	441029	446848	382824	659751	476025	423567	0.721522	0.64201	-0.470884	-0.639331	0	0	0	0	0	0	0	0	0	0	0	0
P	P53632	0.0504077	1	1	1	0.410851	1	1	0.417505	-0.194201	0.365845	0.313933	11	14	14	11	6	10	9	8	8	2860296	3269491	2674439	2506424	2638034	2389830	2334030	2574548	2439355	2934742	2.51143e+06	2449311	0.855758	0.834592	-0.224725	-0.260858	0	0	0	0	0	0	0	0	0	0	0	0
P	P53631	0.913991	1	1	1	0.955366	1	1	0.955406	-0.905607	-5.69876	6.02572	0	0	0	0	0	2	0	0	0	65540	35710	192939	117032	153697	28909	90281	96131	54335	98063	99879.3	80249	1.01852	0.818341	0.0264773	-0.289225	0	0	0	0	0	0	0	0	0	0	0	0
P	Q03162	0.213762	1	1	1	0.618652	1	1	0.62184	-2.06111	0.456395	1.68155	3	7	5	0	0	0	0	0	0	713534	584976	1517677	798235	501264	370901	444635	390377	478698	938729	556800	437903	0.593142	0.466485	-0.75355	-1.1001	0	0	0	0	0	0	0	0	0	0	0	0
P	Q03161	0.365296	1	1	1	0.676631	1	1	0.678633	-0.0155341	0.958449	0.211846	6	19	11	8	8	10	10	8	7	1631045	2842690	1753330	2008100	1449239	1673241	1697652	1476828	1486719	2.07569e+06	1.71019e+06	1553733	0.823916	0.748539	-0.27943	-0.417851	0	0	0	0	0	0	0	0	0	0	0	0
P	Q08601	0.334782	1	1	1	0.666417	1	1	0.668558	-0.492109	1.39824	0.538402	11	21	15	13	9	11	11	9	9	1320765	3445987	2064106	1772889	1167668	1234773	2062623	1001101	1505710	2.27695e+06	1.39178e+06	1.52314e+06	0.611245	0.66894	-0.710177	-0.580051	0	0	0	0	0	0	0	0	0	0	0	0
P	P32319	0.116425	1	1	1	0.522803	1	1	0.52726	-0.13821	0.00573251	0	17	17	14	12	13	13	12	12	10	10671273	11133211	17516689	10100413	11851103	14077257	8326752	9573341	4505390	1.31071e+07	12009591	7.46849e+06	0.916269	0.569807	-0.126157	-0.811455	0	0	0	0	0	0	0	0	0	0	0	0
P	P32317	0.985242	1	1	1	0.993096	1	1	0.993104	-1.06132	0.595409	0.00917961	3	10	4	9	6	0	6	0	0	1518232	816760	4227486	2278545	3105610	1507463	2859071	2429768	1763775	2.18749e+06	2297206	2.35087e+06	1.05015	1.07469	0.0706021	0.103917	0	0	0	0	0	0	0	0	0	0	0	0
P	P33401	0.649734	1	1	1	0.807152	1	1	0.807334	0	0.254107	0.247159	12	15	11	10	8	13	6	8	11	4448245	4157778	2552280	3318014	4103586	1929771	3218022	3143296	3059073	3.71943e+06	3.11712e+06	3.14013e+06	0.838064	0.844249	-0.254868	-0.244259	0	0	0	0	0	0	0	0	0	0	0	0
P	P33400	0.0386717	1	1	1	0.379565	1	1	0.387167	-0.387308	0.460603	-0.0455583	4	10	0	7	2	4	5	0	7	704057	644340	600029	596526	508005	624305	487144	533078	523250	649475	576279	514491	0.887299	0.792164	-0.172508	-0.33613	0	0	0	0	0	0	0	0	0	0	0	0
P	P32316	0.285342	1	1	1	0.644946	1	1	0.647409	-1.10898	0.647881	0.22521	7	7	7	10	8	5	0	4	0	6826087	7094894	2892751	4966528	4828007	2809731	3713557	3845865	2440610	5.60458e+06	4201422	3333344	0.749641	0.594754	-0.415728	-0.749635	0	0	0	0	0	0	0	0	0	0	0	0
P	P53629	0.756379	1	1	1	0.863631	1	1	0.863741	0	0.259356	0.661846	3	6	4	4	0	6	0	0	2	100477	530034	271874	237835	228002	281154	267658	127006	259416	300795	248997	218027	0.827796	0.724835	-0.272652	-0.464276	0	0	0	0	0	0	0	0	0	0	0	0
P	P53628	0.143069	1	1	1	0.554088	1	1	0.558093	-0.725756	0.205015	0.438441	17	25	21	22	19	17	13	15	13	1832667	2808028	3424634	3061441	2479775	3521905	2556460	1434917	1309431	2688443	3.02104e+06	1766936	1.12371	0.657234	0.168275	-0.605521	0	0	0	0	0	0	0	0	0	0	0	0
P	P53622	0.176148	1	1	1	0.589643	1	1	0.593132	-0.589353	0.583398	0.38933	75	119	91	107	88	77	93	66	75	18248089	27255592	20385625	22405907	19224994	13799080	17213609	14398767	13856369	21963102	1.84767e+07	1.51562e+07	0.841259	0.690078	-0.249378	-0.535169	0	0	0	0	0	0	0	0	0	0	0	0
P	P41697	0.339694	1	1	1	0.666824	1	1	0.668953	-1.01099	0	0	0	17	11	12	7	9	11	9	8	835748	1182774	1454153	1214668	1203675	662321	828649	743583	886910	1.15756e+06	1026888	819714	0.887116	0.708141	-0.172806	-0.497892	0	0	0	0	0	0	0	0	0	0	0	0
P	P41696	0.575455	1	1	1	0.76781	1	1	0.768049	0	0	0.149308	0	6	5	5	5	7	0	7	5	14230286	13698722	12478030	11065413	13940083	13833333	12555143	13111596	11608743	1.3469e+07	1.29463e+07	1.24252e+07	0.96119	0.9225	-0.0571069	-0.11638	0	0	0	0	0	0	0	0	0	0	0	0
P	P41695	0.00244516	1	1	1	0.0851501	1	1	0.0916712	-0.283592	0.44282	0.392166	4	8	3	4	4	3	9	7	3	9530607	15097257	11985764	10428135	7101515	5938465	1606939	1589012	1661507	1.22045e+07	7822705	1.61915e+06	0.640967	0.132668	-0.641679	-2.91411	0	0	0	0	0	0	0	0	0	0	0	0
P	P49167	0.604005	1	1	1	0.782821	1	1	0.783036	0.635009	0.335654	-0.242388	11	15	13	11	12	12	11	10	11	1607007	4639895	1527530	1085961	2287419	2011930	3320825	1803096	3085849	2.59148e+06	1.7951e+06	2736590	0.692695	1.056	-0.529708	0.0786045	0	0	0	0	0	0	0	0	0	0	0	0
P	P49166	0.727164	1	1	1	0.850405	1	1	0.850538	-0.162406	5.20209	0	3	2	0	2	0	0	2	4	2	329820	380289	0	413100	269680	0	329631	304673	358005	236703	227593	330770	0.961514	1.3974	-0.0566197	0.482749	0	0	0	0	0	0	0	0	0	0	0	0
P	P23644	0.415277	1	1	1	0.697919	1	1	0.699732	-0.65496	0.537251	0.085305	19	26	22	21	20	22	19	17	14	2848595	22312961	4637080	4357822	4701100	3214651	2795901	2407921	4445418	9.93288e+06	4091191	3.21641e+06	0.411884	0.323815	-1.27969	-1.62676	0	0	0	0	0	0	0	0	0	0	0	0
P	P23643	0.393491	1	1	1	0.683759	1	1	0.685617	-0.799793	0	0.122803	10	14	17	15	15	10	11	8	8	4135340	4330898	3367940	10695471	5507891	3512509	5755260	4544321	4321141	3944726	6571957	4873574	1.66601	1.23547	0.736398	0.305055	0	0	0	0	0	0	0	0	0	0	0	0
P	P23642	0.464577	1	1	1	0.717814	1	1	0.718178	-0.758598	1.07385	0.350723	6	17	17	15	9	8	8	6	8	1104387	2513621	1645080	1920748	1125457	1189710	1007499	1680089	795646	1.75436e+06	1.41197e+06	1161078	0.804835	0.661823	-0.313236	-0.595482	0	0	0	0	0	0	0	0	0	0	0	0
P	Q03153	0.00149939	1	1	1	0.0700638	1	1	0.0772483	-0.3634	0.318298	0.154771	8	16	11	10	6	3	9	6	7	2054380	2191936	1887674	1400662	994743	1053333	1273412	874134	899126	2.04466e+06	1.14958e+06	1.01556e+06	0.562234	0.496687	-0.830757	-1.00959	0	0	0	0	0	0	0	0	0	0	0	0
P	P23641	0.0820574	1	1	1	0.479952	1	1	0.48545	-0.705071	0.552055	-0.0678612	17	27	20	29	26	30	17	19	18	3907293	7552897	4934670	5269242	3909038	5316500	2809001	2545137	3203050	5.46495e+06	4.83159e+06	2852396	0.884105	0.521943	-0.17771	-0.938035	0	0	0	0	0	0	0	0	0	0	0	0
P	Q03151	0.621927	1	1	1	0.793137	1	1	0.79334	-0.918315	0	0.0905349	5	2	4	13	8	5	12	6	6	552580	953820	32116774	1747743	1321614	28890668	1238711	818169	911641	1.12077e+07	1.06533e+07	989507	0.950536	0.0882879	-0.0731874	-3.50164	0	0	0	0	0	0	0	0	0	0	0	0
P	Q07508	0.382552	1	1	1	0.678615	1	1	0.680506	-0.621368	2.13331	0	6	10	0	0	0	0	0	0	0	160410	395028	93414	248758	141602	278905	153619	67675	107770	216284	223088	109688	1.03146	0.507148	0.0446881	-0.979521	0	0	0	0	0	0	0	0	0	0	0	0
P	Q07505	0.934875	1	1	1	0.964027	1	1	0.964055	-0.0505144	0.320524	-0.0998798	3	0	3	0	3	6	3	3	0	648001	950715	437830	851656	593054	589577	740377	515420	635455	678849	678096	630417	0.998891	0.928657	-0.00160117	-0.106783	0	0	0	0	0	0	0	0	0	0	0	0
P	Q06417	0.182053	1	1	1	0.59023	1	1	0.59371	-0.148034	0.676396	0.0599642	1	2	3	3	1	1	3	0	0	154499	304667	205618	198425	184853	175138	216589	35771	22252	221595	186139	91537.3	0.839996	0.413085	-0.251545	-1.27549	0	0	0	0	0	0	0	0	0	0	0	0
P	Q06412	0.336022	1	1	1	0.666417	1	1	0.668558	-0.516566	0.0341791	0	0	4	8	3	0	11	0	0	0	1709814	2380932	2395178	2471951	2083080	2278875	2050271	1648377	2030626	2.16197e+06	2.27797e+06	1909758	1.05365	0.88334	0.0753983	-0.17896	0	0	0	0	0	0	0	0	0	0	0	0
P	Q06411	0.540792	1	1	1	0.750683	1	1	0.750954	-0.304365	0	0.235823	6	5	13	7	9	8	10	6	0	4900852	7510809	5953113	5272378	7373299	5160113	6264242	4392010	4466726	6.12159e+06	5.93526e+06	5.04099e+06	0.969562	0.823477	-0.0445947	-0.280199	0	0	0	0	0	0	0	0	0	0	0	0
P	Q06410	0.479848	1	1	1	0.721045	1	1	0.721383	0.133322	0.645778	-0.225117	47	49	44	50	52	56	47	53	52	12546772	17275943	11065473	10771514	10424758	12805968	13795061	10795609	12181607	13629396	11334080	1.22574e+07	0.831591	0.899337	-0.266054	-0.153066	0	0	0	0	0	0	0	0	0	0	0	0
P	P53617	0.319857	1	1	1	0.660972	1	1	0.66322	-0.635721	0.653632	0.415273	29	29	32	31	29	20	28	27	21	2811325	4856796	3430262	3617651	2884118	2746487	3344131	2229446	2523443	3699461	3082752	2.69901e+06	0.833298	0.729568	-0.263096	-0.454887	0	0	0	0	0	0	0	0	0	0	0	0
P	P53615	0.050937	1	1	1	0.410851	1	1	0.417505	-0.718603	0.522586	-0.15981	1	1	0	2	2	3	0	0	0	249148	347756	404870	407536	275395	320690	240452	126121	173368	333925	334540	179980	1.00184	0.538985	0.00265749	-0.891683	0	0	0	0	0	0	0	0	0	0	0	0
P	Q04235	0.994172	1	1	1	0.997653	1	1	0.997656	-0.936532	0.116802	0.113335	0	5	3	2	2	0	0	0	5	1743387	1752031	950102	1453913	1813257	1144925	1577920	1552844	1223650	1481840	1.4707e+06	1.45147e+06	0.992481	0.979506	-0.0108883	-0.0298736	0	0	0	0	0	0	0	0	0	0	0	0
P	P23639	0.406459	1	1	1	0.691838	1	1	0.693666	-0.524724	0.339295	0.255036	11	14	14	13	10	12	15	14	14	7340661	3448931	7833004	7621841	7583322	7473640	7695004	7974590	7444580	6207532	7559601	7.70472e+06	1.21781	1.24119	0.28429	0.311724	0	0	0	0	0	0	0	0	0	0	0	0
P	P0C074	0.291347	1	1	1	0.647957	1	1	0.650382	4.87585	1.2063	0.794737	0	2	0	0	0	0	0	0	0	38149	86304	54171	32244	42941	34660	54928	26507	45345	59541.3	36615	42260	0.614951	0.709759	-0.701457	-0.494599	0	0	0	0	0	0	0	0	0	0	0	0
P	P23638	0.314772	1	1	1	0.658652	1	1	0.660928	-0.0920278	1.12284	0.029584	19	19	21	22	19	17	17	15	13	1170099	2842454	1400912	1402874	897069	1811596	1188144	908386	872124	1.80449e+06	1370513	989551	0.759502	0.548383	-0.396874	-0.866743	0	0	0	0	0	0	0	0	0	0	0	0
P	Q04233	0.164783	1	1	1	0.575865	1	1	0.579563	-0.291285	0.19154	0.318922	0	8	7	7	4	5	4	3	4	719022	740722	646834	450282	682173	549700	664565	572900	642784	702193	560718	626750	0.798525	0.892561	-0.324591	-0.163978	0	0	0	0	0	0	0	0	0	0	0	0
P	P24720	0.351362	1	1	1	0.671113	1	1	0.673176	-1.09427	0.318318	0.248938	0	2	0	9	4	3	4	0	0	515353	1022203	612224	856501	625742	667883	579243	470561	517363	716593	716709	522389	1.00016	0.728989	0.000232178	-0.45603	0	0	0	0	0	0	0	0	0	0	0	0
P	Q04231	0.298781	1	1	1	0.651331	1	1	0.653702	-0.924929	0.140994	0.480079	0	0	2	2	0	0	0	0	0	341491	637922	818856	702256	581626	536993	344191	353783	528822	599423	606958	408932	1.01257	0.682209	0.018023	-0.551713	0	0	0	0	0	0	0	0	0	0	0	0
P	P22543	0.473101	1	1	1	0.719583	1	1	0.719932	-0.611576	0.213359	0.540316	15	23	18	22	21	15	18	11	19	1600759	2376695	2983713	1938420	2266202	1578206	2367875	1649321	1160127	2320389	1.92761e+06	1.72577e+06	0.830727	0.743744	-0.267554	-0.427123	0	0	0	0	0	0	0	0	0	0	0	0
P	Q06409	0.339997	1	1	1	0.666988	1	1	0.669107	-0.341313	0	0.256284	30	33	32	40	25	21	25	21	17	22474555	23231053	27438084	22392202	22584514	11989751	24345211	19867975	19813488	2.43812e+07	1.89888e+07	2.13422e+07	0.77883	0.875355	-0.360621	-0.19206	0	0	0	0	0	0	0	0	0	0	0	0
P	Q06408	0.0588532	1	1	1	0.432495	1	1	0.438844	5.89548	0.923499	0.24191	15	13	15	4	2	0	5	6	4	757910	1295356	480020	323658	263399	204276	462465	263644	349607	844429	263778	358572	0.312374	0.424633	-1.67865	-1.23571	0	0	0	0	0	0	0	0	0	0	0	0
P	Q06407	0.146491	1	1	1	0.558392	1	1	0.562339	-0.843434	0.2431	0.164749	7	10	12	11	7	7	8	6	5	1280973	1821194	1376677	2146108	1784916	1530070	1402118	960744	1458182	1492948	1.82036e+06	1.27368e+06	1.21931	0.853132	0.286064	-0.22916	0	0	0	0	0	0	0	0	0	0	0	0
P	Q06406	0.32857	1	1	1	0.665029	1	1	0.667237	-0.494824	2.03152	0.663267	8	13	9	8	9	5	9	8	9	1322705	3510615	2007675	1931247	1183055	1274253	1539121	1193023	1669614	2.28033e+06	1.46285e+06	1.46725e+06	0.641508	0.643438	-0.64046	-0.636126	0	0	0	0	0	0	0	0	0	0	0	0
P	Q06405	1	1	1	1	1	1	1	1	0	0	0	1	0	0	1	1	1	1	0	1	0	0	0	0	0	0	0	0	0	0	0	0	NaN	NaN	NaN	NaN	0	0	0	0	0	0	0	0	0	0	0	0
P	P25808	0.759575	1	1	1	0.863631	1	1	0.863741	-0.92293	0	0.219257	15	15	18	29	20	23	23	15	23	7830503	8444082	8654922	9512094	8642520	4049936	8867630	8015357	8170545	8.30984e+06	7.40152e+06	8.35118e+06	0.890694	1.00498	-0.166999	0.00715965	0	0	0	0	0	0	0	0	0	0	0	0
P	Q04228	0.817822	1	1	1	0.897121	1	1	0.897202	-0.185521	0.0176232	0	6	8	2	8	4	5	3	4	0	510127	1041335	1010845	1168828	1038412	713083	1135045	734809	696623	854102	973441	855492	1.13972	1.00163	0.188685	0.00234599	0	0	0	0	0	0	0	0	0	0	0	0
P	P53604	0.980806	1	1	1	0.990507	1	1	0.990516	-1.01909	-0.0690252	0.652675	4	5	9	7	6	4	5	4	5	717912	959086	1121635	1025618	986146	822566	855492	943365	969304	932878	944777	922720	1.01276	0.989112	0.0182854	-0.0157945	0	0	0	0	0	0	0	0	0	0	0	0
P	Q04226	0.472232	1	1	1	0.719583	1	1	0.719932	-0.814828	0.12399	0.0607833	13	16	7	20	15	11	14	12	13	3645175	1736381	1320590	3713309	3031848	1111883	3510248	3065843	3486063	2.23405e+06	2.61901e+06	3.35405e+06	1.17232	1.50133	0.229363	0.586244	0	0	0	0	0	0	0	0	0	0	0	0
P	Q04225	0.381639	1	1	1	0.678521	1	1	0.680422	-0.301178	1.12224	0.820687	35	44	37	38	41	40	54	31	40	8334343	12545352	9127998	9710080	7527368	7180790	9391867	6980083	8569428	1.00026e+07	8.13941e+06	8.31379e+06	0.813733	0.831166	-0.297373	-0.266791	0	0	0	0	0	0	0	0	0	0	0	0
P	P53600	0.0757973	1	1	1	0.465998	1	1	0.471628	-0.266529	0.724233	0.499521	19	25	18	9	15	14	14	18	14	7808817	13778827	12086164	8023849	10626774	5360881	7825365	3320803	2269980	1.12246e+07	8.00383e+06	4.47205e+06	0.713062	0.398415	-0.487901	-1.32766	0	0	0	0	0	0	0	0	0	0	0	0
P	Q04223	0.367643	1	1	1	0.676886	1	1	0.678823	-0.471496	0.596947	0	5	6	6	6	5	4	5	4	4	2545280	3330098	3706267	3805727	3926828	2882832	3508169	2710213	1905944	3.19388e+06	3.53846e+06	2.70811e+06	1.10789	0.847905	0.147812	-0.238025	0	0	0	0	0	0	0	0	0	0	0	0
P	P40587	0.159937	1	1	1	0.567768	1	1	0.571487	-0.813417	-0.491492	-0.329554	0	2	0	0	0	0	0	0	0	252198	258110	313195	454863	382101	299165	360377	217016	241935	274501	378710	273109	1.37963	0.99493	0.464281	-0.00733279	0	0	0	0	0	0	0	0	0	0	0	0
P	P40582	0.882159	1	1	1	0.936858	1	1	0.936913	-0.0862503	0.505157	0.277981	2	3	2	5	1	3	2	1	2	376160	458286	258066	370769	519140	177594	307536	302157	348122	364171	355834	319272	0.977109	0.876709	-0.033409	-0.18983	0	0	0	0	0	0	0	0	0	0	0	0
P	P40581	0.344894	1	1	1	0.668486	1	1	0.670585	-0.305529	0.352642	0	7	11	4	7	6	5	9	5	8	3805559	5173986	2820033	3347311	3595184	3208895	1025991	2392904	4052950	3.93319e+06	3.3838e+06	2490615	0.860318	0.63323	-0.217058	-0.659199	0	0	0	0	0	0	0	0	0	0	0	0
P	P40580	0.453762	1	1	1	0.712202	1	1	0.71258	-0.0667853	0.66683	0	6	4	0	3	5	0	6	7	6	2690394	2846584	687800	3168650	2206425	3034104	1777320	2845341	488973	2074926	2.80306e+06	1703878	1.35092	0.821175	0.433943	-0.284238	0	0	0	0	0	0	0	0	0	0	0	0
P	P02309	0.700841	1	1	1	0.835528	1	1	0.835678	-0.175532	0.425258	0.0729563	20	28	24	36	24	23	31	18	18	26265193	42896434	34152432	50558781	27875914	27465965	37411223	25020423	23876185	3.4438e+07	35300220	28769277	1.02504	0.835393	0.035675	-0.259473	0	0	0	0	0	0	0	0	0	0	0	0
P	Q04217	0.93812	1	1	1	0.96594	1	1	0.965966	-0.608701	0.515741	0.540132	45	63	77	62	59	57	65	48	46	23329187	20100535	17541933	23479532	21657523	17855261	12624990	23588206	29572698	20323885	2.09974e+07	2.19286e+07	1.03314	1.07896	0.0470371	0.10964	0	0	0	0	0	0	0	0	0	0	0	0
P	Q04215	0.000163528	1	1	1	0.027852	1	1	0.0411116	1.9018	2.9416	4.09987	0	0	152	0	0	0	0	0	0	65317986	62957149	48354699	14012400	12529101	12909851	26169474	20289870	27000172	5.88766e+07	1.31505e+07	2.44865e+07	0.223356	0.415895	-2.16258	-1.26571	0	0	0	0	0	0	0	0	0	0	0	0
P	Q04214	0.000459565	1	1	1	0.0523301	1	1	0.0591007	1.33973	2.55659	2.886	367	496	447	193	188	152	266	208	235	230827295	328669300	271425566	80750414	66300706	51223677	133025879	93115743	120536825	2.76974e+08	66091599	1.15559e+08	0.23862	0.417221	-2.06721	-1.26112	0	0	0	0	0	0	0	0	0	0	0	0
P	Q04213	0.97675	1	1	1	0.987803	1	1	0.987814	-0.820259	0	0.216198	21	21	24	22	19	23	22	21	19	3820662	2630071	2221484	3606720	3132964	2101111	2735320	4404819	2034292	2890739	2.94693e+06	3.05814e+06	1.01944	1.05791	0.0277753	0.0812178	0	0	0	0	0	0	0	0	0	0	0	0
P	P00128	0.543092	1	1	1	0.752623	1	1	0.752893	-0.670213	0.63119	0.345065	8	10	14	11	10	17	8	9	6	4029375	6515428	2883760	5005041	2328405	4065958	8225801	3987244	4504311	4.47619e+06	3.7998e+06	5572452	0.848892	1.24491	-0.236347	0.316042	0	0	0	0	0	0	0	0	0	0	0	0
P	P00127	0.0891443	1	1	1	0.482034	1	1	0.487079	-0.312407	0.55105	1.01508	5	5	7	6	6	6	3	2	3	188905	257514	449865	201973	210567	353521	128872	77417	96093	298761	255354	100794	0.854708	0.337373	-0.226497	-1.56758	0	0	0	0	0	0	0	0	0	0	0	0
P	P38297	0.324764	1	1	1	0.663174	1	1	0.6654	-0.298375	0.0568633	0.0396356	8	10	12	7	8	0	11	0	9	18591681	27792014	54756083	23767195	19544121	26047986	22597249	17225454	17688803	3.37133e+07	2.31198e+07	19170502	0.685777	0.568634	-0.544189	-0.814428	0	0	0	0	0	0	0	0	0	0	0	0
P	P23615	0.251364	1	1	1	0.632642	1	1	0.63539	-1.01393	0.135051	0.0585981	84	88	84	106	96	89	100	82	80	7167686	11473158	9908080	14058841	9975400	9319965	9745023	7066828	6524149	9516308	1.11181e+07	7.77867e+06	1.16832	0.817404	0.224432	-0.290879	0	0	0	0	0	0	0	0	0	0	0	0
P	P40579	0.317665	1	1	1	0.660687	1	1	0.662959	-0.0309682	1.68193	0.133289	5	7	1	4	4	3	4	3	4	320499	777689	256729	329055	267871	234490	292232	181506	225108	451639	277139	232949	0.613629	0.515785	-0.704562	-0.955158	0	0	0	0	0	0	0	0	0	0	0	0
P	P40578	0.760255	1	1	1	0.863726	1	1	0.863835	-0.829286	0	0.134533	12	16	10	17	21	16	21	12	12	2227115	2413061	2678316	2696305	2322862	2016056	2537398	1748798	2403478	2.4395e+06	2.34507e+06	2.22989e+06	0.961294	0.914078	-0.0569503	-0.12961	0	0	0	0	0	0	0	0	0	0	0	0
P	P38295	0.051024	1	1	1	0.410851	1	1	0.417505	-0.498078	0.476635	0.139694	15	26	14	12	11	14	11	5	12	12165723	23891592	15067970	14047628	17992366	12406063	5506654	8027345	7929782	1.70418e+07	1.48154e+07	7.15459e+06	0.869356	0.419827	-0.201982	-1.25213	0	0	0	0	0	0	0	0	0	0	0	0
P	P40576	0.676497	1	1	1	0.823566	1	1	0.823732	-0.341862	-1.68018	-0.0653982	0	2	0	0	0	0	0	0	0	39502	51638	50441	40726	321839	47134	25473	259823	25971	47193.7	136566	103756	2.89374	2.19851	1.53294	1.13652	0	0	0	0	0	0	0	0	0	0	0	0
P	Q03124	0.446714	1	1	1	0.707613	1	1	0.707996	-1.21755	0.0750884	0.168316	33	53	36	45	48	37	56	37	28	4083105	8921315	7501884	9277038	6674543	5837070	6718390	4550923	4457578	6.83543e+06	7.26288e+06	5242297	1.06253	0.76693	0.0875094	-0.382834	0	0	0	0	0	0	0	0	0	0	0	0
P	P38293	0.679471	1	1	1	0.824688	1	1	0.824852	0	0.186013	0.302639	6	6	5	2	0	5	0	0	0	328856	704418	595937	383028	514723	473029	459731	521965	460769	543070	456927	480822	0.841377	0.885376	-0.249176	-0.175637	0	0	0	0	0	0	0	0	0	0	0	0
P	P40574	0.0865906	1	1	1	0.481694	1	1	0.486799	-0.315936	0.523879	0.282906	0	3	0	4	0	0	0	0	0	61483	139317	159682	111614	70584	70584	67044	15432	34835	120161	84260.7	39103.7	0.701233	0.325428	-0.512033	-1.61959	0	0	0	0	0	0	0	0	0	0	0	0
P	P38291	0.398907	1	1	1	0.688439	1	1	0.690292	-0.330262	0.359002	0.114699	0	0	0	2	0	0	0	0	0	60256	141549	93314	95244	86053	79596	89105	50017	61307	98373	86964.3	66809.7	0.884026	0.679146	-0.177839	-0.558206	0	0	0	0	0	0	0	0	0	0	0	0
P	P40572	0.834154	1	1	1	0.907626	1	1	0.9077	-1.30554	0.160281	1.96815	0	0	4	0	0	0	0	0	0	114357	258424	495225	303999	232865	125366	264651	143665	358156	289335	220743	255491	0.762933	0.883026	-0.390373	-0.179472	0	0	0	0	0	0	0	0	0	0	0	0
P	P38290	0.474057	1	1	1	0.71966	1	1	0.720002	0.308408	1.70228	-1.82839	0	1	0	0	0	0	0	0	0	60592	143134	9220	48930	43985	32744	12400	29672	45100	70982	41886.3	29057.3	0.590098	0.409362	-0.760974	-1.28855	0	0	0	0	0	0	0	0	0	0	0	0
P	P19158	0.157781	1	1	1	0.567546	1	1	0.571317	-0.608356	0	0	29	37	45	64	33	30	45	21	27	12607201	21482474	16228649	16120833	16028351	14160946	12173927	11813661	12077741	1.67728e+07	15436710	1.20218e+07	0.920343	0.716743	-0.119756	-0.480471	0	0	0	0	0	0	0	0	0	0	0	0
P	P40571	0.747868	1	1	1	0.858578	1	1	0.858696	-0.582145	0.379149	0	0	0	0	1	2	0	1	1	2	42599	43813	28857	69176	40697	10465	33095	18704	35834	38423	40112.7	29211	1.04398	0.760248	0.0620877	-0.395458	0	0	0	0	0	0	0	0	0	0	0	0
P	P10592	0.045988	1	1	1	0.401834	1	1	0.408941	-0.0429425	0.708144	0.578275	229	319	293	261	235	225	223	218	206	171559385	284022240	251761710	190373519	154126208	152250864	159871247	131744918	128826435	2.35781e+08	1.65584e+08	1.40148e+08	0.702276	0.594397	-0.509889	-0.750502	0	0	0	0	0	0	0	0	0	0	0	0
P	P10591	0.0419736	1	1	1	0.390123	1	1	0.397453	-0.332294	0.290482	0.424053	219	309	270	263	228	216	213	204	189	135199269	227826807	210806320	159355403	127683820	132792990	122573925	100924928	95399326	1.91277e+08	139944071	106299393	0.731629	0.555734	-0.450817	-0.847534	0	0	0	0	0	0	0	0	0	0	0	0
P	P13856	0.0489597	1	1	1	0.407158	1	1	0.413972	-0.549691	0.937952	0.357968	8	14	9	10	10	11	14	7	8	14102433	20311591	18668443	13636503	6650904	11894173	12968294	9790097	10885965	1.76942e+07	1.07272e+07	1.12148e+07	0.606256	0.633813	-0.722	-0.657871	0	0	0	0	0	0	0	0	0	0	0	0
P	P38289	0.600812	1	1	1	0.781985	1	1	0.782204	0.303766	0	1.50686	0	3	0	0	0	0	0	0	0	97595	153785	69158	67534	99401	71724	120882	51176	83277	106846	79553	85111.7	0.744558	0.796583	-0.425545	-0.328104	0	0	0	0	0	0	0	0	0	0	0	0
P	P38288	0.469638	1	1	1	0.719232	1	1	0.719586	-0.107929	0.126963	-0.0696476	4	3	2	3	4	3	8	0	4	386527	424775	331768	441378	382953	376971	1017935	332885	424026	381023	400434	591615	1.05094	1.5527	0.0716851	0.63478	0	0	0	0	0	0	0	0	0	0	0	0
P	Q04201	0.243027	1	1	1	0.632642	1	1	0.63539	-0.292232	-0.283506	0.400163	4	7	7	7	6	7	2	3	3	975775	968032	1307741	1213435	1051485	778188	754212	917574	786893	1.08385e+06	1.01437e+06	819560	0.935895	0.756156	-0.0955812	-0.403243	0	0	0	0	0	0	0	0	0	0	0	0
P	P40568	0.56681	1	1	1	0.76434	1	1	0.764589	0.0376431	0.160021	-0.00633781	4	5	5	6	3	4	2	2	4	1230617	1803160	1260741	1439434	1361736	1190603	1345459	1071304	1284594	1431506	1330591	1.23379e+06	0.929504	0.861879	-0.105467	-0.214442	0	0	0	0	0	0	0	0	0	0	0	0
P	P38286	0.304647	1	1	1	0.655478	1	1	0.657787	-0.316631	0.545666	0.25725	18	26	21	21	18	17	15	13	11	2087339	2891963	1918694	2472484	1868821	1510802	2051404	1412901	1531844	2299332	1.9507e+06	1665383	0.848378	0.72429	-0.237221	-0.465361	0	0	0	0	0	0	0	0	0	0	0	0
P	P38285	0.37195	1	1	1	0.676917	1	1	0.678823	0.098815	0.910916	0.612461	0	5	6	0	0	6	0	0	0	1416210	1362492	1048664	1250586	906776	1184872	1377934	1164830	1424878	1.27579e+06	1114078	1.32255e+06	0.873247	1.03665	-0.195539	0.05193	0	0	0	0	0	0	0	0	0	0	0	0
P	P40567	0.0842742	1	1	1	0.481651	1	1	0.486799	-0.0282201	-0.0631623	0	3	2	1	3	2	0	2	4	3	385286	407565	426184	435548	476469	398677	411082	281450	307253	406345	436898	333262	1.07519	0.820145	0.104591	-0.28605	0	0	0	0	0	0	0	0	0	0	0	0
P	P40566	0.400039	1	1	1	0.689285	1	1	0.691137	0	1.31634	0	0	3	0	0	0	0	0	0	0	0	43977	9985	9748	7758	4395	6259	0	0	17987.3	7300.33	2086.33	0.40586	0.115989	-1.30095	-3.10794	0	0	0	0	0	0	0	0	0	0	0	0
P	P22517	0.289207	1	1	1	0.647544	1	1	0.649987	-0.80103	0.279193	0.242432	0	2	2	6	1	2	2	0	0	656892	1010901	1017524	1107372	762835	674691	791627	520231	585699	895106	848299	632519	0.947709	0.706642	-0.0774846	-0.500949	0	0	0	0	0	0	0	0	0	0	0	0
P	P38283	0.517843	1	1	1	0.740452	1	1	0.740746	-0.303334	0.43551	0	4	6	4	8	8	1	3	3	0	484049	941991	434308	592194	530962	336150	533230	385777	416654	620116	486435	445220	0.784426	0.717963	-0.35029	-0.478019	0	0	0	0	0	0	0	0	0	0	0	0
P	P40565	0.155657	1	1	1	0.566435	1	1	0.570235	-0.204656	0	0.450557	4	5	3	2	3	4	3	4	0	5058598	6668633	6567929	5879058	920272	5229151	1057137	912629	4797072	6.09839e+06	4.00949e+06	2.25561e+06	0.657468	0.36987	-0.605008	-1.43491	0	0	0	0	0	0	0	0	0	0	0	0
P	P38282	0.238533	1	1	1	0.632642	1	1	0.63539	0.115192	1.08482	0	1	0	0	0	0	0	0	0	0	72452	64380	0	66892	30352	0	0	0	0	45610.7	32414.7	0	0.710682	0	-0.492725	0.01	0	0	0	0	0	0	0	0	0	0	0	0
P	P22516	0.0522016	1	1	1	0.41311	1	1	0.419669	-0.243478	0	0.599886	13	12	15	13	9	11	8	6	5	4828456	5341842	5822724	5633483	6477866	6323091	4982571	5339691	5217367	5.33101e+06	6.14481e+06	5.17988e+06	1.15266	0.971651	0.204961	-0.0414905	0	0	0	0	0	0	0	0	0	0	0	0
P	P40564	0.00172662	1	1	1	0.0706928	1	1	0.0772483	-0.311415	0.223708	0.254679	16	11	9	10	6	8	8	9	7	20796717	33563864	34577690	5380563	7460584	5600775	11932055	7534992	10196478	2.96461e+07	6.14731e+06	9.88784e+06	0.207356	0.333529	-2.26982	-1.58411	0	0	0	0	0	0	0	0	0	0	0	0
P	P40563	0.350382	1	1	1	0.671113	1	1	0.673176	-0.633317	0.199072	0.264333	4	14	10	5	8	7	6	4	4	939636	1126028	2274323	1199145	1039670	987335	1044420	906511	753917	1.44666e+06	1.07538e+06	901616	0.743355	0.623239	-0.427877	-0.682143	0	0	0	0	0	0	0	0	0	0	0	0
P	P22515	0.98057	1	1	1	0.990507	1	1	0.990516	-0.214257	0.451262	0	61	74	59	67	57	58	67	46	56	35775436	11809965	10374640	11573936	46656538	8740664	8737762	49706991	7426700	1.932e+07	2.23237e+07	21957151	1.15547	1.1365	0.208481	0.184595	0	0	0	0	0	0	0	0	0	0	0	0
P	P38281	0.309214	1	1	1	0.655478	1	1	0.657787	-0.00493983	0	0	3	7	11	2	4	9	6	4	4	901308	8584682	6679036	1318830	1046774	5795409	1208275	2484136	1115476	5388342	2.72034e+06	1602629	0.504856	0.297425	-0.986056	-1.7494	0	0	0	0	0	0	0	0	0	0	0	0
P	P38280	0.838975	1	1	1	0.911026	1	1	0.911099	-0.0996477	-0.336881	0.200364	0	5	0	0	0	0	0	0	0	4021432	7044356	3546969	3195631	10725581	3785629	8010785	2975911	2027697	4870919	5.90228e+06	4338131	1.21174	0.890619	0.277078	-0.16712	0	0	0	0	0	0	0	0	0	0	0	0
P	P40562	0.00267351	1	1	1	0.0890963	1	1	0.0956894	-0.128678	0.0757421	0	12	22	11	14	15	10	19	11	15	3878470	4340365	4053043	3467411	2691973	2622990	2732804	2575831	2663369	4090626	2927458	2.65733e+06	0.71565	0.649616	-0.482673	-0.622342	0	0	0	0	0	0	0	0	0	0	0	0
P	P40561	0.90153	1	1	1	0.948061	1	1	0.948107	-0.702624	0.430536	0.323568	6	8	5	11	8	7	9	6	8	889762	1211061	3009626	1442909	915679	3698627	1167302	2610641	978601	1703483	2.01907e+06	1.58551e+06	1.18526	0.930749	0.245205	-0.103536	0	0	0	0	0	0	0	0	0	0	0	0
P	P51401	0.257814	1	1	1	0.636612	1	1	0.639325	-0.195934	0.723474	0.493377	50	62	44	56	44	39	53	45	42	40244423	70335131	53578068	46114411	43135538	42939355	45966625	38767932	41375747	5.47192e+07	4.40631e+07	42036768	0.805258	0.768227	-0.312476	-0.380396	0	0	0	0	0	0	0	0	0	0	0	0
P	P40560	0.690636	1	1	1	0.829111	1	1	0.829266	0.15869	-2.40044	0.0349186	0	0	7	0	0	0	4	0	0	9105202	812897	8771371	8026170	9510947	6402594	7640376	8287176	8283341	6.22982e+06	7.9799e+06	8.0703e+06	1.28092	1.29543	0.35718	0.373431	0	0	0	0	0	0	0	0	0	0	0	0
P	P19146	0.111079	1	1	1	0.516558	1	1	0.521115	-0.202601	0.780701	0.518739	21	27	34	29	23	28	20	21	0	9371137	14661010	9710062	9091550	7427588	7761684	8564221	7903706	6574682	11247403	8.09361e+06	7.68087e+06	0.719598	0.682902	-0.474737	-0.55025	0	0	0	0	0	0	0	0	0	0	0	0
P	P19145	0.660319	1	1	1	0.813851	1	1	0.814027	0	1.12935	0.135366	3	4	8	0	0	4	10	10	9	343484	9612203	417452	397111	336868	4976785	952301	688103	823342	3457713	1903588	821249	0.550534	0.237512	-0.861097	-2.07393	0	0	0	0	0	0	0	0	0	0	0	0
P	Q12499	0.182434	1	1	1	0.591019	1	1	0.594501	-0.78966	0.186765	0.714735	102	129	119	131	115	99	100	96	94	54202294	84934034	95642387	94357450	74924503	61584131	65353310	45916895	44226898	7.82596e+07	7.69554e+07	5.18324e+07	0.983335	0.662313	-0.0242454	-0.594414	0	0	0	0	0	0	0	0	0	0	0	0
P	Q12496	0.380802	1	1	1	0.678352	1	1	0.680253	-0.00806742	0.0252509	0	15	14	0	15	15	13	14	14	15	8635125	10316019	10675744	8695977	8669868	7361446	10932252	6811859	5358171	9.87563e+06	8.24243e+06	7.70076e+06	0.834623	0.779774	-0.260803	-0.358872	0	0	0	0	0	0	0	0	0	0	0	0
P	Q12495	0.973532	1	1	1	0.986613	1	1	0.986626	-0.836472	0.241047	0.302066	9	25	21	18	15	11	13	11	11	2829335	4766289	4036727	4715738	3855950	3393844	4479358	4088729	3458704	3.87745e+06	3.98851e+06	4.00893e+06	1.02864	1.03391	0.0407418	0.048109	0	0	0	0	0	0	0	0	0	0	0	0
P	Q12494	0.248218	1	1	1	0.632642	1	1	0.63539	-0.525543	0.265333	0	13	20	13	12	11	16	15	16	8	3533321	3402876	5417279	6930637	5052202	4536375	6086416	6735635	4572426	4.11783e+06	5.5064e+06	5798159	1.33721	1.40806	0.419228	0.493712	0	0	0	0	0	0	0	0	0	0	0	0
P	Q12493	0.417346	1	1	1	0.700028	1	1	0.701232	0	0.314393	-1.18873	1	2	0	1	0	3	0	2	0	132878	240655	117425	123527	109800	274271	88274	115841	96522	163653	169199	100212	1.03389	0.612348	0.0480868	-0.707577	0	0	0	0	0	0	0	0	0	0	0	0
P	Q12491	0.00206769	1	1	1	0.0779738	1	1	0.0845785	1.16343	1.81628	2.35619	200	233	237	120	129	102	157	142	134	94734130	153013651	133774369	41383754	37019487	23918279	63325008	44257651	46240324	127174050	3.41072e+07	5.12743e+07	0.268193	0.403182	-1.89866	-1.3105	0	0	0	0	0	0	0	0	0	0	0	0
P	Q12490	0.000465418	1	1	1	0.0523301	1	1	0.0591007	1.33161	2.42743	2.81282	360	489	433	195	187	151	258	206	230	230142892	327492200	269312376	80665825	66239437	51148407	132533946	92910883	120237642	275649156	6.60179e+07	1.15227e+08	0.2395	0.418022	-2.0619	-1.25835	0	0	0	0	0	0	0	0	0	0	0	0
P	P38278	0.710289	1	1	1	0.841797	1	1	0.841942	-0.630256	0.334843	0.538935	0	6	4	6	0	0	0	0	0	2971674	2290080	2692681	3031760	1901643	1476290	3957668	1624833	2364668	2.65148e+06	2.13656e+06	2.64906e+06	0.805801	0.999087	-0.311504	-0.00131844	0	0	0	0	0	0	0	0	0	0	0	0
P	P40559	0.0970227	1	1	1	0.492448	1	1	0.497267	-0.139232	0.228737	0.0308506	6	9	10	6	5	6	5	1	0	372933	564810	830689	425815	301234	387998	357312	222770	286905	589477	371682	288996	0.630529	0.490257	-0.665366	-1.02839	0	0	0	0	0	0	0	0	0	0	0	0
P	P38277	0.682418	1	1	1	0.826166	1	1	0.826328	-0.0460909	0	0.267457	6	5	5	3	6	0	0	0	2	2288576	2297438	600511	2483935	2329979	338983	2387489	2208204	2284690	1.72884e+06	1.71763e+06	2293461	0.993516	1.32659	-0.00938449	0.407721	0	0	0	0	0	0	0	0	0	0	0	0
P	P40558	0.155533	1	1	1	0.566435	1	1	0.570235	-0.601435	0.236446	0.67053	0	2	0	0	0	0	0	0	0	107415	135977	161014	251866	147106	128077	107444	83635	101867	134802	175683	97648.7	1.30327	0.724386	0.382133	-0.46517	0	0	0	0	0	0	0	0	0	0	0	0
P	P12754	0.131032	1	1	1	0.539877	1	1	0.544047	-0.197052	1.1904	0.750277	24	35	28	28	23	21	22	19	16	3698216	5179370	3919570	3741123	2636918	3660831	2858575	2319377	3617939	4.26572e+06	3.34629e+06	2.93196e+06	0.784461	0.687332	-0.350226	-0.540922	0	0	0	0	0	0	0	0	0	0	0	0
P	P38276	0.606788	1	1	1	0.78456	1	1	0.784774	0.141539	0.533556	0.513952	4	3	5	3	3	5	0	0	2	2582687	973554	2702984	2760200	2665578	2307448	2269267	2308826	2671913	2.08641e+06	2577742	2.41667e+06	1.23549	1.15829	0.305086	0.211998	0	0	0	0	0	0	0	0	0	0	0	0
P	P12753	0.205265	1	1	1	0.61076	1	1	0.614016	-0.342413	0	0	16	23	26	24	25	29	24	22	11	23594321	24304318	30358091	27642294	32976819	30260511	27605806	24452219	27090281	2.60856e+07	30293208	2.63828e+07	1.1613	1.01139	0.215742	0.0163436	0	0	0	0	0	0	0	0	0	0	0	0
P	P40557	0.420709	1	1	1	0.700802	1	1	0.701232	-0.00498266	0.655912	0.436977	19	24	19	20	15	15	19	11	17	5910125	4475763	6564903	3573179	5145472	6633549	5974492	2900308	3093293	5.65026e+06	5117400	3.98936e+06	0.905692	0.706049	-0.142907	-0.502159	0	0	0	0	0	0	0	0	0	0	0	0
P	Q03104	0.270946	1	1	1	0.640572	1	1	0.643155	-0.718181	0.891902	-0.269654	2	2	0	4	0	2	0	0	0	127198	175304	143547	252997	126180	141998	111002	101480	120788	148683	173725	111090	1.16843	0.74716	0.224566	-0.420511	0	0	0	0	0	0	0	0	0	0	0	0
P	P38274	0.0254688	1	1	1	0.326574	1	1	0.335195	0	0.609183	0.390042	13	28	25	24	17	24	17	18	17	5085796	12109151	10341453	3664035	3183504	3372823	4199704	3090546	2948762	9178800	3.40679e+06	3413004	0.371158	0.371836	-1.42989	-1.42726	0	0	0	0	0	0	0	0	0	0	0	0
P	P38273	0.295693	1	1	1	0.649106	1	1	0.651492	-0.515376	-0.0581733	0	2	5	0	6	6	0	0	0	0	1774540	1001992	1674223	2006423	1271836	1195582	1964713	1905648	1897828	1483585	1.49128e+06	1.92273e+06	1.00519	1.296	0.0074639	0.374068	0	0	0	0	0	0	0	0	0	0	0	0
P	Q03103	0.0569462	1	1	1	0.425022	1	1	0.431355	-0.410771	0.222966	0	15	14	15	16	10	15	11	9	17	3899675	6541749	4882509	10938818	7268101	10044310	7804999	3345311	5670383	5.10798e+06	9.41708e+06	5.6069e+06	1.8436	1.09767	0.882527	0.134451	0	0	0	0	0	0	0	0	0	0	0	0
P	Q03102	0.965645	1	1	1	0.983716	1	1	0.983733	-0.880741	0	-0.125168	3	3	3	4	2	4	4	4	4	1358284	2227284	1170849	3031424	1850108	201595	1658130	1665255	2009704	1.58547e+06	1.69438e+06	1.7777e+06	1.06869	1.12124	0.0958411	0.165096	0	0	0	0	0	0	0	0	0	0	0	0
P	P38272	0.798112	1	1	1	0.887006	1	1	0.887098	-1.51093	-0.36147	-0.646037	9	23	11	23	24	24	26	13	20	3865324	5111744	4006033	5178118	4465030	3775437	5017604	3261237	3878658	4.3277e+06	4.47286e+06	4.0525e+06	1.03354	0.936409	0.0475975	-0.0947885	0	0	0	0	0	0	0	0	0	0	0	0
P	P40554	0.330854	1	1	1	0.66611	1	1	0.668297	0.436511	1.49542	2.16572	5	4	2	3	2	2	3	2	3	321649	483824	1033878	772912	154457	188011	218301	260967	187631	613117	371793	222300	0.606399	0.362573	-0.721662	-1.46366	0	0	0	0	0	0	0	0	0	0	0	0
P	P38271	0.868845	1	1	1	0.928684	1	1	0.928743	0	0	0.314338	2	5	6	1	0	3	2	0	2	209768	95647	194807	184118	56152	193522	158992	95221	172433	166741	144597	142215	0.867199	0.852913	-0.205565	-0.229529	0	0	0	0	0	0	0	0	0	0	0	0
P	P40553	0.0388955	1	1	1	0.379839	1	1	0.387392	-0.959839	0	0	9	9	7	22	14	15	11	15	17	446737	691192	774406	1323006	920673	818431	592469	429167	524406	637445	1.0207e+06	515347	1.60124	0.808458	0.679191	-0.306756	0	0	0	0	0	0	0	0	0	0	0	0
P	P36097	0.359317	1	1	1	0.676631	1	1	0.678633	-0.373584	0	0	19	16	16	22	19	21	24	15	13	3459976	1061427	2785410	3409254	4107547	2726958	3304311	3492658	3018625	2.4356e+06	3.41459e+06	3.27186e+06	1.40195	1.34335	0.487431	0.425833	0	0	0	0	0	0	0	0	0	0	0	0
P	P36095	0.152282	1	1	1	0.565825	1	1	0.569731	0.116639	0.864404	0	79	82	79	69	67	79	76	84	78	43712051	59637485	30635830	27467130	33585779	30995236	30949549	29993619	31648651	4.46618e+07	30682715	3.08639e+07	0.687001	0.691059	-0.541615	-0.533119	0	0	0	0	0	0	0	0	0	0	0	0
P	P36094	0.210656	1	1	1	0.616061	1	1	0.619279	-0.904424	0.673979	0.705587	19	40	31	30	19	21	27	18	28	2090371	4458089	4224150	2957912	2326452	2871478	2619359	1900982	2333942	3590870	2718614	2284761	0.757091	0.636269	-0.401462	-0.65229	0	0	0	0	0	0	0	0	0	0	0	0
P	Q12488	0.029865	1	1	1	0.343288	1	1	0.351425	0.129689	1.55169	1.36133	7	10	8	8	4	5	0	0	0	331227	741775	545556	414842	206943	218238	174067	121229	103729	539519	280008	133008	0.518995	0.246531	-0.946208	-2.02016	0	0	0	0	0	0	0	0	0	0	0	0
P	Q12487	0.118594	1	1	1	0.526684	1	1	0.531127	-0.0445216	0.255032	0	5	6	4	4	4	3	4	1	2	508851	894067	829176	861797	668447	750912	494269	560199	498638	744031	760385	517702	1.02198	0.695807	0.0313673	-0.523241	0	0	0	0	0	0	0	0	0	0	0	0
P	P36091	0.207552	1	1	1	0.611978	1	1	0.615206	10	10	0	0	1	0	0	0	0	0	0	0	51906	123630	0	0	0	0	0	32843	0	58512	0	10947.7	0	0.187101	0.01	-2.41811	0	0	0	0	0	0	0	0	0	0	0	0
P	Q12486	0.595855	1	1	1	0.780084	1	1	0.780308	-0.613986	0.75846	0.896221	15	22	16	18	12	18	12	17	16	90061553	4721236	12686303	3694938	5524661	6268602	83084314	2790344	6046367	3.5823e+07	5.16273e+06	3.06403e+07	0.144118	0.855325	-2.79468	-0.225455	0	0	0	0	0	0	0	0	0	0	0	0
P	Q12485	0.000920571	1	1	1	0.0523301	1	1	0.0591007	1.49273	1.71957	2.98394	272	485	407	0	0	90	0	139	157	404146360	497955958	356491993	145691428	141500706	106869418	252829663	178555604	226412222	419531437	1.31354e+08	2.19266e+08	0.313097	0.522645	-1.67532	-0.936098	0	0	0	0	0	0	0	0	0	0	0	0
P	P36090	0.549562	1	1	1	0.755962	1	1	0.756225	-0.0424928	0.123103	0.267174	6	12	7	6	6	5	4	3	6	1443807	1903044	1489798	1942209	734566	1216495	1645769	1153593	846210	1.61222e+06	1.29776e+06	1.21519e+06	0.804952	0.753739	-0.313025	-0.407863	0	0	0	0	0	0	0	0	0	0	0	0
P	Q12483	0.659092	1	1	1	0.813631	1	1	0.813808	-4.76739	-4.26205	0.649385	0	0	3	0	0	0	0	0	0	68132	91102	106503	87581	89453	69052	78997	82117	74815	88579	82028.7	78643	0.926051	0.887829	-0.110837	-0.171646	0	0	0	0	0	0	0	0	0	0	0	0
P	Q12482	0.692085	1	1	1	0.830154	1	1	0.830308	-0.378636	-0.906142	1.24228	0	5	10	0	0	0	0	0	0	22119879	1772441	29973002	22596444	27596269	21945014	23071818	20381390	23084807	1.79551e+07	24045909	2.21793e+07	1.33922	1.23527	0.421397	0.304822	0	0	0	0	0	0	0	0	0	0	0	0
P	P14922	0.0325172	1	1	1	0.352768	1	1	0.360594	-0.519103	0.566559	0.290889	26	33	36	31	30	28	29	21	29	5292273	6105377	5420566	4615387	3493286	2515890	4614817	3376452	3823523	5606072	3541521	3938264	0.631729	0.7025	-0.662621	-0.50943	0	0	0	0	0	0	0	0	0	0	0	0
P	Q12481	0.0755676	1	1	1	0.465998	1	1	0.471628	-0.539564	0	0	9	8	6	8	8	9	6	5	9	977853	1539539	1336128	1645754	1447682	1219142	1058259	913387	886371	1.28451e+06	1437526	952672	1.11913	0.741664	0.162374	-0.431162	0	0	0	0	0	0	0	0	0	0	0	0
P	Q12480	0.205181	1	1	1	0.61076	1	1	0.614016	0.801001	0.276652	0.256713	6	4	4	1	2	3	1	2	1	1904105	1738843	1575567	1262538	1759573	1875550	1341155	1478332	1348210	1739505	1.63255e+06	1.38923e+06	0.938516	0.798637	-0.0915464	-0.324389	0	0	0	0	0	0	0	0	0	0	0	0
P	P02994	0.50291	1	1	1	0.733884	1	1	0.734197	-0.519025	0.604469	0.429967	470	654	596	586	536	481	550	440	490	293159298	615239542	455966805	582477582	442514259	401875852	411604186	331549141	366622981	4.54789e+08	4.75623e+08	369925436	1.04581	0.813401	0.0646212	-0.297961	0	0	0	0	0	0	0	0	0	0	0	0
P	P02992	0.0570149	1	1	1	0.425022	1	1	0.431355	-0.275106	0.373274	0.417195	32	38	36	28	29	34	26	25	27	4615930	5201138	6440331	5748344	5190249	5348072	4707296	3457480	3579444	5419133	5.42889e+06	3914740	1.0018	0.722392	0.00259475	-0.469146	0	0	0	0	0	0	0	0	0	0	0	0
P	P40549	0.823876	1	1	1	0.901691	1	1	0.90177	0	0	0.151387	4	4	10	4	3	4	3	3	0	843338	1483284	1099073	1513633	1031194	1260544	1677400	1080032	1099554	1.1419e+06	1268457	1285662	1.11083	1.1259	0.15164	0.171077	0	0	0	0	0	0	0	0	0	0	0	0
P	P38266	0.275061	1	1	1	0.64215	1	1	0.644663	-0.0539699	0	0	6	5	6	7	7	3	8	8	6	5330968	11649208	7093228	7115308	5571962	5401603	5794441	5099629	4668743	8024468	6.02962e+06	5.1876e+06	0.751405	0.646473	-0.412338	-0.629337	0	0	0	0	0	0	0	0	0	0	0	0
P	P40548	0.776659	1	1	1	0.874734	1	1	0.874836	0	0.287314	-0.00693578	4	3	4	5	3	4	3	3	5	761519	1318997	939071	1487003	938092	999037	1147199	949904	976018	1006529	1.14138e+06	1.02437e+06	1.13397	1.01773	0.181387	0.0253533	0	0	0	0	0	0	0	0	0	0	0	0
P	P38265	0.150578	1	1	1	0.56309	1	1	0.566992	-0.67885	0.168578	0.854082	1	1	1	1	2	0	1	0	0	57016	82877	116730	91689	73957	61781	61287	46894	36482	85541	75809	48221	0.88623	0.563718	-0.174247	-0.826955	0	0	0	0	0	0	0	0	0	0	0	0
P	P40547	0.730855	1	1	1	0.851245	1	1	0.851376	-0.4574	0.0981282	0.465913	13	12	8	12	9	8	8	5	5	3287017	2198973	5065922	4588760	4049248	1746734	4044425	1330253	2615196	3517304	3.46158e+06	2.66329e+06	0.984157	0.757197	-0.0230391	-0.40126	0	0	0	0	0	0	0	0	0	0	0	0
P	P38264	0.0391277	1	1	1	0.380565	1	1	0.388114	0.323328	0.883613	0.150274	23	26	23	21	16	17	18	20	14	7395181	10381289	6345530	5144698	5983938	5198380	3880240	3721205	5461918	8.04067e+06	5.44234e+06	4.35445e+06	0.676852	0.541554	-0.563088	-0.884823	0	0	0	0	0	0	0	0	0	0	0	0
P	P40546	0.309651	1	1	1	0.656082	1	1	0.658392	-0.0669354	-0.0647936	0	7	7	8	7	8	6	5	5	9	1783702	1516983	1996433	2687614	2324584	1666278	1871049	2072214	1715701	1765706	2.22616e+06	1.88632e+06	1.26078	1.06831	0.334311	0.0953303	0	0	0	0	0	0	0	0	0	0	0	0
P	P38263	0.145314	1	1	1	0.557771	1	1	0.561766	-0.172362	0.618747	0.266942	0	0	4	0	0	0	0	0	0	1132355	1389233	1021416	1036713	894501	991162	1064167	838240	947425	1.181e+06	974125	949944	0.82483	0.804355	-0.277831	-0.314096	0	0	0	0	0	0	0	0	0	0	0	0
P	P40545	0.151022	1	1	1	0.56309	1	1	0.566992	0.0334224	0.0479369	0	2	1	3	0	2	0	0	0	0	281837	135727	115236	242511	272426	320349	295086	299952	231478	177600	278429	275505	1.56773	1.55127	0.648676	0.633449	0	0	0	0	0	0	0	0	0	0	0	0
P	P38262	0.547711	1	1	1	0.754928	1	1	0.755194	-1.04417	0.487875	0.482227	11	20	15	22	18	15	14	12	10	1185709	2111679	2351035	2619480	1626210	1469671	2210496	983461	861485	1.88281e+06	1.90512e+06	1351814	1.01185	0.717978	0.0169965	-0.477989	0	0	0	0	0	0	0	0	0	0	0	0
P	P11655	0.0352505	1	1	1	0.363575	1	1	0.371249	-0.188085	0.681409	0.106062	0	8	0	4	4	0	0	1	0	1219371	1468152	2049348	2717321	2063202	2289846	1735871	1294499	1284067	1578957	2.35679e+06	1.43815e+06	1.49262	0.91082	0.577851	-0.134762	0	0	0	0	0	0	0	0	0	0	0	0
P	P38261	0.865766	1	1	1	0.927951	1	1	0.928014	-0.226129	0.00396146	0.0939632	22	36	35	30	29	24	25	23	31	3290453	4573864	2795152	3895626	4068366	3419859	3813174	3634735	3756523	3.55316e+06	3794617	3.73481e+06	1.06796	1.05112	0.0948531	0.0719339	0	0	0	0	0	0	0	0	0	0	0	0
P	P38260	0.0438659	1	1	1	0.397598	1	1	0.404834	-0.538441	-0.0977423	-0.2702	40	54	36	39	43	33	36	36	31	9896183	14141661	9207488	16456074	13960262	15446406	11685286	11593677	10010258	1.10818e+07	1.52876e+07	11096407	1.37952	1.00132	0.464171	0.00190333	0	0	0	0	0	0	0	0	0	0	0	0
P	P48015	0.995302	1	1	1	0.99795	1	1	0.997952	0	0	0	0	0	9	0	0	0	0	0	0	3332459	6688723	4262233	4373439	3526945	6659220	3655600	5070855	5506369	4.76114e+06	4.8532e+06	4.74427e+06	1.01934	0.996458	0.0276302	-0.00511901	0	0	0	0	0	0	0	0	0	0	0	0
P	P40541	0.402603	1	1	1	0.689906	1	1	0.691741	-1.09	0.0696548	0.460886	17	34	34	41	22	28	29	29	21	2108314	3497125	5495135	5069426	3325543	2805258	3135032	2292859	1836259	3.70019e+06	3733409	2.42138e+06	1.00898	0.654394	0.0128937	-0.611768	0	0	0	0	0	0	0	0	0	0	0	0
P	P40540	0.00641763	1	1	1	0.160218	1	1	0.1688	0.255333	2.76158	1.06053	5	9	4	4	2	5	3	2	3	495345	909558	755501	382198	162387	365758	168559	123100	161575	720135	303448	151078	0.421376	0.209791	-1.24682	-2.25297	0	0	0	0	0	0	0	0	0	0	0	0
P	P10566	0.101442	1	1	1	0.498629	1	1	0.503295	-0.435839	-0.23659	0.636836	2	2	2	2	2	1	1	2	1	80586	104096	151505	109286	129942	94900	71889	72604	59587	112062	111376	68026.7	0.993875	0.607043	-0.00886305	-0.720129	0	0	0	0	0	0	0	0	0	0	0	0
P	P36085	0.0018288	1	1	1	0.0734768	1	1	0.08015	0	0	0	3	7	4	7	5	8	5	3	0	956832	857723	999134	696372	668773	550625	656405	656097	591927	937896	638590	634810	0.680875	0.676844	-0.554539	-0.563104	0	0	0	0	0	0	0	0	0	0	0	0
P	P36084	0.704773	1	1	1	0.837429	1	1	0.837576	0	0	0.146784	13	5	13	13	9	8	11	11	11	2445774	1862385	4330462	2790856	3184491	3431585	3048602	3159946	4227661	2.87954e+06	3135644	3.47874e+06	1.08894	1.20809	0.122923	0.272725	0	0	0	0	0	0	0	0	0	0	0	0
P	P36083	0.112164	1	1	1	0.517375	1	1	0.521934	-0.202121	0.783208	0.438429	10	13	9	7	3	0	9	10	8	1613225	2476004	2790430	2120041	1571349	1278335	1590930	1168439	1417911	2.29322e+06	1656575	1.39243e+06	0.72238	0.607193	-0.469171	-0.719773	0	0	0	0	0	0	0	0	0	0	0	0
P	Q12477	0.427877	1	1	1	0.702346	1	1	0.702766	-0.178659	0.580179	-0.210451	5	6	6	3	5	8	3	7	4	4902890	2401283	5389098	5782966	4963226	5050379	5105135	4881858	5288289	4.23109e+06	5.26552e+06	5.09176e+06	1.24448	1.20342	0.315548	0.267135	0	0	0	0	0	0	0	0	0	0	0	0
P	Q12476	0.503083	1	1	1	0.733884	1	1	0.734197	-0.17332	0.10336	0.173975	5	11	5	14	12	3	7	4	7	7341421	6575839	2030958	12430529	9032408	1515326	8764323	8859618	9215639	5.31607e+06	7659421	8.94653e+06	1.4408	1.68292	0.526875	0.750967	0	0	0	0	0	0	0	0	0	0	0	0
P	P36081	0.192547	1	1	1	0.60026	1	1	0.603641	-0.498373	0.724995	0.433882	8	8	13	8	12	10	10	8	11	2156075	3262809	2574986	2471747	2036195	2525975	1919050	2211791	1968182	2.66462e+06	2344639	2.03301e+06	0.879914	0.762962	-0.184566	-0.390316	0	0	0	0	0	0	0	0	0	0	0	0
P	P36080	0.465438	1	1	1	0.717952	1	1	0.71831	-0.0382326	0.533065	0	5	12	11	12	9	6	8	11	10	1316211	2339184	861953	1389993	996284	923555	1172164	960376	1006765	1.50578e+06	1.10328e+06	1046435	0.732694	0.694944	-0.448718	-0.525031	0	0	0	0	0	0	0	0	0	0	0	0
P	Q12472	0.0019708	1	1	1	0.0757941	1	1	0.0823402	1.185	1.88821	2.35262	211	250	245	123	128	105	163	145	138	96312571	154055292	137340938	42468740	38284592	24822267	64616878	45352296	48464245	129236267	3.51919e+07	5.28111e+07	0.272306	0.40864	-1.8767	-1.2911	0	0	0	0	0	0	0	0	0	0	0	0
P	Q12471	0.377272	1	1	1	0.676917	1	1	0.678823	-0.409152	-0.289749	0.138519	4	2	0	0	0	0	0	0	0	1030309	291684	294248	1122137	768442	310954	113190	614878	54499	538747	733844	260856	1.36213	0.48419	0.445866	-1.04636	0	0	0	0	0	0	0	0	0	0	0	0
P	Q12470	0.00111895	1	1	1	0.0576088	1	1	0.0641962	1.49273	1.778	3.03683	260	465	389	0	0	0	0	0	0	391344398	465790379	324461307	138339956	134863648	102686106	240908873	173043162	214782953	3.93865e+08	125296570	2.09578e+08	0.31812	0.532107	-1.65236	-0.910213	0	0	0	0	0	0	0	0	0	0	0	0
P	P38257	0.678303	1	1	1	0.824156	1	1	0.824321	-0.223791	0	0.438492	8	10	9	11	10	5	7	9	7	8297366	2638805	7528893	7552611	8194165	6593040	6731930	7175862	7753368	6.15502e+06	7.44661e+06	7.22039e+06	1.20984	1.17309	0.274819	0.230312	0	0	0	0	0	0	0	0	0	0	0	0
P	P09368	0.908762	1	1	1	0.952643	1	1	0.952686	0	0	0.20421	12	7	11	0	0	0	11	0	0	39654910	17675257	63956474	33949717	36221902	37549452	32366625	38060595	39259451	4.04289e+07	3.5907e+07	3.65622e+07	0.888153	0.904359	-0.17112	-0.145032	0	0	0	0	0	0	0	0	0	0	0	0
P	P38256	0.0247095	1	1	1	0.323252	1	1	0.332025	0.460853	-1.52364	-0.0812149	3	6	8	6	4	3	1	0	0	742805	426056	892333	1067288	1496705	1813441	1292167	1564102	1283317	687065	1.45914e+06	1379862	2.12374	2.00834	1.08661	1.00601	0	0	0	0	0	0	0	0	0	0	0	0
P	P40537	0.0407979	1	1	1	0.383786	1	1	0.391132	-0.526755	0	0	0	5	3	9	5	5	4	0	7	832979	440997	388678	1260074	1179241	1272397	1430941	710938	972740	554218	1.23724e+06	1.03821e+06	2.2324	1.87328	1.1586	0.905568	0	0	0	0	0	0	0	0	0	0	0	0
P	P38255	0.533899	1	1	1	0.747698	1	1	0.747976	-0.746442	0	0.32508	12	16	14	12	14	11	10	8	8	10020125	4273350	13824835	11759132	13521042	11154213	11154276	10417957	10744953	9372770	1.21448e+07	1.07724e+07	1.29575	1.14933	0.373791	0.200792	0	0	0	0	0	0	0	0	0	0	0	0
P	Q04894	0.139684	1	1	1	0.549929	1	1	0.553975	0.272838	0.810741	0	28	30	15	22	22	26	20	22	17	4437694	5549038	3353837	3406728	3288659	3495735	3542453	3417762	2788747	4.44686e+06	3.39704e+06	3249654	0.76392	0.730776	-0.388507	-0.4525	0	0	0	0	0	0	0	0	0	0	0	0
P	P38254	0.383191	1	1	1	0.678615	1	1	0.680506	-0.510477	0.322028	0.130972	11	18	8	19	12	11	14	9	8	2521841	3825583	3427356	4265595	2888320	3191014	2678413	2763067	2864598	3258260	3.44831e+06	2.76869e+06	1.05833	0.849746	0.0817876	-0.234897	0	0	0	0	0	0	0	0	0	0	0	0
P	P40535	0.155665	1	1	1	0.566435	1	1	0.570235	-0.421163	0.498788	0.627684	11	22	20	16	16	16	17	12	14	1346893	2716733	1999674	1885873	1405665	1085559	1266978	1162145	1118970	2021100	1.45903e+06	1.1827e+06	0.7219	0.585175	-0.470129	-0.773059	0	0	0	0	0	0	0	0	0	0	0	0
P	P38251	0.597484	1	1	1	0.780562	1	1	0.780785	-0.939535	0.37135	0.581657	23	34	24	28	23	28	28	22	24	2256519	4686978	3619096	3957856	3165117	2600079	3676432	2146759	2337659	3.52086e+06	3.24102e+06	2.72028e+06	0.920518	0.772618	-0.119483	-0.372173	0	0	0	0	0	0	0	0	0	0	0	0
P	P40533	0.142743	1	1	1	0.553344	1	1	0.557353	-0.0214979	-0.0502511	0.0403559	8	5	5	3	3	7	6	5	3	1837654	1154058	1659954	1829520	1595946	1526880	1418201	1030510	1124768	1.55056e+06	1650782	1.19116e+06	1.06464	0.768215	0.0903646	-0.380418	0	0	0	0	0	0	0	0	0	0	0	0
P	P38250	0.192435	1	1	1	0.60026	1	1	0.603641	-0.515229	0.827979	0.448936	41	45	43	40	36	35	29	23	27	4953512	8361098	5560086	7328536	4858674	3656034	4191641	3107008	3741055	6.29157e+06	5.28108e+06	3.6799e+06	0.839391	0.584894	-0.252586	-0.773752	0	0	0	0	0	0	0	0	0	0	0	0
P	P40532	0.15093	1	1	1	0.56309	1	1	0.566992	-0.557672	0.135878	0.260487	4	5	8	7	7	5	3	4	4	436220	966956	782055	675831	510734	451506	323085	503553	358181	728410	546024	394940	0.74961	0.542194	-0.415788	-0.883119	0	0	0	0	0	0	0	0	0	0	0	0
P	P40531	0.504703	1	1	1	0.734415	1	1	0.734724	-0.227538	1.22491	0.479387	31	46	28	25	30	25	27	34	30	5584822	10027291	4976654	7225710	4564341	4048885	6204094	4476831	4426060	6.86292e+06	5.27965e+06	5.03566e+06	0.7693	0.733749	-0.378382	-0.446642	0	0	0	0	0	0	0	0	0	0	0	0
P	P40530	0.378226	1	1	1	0.676917	1	1	0.678823	-1.28521	0.81232	0.31681	0	3	2	2	2	0	0	0	0	66998	266305	174803	277840	161043	108899	129147	78466	70601	169369	182594	92738	1.07809	0.547551	0.108472	-0.868934	0	0	0	0	0	0	0	0	0	0	0	0
P	P36076	0.125208	1	1	1	0.535823	1	1	0.540142	-0.579605	0.294168	0	11	21	11	10	9	7	11	8	9	849283	1518315	1616767	1754992	1364986	1316258	1189002	680713	705881	1.32812e+06	1.47875e+06	858532	1.11341	0.646426	0.154986	-0.629444	0	0	0	0	0	0	0	0	0	0	0	0
P	P36075	0.407498	1	1	1	0.691973	1	1	0.693796	-0.649832	0.819585	0.450582	4	10	7	10	7	3	11	5	9	612556	1057349	1117434	983292	675870	746716	799989	562131	726924	929113	801959	696348	0.863145	0.749476	-0.212325	-0.416046	0	0	0	0	0	0	0	0	0	0	0	0
P	Q12469	0.566065	1	1	1	0.76434	1	1	0.764589	-0.217991	0	0	0	0	7	5	5	5	0	0	0	1235833	1811304	6435358	6664128	1440003	1404113	1330546	1007704	1448432	3.16083e+06	3.16941e+06	1.26223e+06	1.00272	0.399334	0.00391222	-1.32433	0	0	0	0	0	0	0	0	0	0	0	0
P	P14908	0.124506	1	1	1	0.53487	1	1	0.539216	0	0	0	0	7	7	8	7	7	4	2	0	6726933	9232290	8179201	7936120	5851972	5676407	6628157	5433802	5797925	8.04614e+06	6.48817e+06	5.95329e+06	0.80637	0.739894	-0.310486	-0.434609	0	0	0	0	0	0	0	0	0	0	0	0
P	Q12467	0.253794	1	1	1	0.633815	1	1	0.63655	-0.188657	0.414849	0.346755	0	5	0	5	0	0	0	0	0	648273	1272139	932286	720126	525180	919533	641727	637620	632082	950899	721613	637143	0.758874	0.670043	-0.398067	-0.577675	0	0	0	0	0	0	0	0	0	0	0	0
P	P14907	0.355681	1	1	1	0.673896	1	1	0.67595	-0.378246	0.754363	0.717628	38	56	44	49	42	39	41	44	36	13483938	12186993	22061756	15285016	13907069	13423289	12312886	10426654	12649595	1.59109e+07	1.42051e+07	1.17964e+07	0.892792	0.741403	-0.163604	-0.431671	0	0	0	0	0	0	0	0	0	0	0	0
P	Q12466	0.69585	1	1	1	0.832667	1	1	0.832819	-1.20241	0.536892	0.419584	49	98	72	97	72	83	73	53	56	8633440	16656409	13754050	17074888	10631607	10683738	13453064	8870662	9970517	13014633	1.27967e+07	1.07647e+07	0.983258	0.827126	-0.0243578	-0.27382	0	0	0	0	0	0	0	0	0	0	0	0
P	P14906	0.0729855	1	1	1	0.465998	1	1	0.471628	-0.195705	0.437017	0.421089	53	54	40	45	41	45	39	29	33	13139118	27711772	23263068	18715075	16946886	16897923	13119163	10480028	8831201	2.13713e+07	1.752e+07	1.08101e+07	0.819788	0.505824	-0.286676	-0.983292	0	0	0	0	0	0	0	0	0	0	0	0
P	Q12465	0.36945	1	1	1	0.676917	1	1	0.678823	-0.398603	0.590081	0.727174	2	3	4	5	0	2	4	0	2	528925	749691	671224	703630	532764	377850	533575	426766	555619	649947	538081	505320	0.827885	0.777479	-0.272497	-0.363124	0	0	0	0	0	0	0	0	0	0	0	0
P	P36070	0.244461	1	1	1	0.632642	1	1	0.63539	-0.367064	0.0468323	0.271635	2	4	4	5	2	2	3	2	0	320055	378481	389499	415198	356442	252646	352555	233937	184948	362678	341429	257147	0.941409	0.709021	-0.0871064	-0.496099	0	0	0	0	0	0	0	0	0	0	0	0
P	P14905	0.0869829	1	1	1	0.481694	1	1	0.486799	-1.17497	0.114569	0.302937	2	4	2	5	6	3	3	2	5	544335	1009476	855245	975162	585319	785886	491551	492800	291824	803019	782122	425392	0.973978	0.529741	-0.0380392	-0.916642	0	0	0	0	0	0	0	0	0	0	0	0
P	Q12464	0.212748	1	1	1	0.618581	1	1	0.621784	-0.777546	0.259433	0	40	52	42	57	43	36	45	38	35	8061565	12016096	11202718	14819993	11101021	9786759	9639164	8009574	8232909	10426793	11902591	8.62722e+06	1.14154	0.827408	0.19098	-0.273329	0	0	0	0	0	0	0	0	0	0	0	0
P	P14904	0.747543	1	1	1	0.858578	1	1	0.858696	-0.103244	0.395453	1.00795	61	64	65	51	59	46	62	56	56	12725650	23373435	20327469	19136691	17737146	10445902	22180318	13751587	17265948	1.88089e+07	1.57732e+07	1.77326e+07	0.838608	0.94278	-0.253932	-0.0850062	0	0	0	0	0	0	0	0	0	0	0	0
P	Q12463	0.54761	1	1	1	0.754928	1	1	0.755194	0.0528887	0.00870653	0.0103345	5	8	6	0	5	0	5	1	0	1143944	1202136	1399525	1182306	1346478	998074	1357801	944456	900051	1248535	1.17562e+06	1067436	0.941599	0.854951	-0.0868153	-0.226087	0	0	0	0	0	0	0	0	0	0	0	0
P	Q05979	0.088388	1	1	1	0.481694	1	1	0.486799	0.986591	1.79911	0.679994	0	3	0	0	0	0	0	0	0	203287	402001	143989	100151	111650	87445	90417	114387	78348	249759	99748.7	94384	0.39938	0.3779	-1.32417	-1.40392	0	0	0	0	0	0	0	0	0	0	0	0
P	Q12462	0.842246	1	1	1	0.913655	1	1	0.913727	-0.281293	0.455648	0.206045	5	8	8	5	8	5	6	4	4	37684038	7628659	1772395	28711302	45298492	488597	339729	33817521	38123349	1.5695e+07	24832797	24093533	1.58221	1.53511	0.661939	0.618338	0	0	0	0	0	0	0	0	0	0	0	0
P	Q12460	0.345429	1	1	1	0.668852	1	1	0.670946	-0.771117	0.436554	0.514482	116	150	138	133	123	114	118	116	118	76374485	139610363	122296725	135560376	108851128	80651432	99190383	66954319	76720787	1.12761e+08	108354312	80955163	0.960924	0.717939	-0.0575055	-0.478067	0	0	0	0	0	0	0	0	0	0	0	0
P	P28496	0.0563671	1	1	1	0.424657	1	1	0.431032	-0.201133	0.05871	0.524883	11	9	12	9	12	9	13	9	7	3109245	2776670	3917528	4312082	4498504	4052446	4232023	3707300	3682080	3.26781e+06	4.28768e+06	3873801	1.31209	1.18544	0.39187	0.245424	0	0	0	0	0	0	0	0	0	0	0	0
P	P30777	0.0878718	1	1	1	0.481694	1	1	0.486799	-0.997943	0.728397	0.405998	2	2	1	3	1	3	0	0	0	1615540	1817509	3454042	1194942	1021059	810045	1404975	769865	1348143	2295697	1008682	1.17433e+06	0.439379	0.511534	-1.18646	-0.967097	0	0	0	0	0	0	0	0	0	0	0	0
P	P28495	0.0987796	1	1	1	0.496671	1	1	0.501487	-1.84561	0.00335472	-0.896072	13	16	12	19	16	14	14	11	15	1155426	2248926	1399914	4023420	2357101	2590863	2395717	1592367	2084854	1601422	2.99046e+06	2.02431e+06	1.86738	1.26407	0.901015	0.338079	0	0	0	0	0	0	0	0	0	0	0	0
P	P38249	0.369142	1	1	1	0.676917	1	1	0.678823	-0.659931	0.583816	0.615227	115	147	147	132	117	122	130	114	110	22713662	56485396	37788320	37633307	26234379	22521484	29568040	21773620	26121956	3.89958e+07	28796390	2.58212e+07	0.738449	0.662154	-0.437431	-0.594762	0	0	0	0	0	0	0	0	0	0	0	0
P	P38248	0.717946	1	1	1	0.845731	1	1	0.845871	-1.01565	1.05753	0.261645	5	7	5	5	7	3	8	6	8	1026707	3821036	1410517	1728854	1514897	1079610	2256358	1098302	1669481	2.08609e+06	1.44112e+06	1.67471e+06	0.690825	0.802802	-0.533608	-0.316885	0	0	0	0	0	0	0	0	0	0	0	0
P	P38247	0.123925	1	1	1	0.53487	1	1	0.539216	-0.0804594	0	0.0728045	4	5	7	4	8	3	6	5	8	677202	568889	407701	495678	425413	298204	354407	359704	380043	551264	406432	364718	0.737272	0.661603	-0.439731	-0.595962	0	0	0	0	0	0	0	0	0	0	0	0
P	P40529	0.512911	1	1	1	0.738397	1	1	0.7387	0	0.520032	0	4	9	3	8	6	2	5	4	2	301389	1013571	463186	504788	347764	459640	420636	304904	403388	592715	437397	376309	0.737955	0.63489	-0.438395	-0.65542	0	0	0	0	0	0	0	0	0	0	0	0
P	Q9P305	0.421875	1	1	1	0.700802	1	1	0.701232	-10	0	0	0	1	0	0	0	0	0	0	0	0	0	0	48846	0	0	0	0	0	0	16282	0	1000	NaN	9.96578	NaN	0	0	0	0	0	0	0	0	0	0	0	0
P	P40528	0.278063	1	1	1	0.64215	1	1	0.644663	-0.450694	-0.198866	0.359978	6	8	4	5	0	2	8	6	5	3107162	3657417	4155871	4940226	4280009	3081619	2972779	3455106	3074379	3640150	4100618	3.16742e+06	1.1265	0.870135	0.171843	-0.200689	0	0	0	0	0	0	0	0	0	0	0	0
P	P40527	0.258124	1	1	1	0.637011	1	1	0.639724	-0.414402	0	-0.036922	13	10	13	18	16	15	14	15	15	15283810	4089833	12476085	4707249	2201911	4132666	12456302	3029949	3208668	10616576	3.68061e+06	6.23164e+06	0.346685	0.586973	-1.5283	-0.768635	0	0	0	0	0	0	0	0	0	0	0	0
P	P30771	0.292121	1	1	1	0.648245	1	1	0.650663	-0.282241	0.573095	0.753644	40	55	55	40	39	32	40	35	38	4145563	6790546	6596548	5540048	4332081	3783353	5389789	3479487	4152482	5844219	4.55183e+06	4340586	0.77886	0.742714	-0.360564	-0.42912	0	0	0	0	0	0	0	0	0	0	0	0
P	P40526	0.101795	1	1	1	0.498629	1	1	0.503295	0	10	10	0	2	0	0	0	0	0	0	0	0	26201	21025	0	0	0	0	0	4356	15742	0	1452	0	0.0922373	0.01	-3.43851	0	0	0	0	0	0	0	0	0	0	0	0
P	P38244	0.329031	1	1	1	0.665456	1	1	0.667663	0	1.01225	0.0959581	6	8	6	5	3	3	5	5	2	4448009	2094968	5049743	864899	718810	4615078	4109424	4400645	3363280	3864240	2.06626e+06	3957783	0.534714	1.02421	-0.903161	0.0345078	0	0	0	0	0	0	0	0	0	0	0	0
P	Q03799	0.232517	1	1	1	0.6305	1	1	0.633467	-0.168132	0.616243	0.131239	13	8	16	10	10	7	8	9	9	790800	1580961	1758794	1207901	818791	831327	1002771	687832	955222	1.37685e+06	952673	881942	0.691921	0.64055	-0.53132	-0.642618	0	0	0	0	0	0	0	0	0	0	0	0
P	Q03798	0.221679	1	1	1	0.624701	1	1	0.627823	-1.0823	0.479262	-0.223333	3	5	1	3	3	3	2	0	0	334776	753421	385104	914720	550941	532224	413189	338026	366521	491100	665962	372579	1.35606	0.758661	0.439421	-0.398473	0	0	0	0	0	0	0	0	0	0	0	0
P	P38243	0.0263122	1	1	1	0.328826	1	1	0.337346	-0.181525	0.732478	0.906747	5	4	4	1	0	0	3	0	5	685962	774990	1014610	703597	586428	515566	552272	368234	396728	825187	601864	439078	0.729366	0.532095	-0.455285	-0.910244	0	0	0	0	0	0	0	0	0	0	0	0
P	Q03796	0.964286	1	1	1	0.982803	1	1	0.982821	-0.728323	0.0695835	0	0	3	0	0	0	0	0	0	0	35423	76216	0	68517	53667	0	51882	16319	32784	37213	40728	33661.7	1.09446	0.904567	0.130214	-0.1447	0	0	0	0	0	0	0	0	0	0	0	0
P	P38241	0.726545	1	1	1	0.850372	1	1	0.850507	-0.0199694	0	0.786436	2	9	4	4	4	3	3	2	2	505404	558761	763634	666480	551251	342401	672448	438965	497198	609266	520044	536204	0.853558	0.880081	-0.228439	-0.184292	0	0	0	0	0	0	0	0	0	0	0	0
P	Q03795	0.722453	1	1	1	0.848818	1	1	0.848957	-0.330564	4.96913	4.61861	2	2	0	2	0	0	0	0	0	5582264	6844385	4647772	7039093	7096017	7817351	10907807	3922040	3577189	5.69147e+06	7317487	6.13568e+06	1.28569	1.07805	0.362546	0.108421	0	0	0	0	0	0	0	0	0	0	0	0
P	P40522	0.0343706	1	1	1	0.359512	1	1	0.367218	-1.08898	0.0470116	0.343227	10	16	15	13	12	9	11	8	9	2116314	3317674	2976046	2836375	3814649	2235640	1398319	1565605	1304967	2.80334e+06	2.96222e+06	1.42296e+06	1.05667	0.507595	0.0795303	-0.97825	0	0	0	0	0	0	0	0	0	0	0	0
P	P11633	0.219757	1	1	1	0.624088	1	1	0.627233	-0.507557	0.136368	0.222115	1	2	2	4	1	2	3	1	2	1013577	1443209	1455231	1546860	1243126	1099265	1142219	946418	939612	1.30401e+06	1296417	1.00942e+06	0.99418	0.774089	-0.00842029	-0.369429	0	0	0	0	0	0	0	0	0	0	0	0
P	P11632	0.277646	1	1	1	0.64215	1	1	0.644663	-0.523028	0.200204	0.173215	2	3	2	3	2	5	2	2	2	1566908	2816575	2676443	3235473	2133960	1915796	1870323	1589080	1529457	2.35331e+06	2.42841e+06	1.66295e+06	1.03191	0.706645	0.0453213	-0.500943	0	0	0	0	0	0	0	0	0	0	0	0
P	P36069	0.339505	1	1	1	0.666824	1	1	0.668953	-0.144944	-0.376796	0.0183981	4	11	3	9	4	9	3	6	9	806188	633679	595912	684269	718294	1028466	616218	705875	625528	678593	810343	649207	1.19415	0.956696	0.255986	-0.063868	0	0	0	0	0	0	0	0	0	0	0	0
P	P36068	0.858377	1	1	1	0.925312	1	1	0.925378	-0.663193	0.102682	0.157963	16	17	16	17	14	17	19	15	17	1899838	3240890	3148548	3144719	2311532	2740798	6793673	1778597	1745779	2763092	2.73235e+06	3.43935e+06	0.988874	1.24475	-0.0161415	0.315852	0	0	0	0	0	0	0	0	0	0	0	0
P	Q03790	0.945323	1	1	1	0.971306	1	1	0.971331	-0.200228	0.158203	0.176506	10	14	14	9	13	10	13	10	11	2888269	3097940	2701199	3210897	2595252	3037591	3139950	2609013	2884155	2.8958e+06	2.94791e+06	2877706	1.018	0.993751	0.0257308	-0.00904409	0	0	0	0	0	0	0	0	0	0	0	0
P	P36064	0.00259205	1	1	1	0.0874738	1	1	0.0940019	-0.0659359	0.21649	0.570669	0	1	1	0	0	0	0	0	0	34407	38093	33646	36016	32785	22654	0	14834	0	35382	30485	4944.67	0.861596	0.139751	-0.214916	-2.83907	0	0	0	0	0	0	0	0	0	0	0	0
P	Q12458	0.371917	1	1	1	0.676917	1	1	0.678823	0.0296161	-0.0229079	-0.193656	13	16	4	13	17	11	12	11	10	863384	1151159	629978	1518005	1472274	645846	1099740	721075	498851	881507	1.21204e+06	773222	1.37497	0.877159	0.459395	-0.189089	0	0	0	0	0	0	0	0	0	0	0	0
P	P36062	0.793494	1	1	1	0.884426	1	1	0.88452	-0.031204	-0.179904	0.130189	1	2	1	2	1	5	2	0	0	492691	97097	374404	238671	384475	320819	194702	252523	317126	321397	314655	254784	0.979022	0.792737	-0.0305871	-0.335085	0	0	0	0	0	0	0	0	0	0	0	0
P	P32945	0.24663	1	1	1	0.632642	1	1	0.63539	-0.00392028	0.548749	0	2	8	3	3	3	1	5	1	2	477503	603235	720851	607618	511653	511062	576966	338953	407452	600530	543444	441124	0.904942	0.734558	-0.144103	-0.445052	0	0	0	0	0	0	0	0	0	0	0	0
P	Q12457	0.247273	1	1	1	0.632642	1	1	0.63539	-0.48374	0.206558	0.729366	8	24	19	18	9	19	19	12	8	4558406	6561294	7225918	6173802	5132778	4787459	5304297	4416207	4148751	6115206	5.36468e+06	4623085	0.877269	0.755998	-0.188909	-0.403545	0	0	0	0	0	0	0	0	0	0	0	0
P	P32944	0.803869	1	1	1	0.889303	1	1	0.889391	-0.28691	1.62745	-1.43799	0	3	0	0	0	0	4	0	0	198102	677850	276018	357051	338576	369204	458611	106174	297353	383990	354944	287379	0.924357	0.748403	-0.113479	-0.418112	0	0	0	0	0	0	0	0	0	0	0	0
P	Q12455	0.635124	1	1	1	0.800033	1	1	0.800224	0.203375	0.479328	0.19559	0	3	1	2	4	2	3	3	1	918150	738696	259062	384552	1021136	234984	589241	1047975	810027	638636	546891	815748	0.856342	1.27733	-0.223741	0.353129	0	0	0	0	0	0	0	0	0	0	0	0
P	P07172	0.437789	1	1	1	0.7041	1	1	0.704496	-0.0535834	0	0	2	0	0	4	4	0	2	5	0	251644	558135	619872	502352	469606	422835	286712	433690	330074	476550	464931	350159	0.975618	0.734778	-0.035612	-0.44462	0	0	0	0	0	0	0	0	0	0	0	0
P	P36060	0.116445	1	1	1	0.522803	1	1	0.52726	-0.328885	0.316735	-0.0727049	11	12	10	15	9	17	5	5	6	18790631	11362493	16920443	24135011	18425801	20002798	20634363	19655213	23510979	15691189	2.08545e+07	2.12669e+07	1.32906	1.35534	0.410407	0.438652	0	0	0	0	0	0	0	0	0	0	0	0
P	Q12454	0.682153	1	1	1	0.826077	1	1	0.82624	-0.984021	0.981617	0.193776	0	5	3	3	0	1	2	0	3	106710	288732	120491	209994	151434	90336	128857	112402	124468	171978	150588	121909	0.875625	0.708865	-0.191614	-0.496417	0	0	0	0	0	0	0	0	0	0	0	0
P	P61830	0.342201	1	1	1	0.667537	1	1	0.66965	-1.1493	-1.40112	0.245876	10	11	14	14	12	13	11	15	10	3607068	4807623	7956379	6872740	6514928	5961723	5675447	4370966	3563540	5.45702e+06	6449797	4536651	1.18193	0.831342	0.24114	-0.266487	0	0	0	0	0	0	0	0	0	0	0	0
P	Q12453	0.202109	1	1	1	0.61076	1	1	0.614016	-0.564507	0.963173	0.506618	14	30	20	24	20	22	19	14	13	3481516	3013651	2167920	3026464	3701146	1393076	1328301	2239817	1111025	2.8877e+06	2.7069e+06	1.55971e+06	0.937389	0.540124	-0.0932796	-0.888637	0	0	0	0	0	0	0	0	0	0	0	0
P	P07170	0.528697	1	1	1	0.745448	1	1	0.745732	0.757384	0.911303	-0.561372	31	41	21	27	25	34	34	37	33	7219146	7438102	3360486	3840333	3489364	6078504	4296515	5702382	4988715	6.00591e+06	4.4694e+06	4.99587e+06	0.744167	0.831826	-0.426302	-0.265647	0	0	0	0	0	0	0	0	0	0	0	0
P	Q12452	0.298403	1	1	1	0.650971	1	1	0.653348	-0.176199	0.421005	-0.01287	26	28	21	29	23	20	19	23	18	3352864	4908896	2879389	3341236	3066687	2683563	3127258	2588081	2753250	3.71372e+06	3.0305e+06	2822863	0.816028	0.760118	-0.29331	-0.395705	0	0	0	0	0	0	0	0	0	0	0	0
P	Q12451	0.387348	1	1	1	0.681124	1	1	0.683001	-0.588593	0.30686	0.288865	28	39	26	29	30	23	27	19	30	4231453	6068303	5960982	5862656	4754692	4593900	5033043	3841041	4511927	5420246	5070416	4.462e+06	0.935459	0.823211	-0.0962542	-0.280667	0	0	0	0	0	0	0	0	0	0	0	0
P	Q12450	0.671114	1	1	1	0.819404	1	1	0.819573	0	0.599861	0	2	4	3	3	2	2	6	1	2	3915199	4529781	2808446	3436511	2908895	4147329	1708117	3870325	3615193	3751142	3.49758e+06	3064545	0.932404	0.816963	-0.100974	-0.291657	0	0	0	0	0	0	0	0	0	0	0	0
P	P38238	0.39743	1	1	1	0.687269	1	1	0.689125	-0.410097	0.261896	0.284571	2	6	6	6	3	3	2	4	5	500329	643697	664345	694311	554942	500819	617070	413168	440154	602790	583357	490131	0.967762	0.813103	-0.0472764	-0.29849	0	0	0	0	0	0	0	0	0	0	0	0
P	P38237	0.3426	1	1	1	0.667636	1	1	0.669746	0.00137859	0	-0.62216	3	4	6	4	5	5	5	0	3	4514078	1419419	1458916	2258580	4203202	2786034	3984296	4515357	3603132	2.46414e+06	3.08261e+06	4.03426e+06	1.25099	1.63719	0.323067	0.711222	0	0	0	0	0	0	0	0	0	0	0	0
P	P38236	0.0850404	1	1	1	0.481694	1	1	0.486799	0.197837	0.804662	0.504262	11	11	7	5	6	3	9	9	7	1560028	2430445	1462478	1269932	1125186	892499	1311328	1349638	1085872	1.81765e+06	1.09587e+06	1248946	0.602906	0.687121	-0.729995	-0.541364	0	0	0	0	0	0	0	0	0	0	0	0
P	P40518	0.155173	1	1	1	0.566435	1	1	0.570235	-3.10837	-0.627873	-0.590943	7	13	15	21	18	22	18	15	14	947823	3064982	1299408	5164829	4770127	2240295	4302784	2893522	2528302	1.77074e+06	4058417	3241536	2.29194	1.83061	1.19657	0.872327	0	0	0	0	0	0	0	0	0	0	0	0
P	P40517	0.61089	1	1	1	0.787238	1	1	0.787446	-0.629041	0	0	10	11	6	12	8	7	9	8	7	14070195	1054415	10486468	1494055	1020585	9164158	927110	8463812	10514899	8537026	3.89293e+06	6.63527e+06	0.456006	0.777235	-1.13288	-0.363578	0	0	0	0	0	0	0	0	0	0	0	0
P	P38234	0.0561343	1	1	1	0.424657	1	1	0.431032	-0.191189	0.360793	0.744718	7	12	11	11	7	7	8	7	4	581383	1042634	822773	731017	619268	601111	488256	474318	407974	815597	650465	456849	0.797533	0.560141	-0.326384	-0.836137	0	0	0	0	0	0	0	0	0	0	0	0
P	P40516	0.312846	1	1	1	0.65681	1	1	0.659095	-0.129907	0.698627	-0.00694968	5	5	0	3	0	2	0	0	0	1322243	1887982	1649395	1515011	1765948	1501677	1725396	1034568	980488	1.61987e+06	1594212	1.24682e+06	0.984158	0.769701	-0.0230375	-0.377631	0	0	0	0	0	0	0	0	0	0	0	0
P	P40515	0.956524	1	1	1	0.978372	1	1	0.978393	-0.882346	0	0	5	4	6	3	3	3	0	0	3	169137	496866	326612	414935	236568	264646	456164	263963	278921	330872	305383	333016	0.922965	1.00648	-0.115652	0.00931974	0	0	0	0	0	0	0	0	0	0	0	0
P	Q03787	0.430162	1	1	1	0.702889	1	1	0.703304	0.306643	-0.111662	0.518152	4	3	4	4	5	2	5	2	0	2495342	648913	551888	1622230	2184748	278890	1886585	2128018	2404082	1.23205e+06	1361956	2.13956e+06	1.10544	1.73659	0.144622	0.796257	0	0	0	0	0	0	0	0	0	0	0	0
P	P80967	0.425411	1	1	1	0.701766	1	1	0.70219	0.856083	1.14211	-1.4192	7	5	11	6	5	4	4	2	4	374812	726636	294597	352706	331550	444648	318679	286675	318188	465348	376301	307847	0.808644	0.661542	-0.306423	-0.596096	0	0	0	0	0	0	0	0	0	0	0	0
P	P40513	0.387408	1	1	1	0.681124	1	1	0.683001	-0.591718	0.662198	0.0451998	11	11	11	11	7	12	5	12	6	1370035	3237585	1665288	1968377	1585261	1937807	1427389	1338245	1363614	2.09097e+06	1.83048e+06	1376416	0.875423	0.658267	-0.191949	-0.603255	0	0	0	0	0	0	0	0	0	0	0	0
P	Q03786	0.140849	1	1	1	0.550832	1	1	0.554859	-0.343211	1.20029	0.117247	5	4	3	7	7	6	5	2	4	287693	419766	281304	339473	230383	287261	227489	205813	235876	329588	285706	223059	0.866858	0.676783	-0.206133	-0.563235	0	0	0	0	0	0	0	0	0	0	0	0
P	Q03785	0.303008	1	1	1	0.655112	1	1	0.657477	10	10	-1.21717	0	1	0	0	0	0	0	0	0	48191	82705	12896	0	0	29982	53290	0	0	47930.7	9994	17763.3	0.20851	0.370605	-2.26181	-1.43205	0	0	0	0	0	0	0	0	0	0	0	0
P	P38230	0.574795	1	1	1	0.767366	1	1	0.767605	-0.0118838	-0.237984	0.151334	0	2	4	2	4	1	0	0	0	832810	405405	765738	821484	1027296	658634	886908	620825	786884	667984	835805	764872	1.25123	1.14505	0.323352	0.195405	0	0	0	0	0	0	0	0	0	0	0	0
P	Q03784	0.030997	1	1	1	0.347021	1	1	0.355019	-0.399412	0.387177	0.381799	2	7	3	2	3	4	2	4	0	259792	320194	550780	471410	607751	503205	258205	242487	202870	376922	527455	234521	1.39938	0.622199	0.484783	-0.684551	0	0	0	0	0	0	0	0	0	0	0	0
P	Q03783	0.00899205	1	1	1	0.194175	1	1	0.203136	10	0	10	0	0	0	0	0	0	0	0	2	559655	0	746742	0	0	0	1019326	811648	889311	435466	0	906762	0	2.08228	0.01	1.05816	0	0	0	0	0	0	0	0	0	0	0	0
P	P40510	0.740513	1	1	1	0.855947	1	1	0.856071	-0.388436	0.613328	0	22	23	17	25	17	21	23	19	20	1735404	2617431	1927983	2601950	1750289	1806076	2244391	1504396	1733345	2093606	2.05277e+06	1.82738e+06	0.980496	0.872837	-0.0284168	-0.196215	0	0	0	0	0	0	0	0	0	0	0	0
P	Q03782	0.0967825	1	1	1	0.492448	1	1	0.497267	-0.344758	0.0973806	0.778278	4	10	12	14	7	6	7	6	6	917616	1270719	991827	1080708	772706	679154	834298	613636	417772	1060054	844189	621902	0.796364	0.58667	-0.328499	-0.769379	0	0	0	0	0	0	0	0	0	0	0	0
P	P36059	0.662303	1	1	1	0.815595	1	1	0.815771	-0.365577	0.640179	0	5	2	0	0	0	0	0	0	0	208297	289450	108056	120797	160869	176662	235076	121428	177869	201934	152776	178124	0.756563	0.88209	-0.402468	-0.181002	0	0	0	0	0	0	0	0	0	0	0	0
P	P36057	0.427248	1	1	1	0.702346	1	1	0.702766	-0.647907	0.477958	0	3	6	3	4	6	3	5	1	6	16672877	779909	9165547	12324613	11570581	22269387	15620101	11993305	12758305	8.87278e+06	1.53882e+07	13457237	1.73432	1.51669	0.794366	0.600925	0	0	0	0	0	0	0	0	0	0	0	0
P	Q03780	0.719934	1	1	1	0.847431	1	1	0.84757	-0.363778	0.268912	0.236318	15	24	22	20	16	20	17	16	20	4179975	4147898	2678407	6329826	4970482	1957597	4461460	4563510	4585310	3668760	4.4193e+06	4536760	1.20458	1.23659	0.268526	0.30637	0	0	0	0	0	0	0	0	0	0	0	0
P	P32939	0.397845	1	1	1	0.687407	1	1	0.68926	0	0.528597	0.448779	12	9	7	8	7	11	8	8	10	1408838	3331126	2892769	1470094	3306265	1962356	1433351	2011263	1271447	2.54424e+06	2.24624e+06	1.57202e+06	0.882871	0.617873	-0.179726	-0.694617	0	0	0	0	0	0	0	0	0	0	0	0
P	P36056	0.647016	1	1	1	0.805071	1	1	0.805255	-0.70377	0.411996	0.313998	11	16	13	10	10	12	8	7	10	11240646	16896671	13775101	19041530	12177234	13095605	15688327	12357076	8310507	13970806	1.47715e+07	1.21186e+07	1.05731	0.867426	0.0803968	-0.205188	0	0	0	0	0	0	0	0	0	0	0	0
P	Q12449	0.274797	1	1	1	0.64215	1	1	0.644663	-0.404961	0.463141	0.263083	24	19	20	24	22	26	21	22	25	10511354	5100471	9601619	11049550	11048341	10592718	9280221	10990441	10309603	8.40448e+06	1.08969e+07	1.01934e+07	1.29655	1.21286	0.374683	0.278408	0	0	0	0	0	0	0	0	0	0	0	0
P	Q12447	0.139534	1	1	1	0.549929	1	1	0.553975	-0.0229758	0.830649	0.48972	23	26	16	24	22	16	22	19	20	2853781	4780922	3265136	3229867	2221553	1907493	2724885	1878018	2360001	3.63328e+06	2452971	2320968	0.67514	0.638808	-0.566742	-0.646546	0	0	0	0	0	0	0	0	0	0	0	0
P	Q12446	0.0448118	1	1	1	0.399181	1	1	0.406334	-1.96352	-1.2132	0	7	6	8	15	9	11	10	5	6	283409	561549	779100	1099275	805121	825190	561579	405773	374190	541353	909862	447181	1.68072	0.826043	0.749079	-0.275711	0	0	0	0	0	0	0	0	0	0	0	0
P	P36051	0.379223	1	1	1	0.676917	1	1	0.678823	-0.214614	0.154139	0.315473	12	14	11	12	9	9	8	5	7	2851949	2272241	2976979	3469916	2716048	2654845	2677722	2282705	2550130	2.70039e+06	2.94694e+06	2503519	1.0913	0.927095	0.126048	-0.10921	0	0	0	0	0	0	0	0	0	0	0	0
P	Q12445	0.275854	1	1	1	0.64215	1	1	0.644663	-0.19515	0.563602	0.290019	6	10	4	6	7	5	6	2	5	535078	790430	792579	644417	411222	540909	665127	470037	599040	706029	532183	578068	0.753769	0.81876	-0.407806	-0.288488	0	0	0	0	0	0	0	0	0	0	0	0
P	Q12443	0.0750486	1	1	1	0.465998	1	1	0.471628	-0.983544	-0.20301	0	0	0	0	4	0	5	0	0	0	277661	464380	554937	784644	593618	600832	516102	421122	413204	432326	659698	450143	1.52593	1.04121	0.609686	0.0582627	0	0	0	0	0	0	0	0	0	0	0	0
P	Q12442	0.610954	1	1	1	0.787238	1	1	0.787446	-0.15984	-0.420419	-0.547304	1	0	0	2	0	0	1	0	0	43802	21273	28061	48934	28470	41007	59632	27460	37219	31045.3	39470.3	41437	1.27138	1.33473	0.346392	0.416543	0	0	0	0	0	0	0	0	0	0	0	0
P	Q05958	0.449895	1	1	1	0.70898	1	1	0.70936	-0.6278	0.258232	0.458909	5	6	8	8	11	11	7	5	10	3829484	5457367	4830357	6276926	4113452	6079786	2293969	5282389	4776152	4705736	5.49005e+06	4.1175e+06	1.16667	0.874997	0.2224	-0.192651	0	0	0	0	0	0	0	0	0	0	0	0
P	Q12441	0.00053261	1	1	1	0.0523301	1	1	0.0591007	1.55116	1.71957	2.98394	252	463	404	116	0	0	161	123	142	382581537	453422483	335087163	135917843	133068163	104928778	234343964	169201858	209521454	3.90364e+08	1.24638e+08	2.04356e+08	0.319288	0.523501	-1.64707	-0.933736	0	0	0	0	0	0	0	0	0	0	0	0
P	Q12440	0.0231761	1	1	1	0.315369	1	1	0.324313	-0.206728	0	0.137971	8	13	6	11	13	10	9	7	4	1445378	2056943	1918314	1631438	1255632	1297937	1205862	958667	1063920	1.80688e+06	1.395e+06	1.07615e+06	0.772051	0.595585	-0.373232	-0.747621	0	0	0	0	0	0	0	0	0	0	0	0
P	P12709	0.612022	1	1	1	0.787238	1	1	0.787446	0.602747	0.689559	-0.311301	83	97	66	67	64	88	80	83	74	30949543	29740463	19614039	20504649	21381373	27478970	26928269	23220916	22751312	26768015	23121664	2.43002e+07	0.86378	0.907806	-0.211265	-0.139544	0	0	0	0	0	0	0	0	0	0	0	0
P	Q04869	0.804943	1	1	1	0.890033	1	1	0.890121	-0.214366	0.3999	0.0317018	0	4	3	2	2	0	0	0	0	1184130	1199651	313905	1750782	1358872	272451	1359075	1173651	997314	899229	1.12737e+06	1176680	1.25371	1.30854	0.326199	0.387962	0	0	0	0	0	0	0	0	0	0	0	0
P	Q04868	0.209402	1	1	1	0.614905	1	1	0.618133	-1.62136	-0.390036	-0.492105	0	5	0	5	8	5	5	3	4	175917	362055	299113	503180	417248	342831	417438	249673	338657	279028	421086	335256	1.50912	1.20151	0.593704	0.264852	0	0	0	0	0	0	0	0	0	0	0	0
P	P38228	0.139459	1	1	1	0.549929	1	1	0.553975	-0.413122	0	0.174833	2	7	5	8	7	7	7	5	4	2041079	2471047	2031561	2182011	1926722	2084096	1846003	1934882	1192756	2181229	2.06428e+06	1.65788e+06	0.946382	0.760067	-0.0795051	-0.395801	0	0	0	0	0	0	0	0	0	0	0	0
P	Q04867	0.221124	1	1	1	0.624701	1	1	0.627823	-0.713423	0.324717	0.298961	7	11	11	13	9	6	8	7	7	942984	1612410	1675614	2087837	1320350	1130242	1050984	1034689	653084	1410336	1.51281e+06	912919	1.07266	0.647306	0.101192	-0.62748	0	0	0	0	0	0	0	0	0	0	0	0
P	P40509	0.0607977	1	1	1	0.439725	1	1	0.445939	-0.405889	0.683368	1.10952	30	30	32	28	23	25	25	23	17	2759767	4614365	5330925	3539401	2364328	3158837	2508342	1995270	1720031	4235019	3.02086e+06	2.07455e+06	0.713304	0.489856	-0.487411	-1.02957	0	0	0	0	0	0	0	0	0	0	0	0
P	P38226	0.793162	1	1	1	0.884426	1	1	0.88452	-0.076588	0.911315	0.110441	0	9	8	5	6	10	0	0	0	11745055	6177949	1485930	1808222	1543817	13243445	12008745	1716141	12826263	6.46964e+06	5531828	8850383	0.855044	1.36799	-0.22593	0.452053	0	0	0	0	0	0	0	0	0	0	0	0
P	P40508	0.252485	1	1	1	0.632906	1	1	0.635653	-0.368932	0	0	1	4	5	3	7	3	4	3	2	1923341	570671	2215369	2600978	2427812	1989419	1943425	2365426	2697622	1.56979e+06	2339403	2335491	1.49026	1.48777	0.575565	0.573151	0	0	0	0	0	0	0	0	0	0	0	0
P	P38225	0.430623	1	1	1	0.703095	1	1	0.70351	-0.339512	0	0.55378	11	8	12	9	11	6	8	5	5	1357897	1965162	2954686	1525139	1734981	1552116	1771078	1524107	1643635	2.09258e+06	1.60408e+06	1.64627e+06	0.766555	0.786719	-0.383539	-0.34608	0	0	0	0	0	0	0	0	0	0	0	0
P	P40507	0.582492	1	1	1	0.771573	1	1	0.771805	0.193567	0.457888	0.299136	7	7	8	6	7	10	12	6	5	3142737	2553418	5798159	2694472	4068351	19821847	9526137	1111435	2892982	3831438	8.86156e+06	4.51018e+06	2.31285	1.17715	1.20967	0.235301	0	0	0	0	0	0	0	0	0	0	0	0
P	P40506	0.218618	1	1	1	0.623968	1	1	0.62713	-0.490018	0.235026	0.00839773	4	6	0	6	6	4	6	4	4	1486039	1506096	1889780	2146651	1981653	1730777	1916234	1595533	1781848	1627305	1953027	1.76454e+06	1.20016	1.08433	0.263227	0.116806	0	0	0	0	0	0	0	0	0	0	0	0
P	Q03778	0.554168	1	1	1	0.758902	1	1	0.759162	0.101059	1.44041	0	0	3	0	0	0	0	0	0	0	96290	151079	27550	92512	59964	36796	82559	44946	35808	91639.7	63090.7	54437.7	0.688465	0.59404	-0.538546	-0.751367	0	0	0	0	0	0	0	0	0	0	0	0
P	P40505	0.154677	1	1	1	0.566435	1	1	0.570235	-0.309466	-0.489559	0	3	6	4	8	9	9	4	3	2	559021	698153	462529	933736	1040664	446092	529900	407211	376787	573234	806831	437966	1.40751	0.764026	0.493141	-0.388306	0	0	0	0	0	0	0	0	0	0	0	0
P	P38222	0.588664	1	1	1	0.775794	1	1	0.776023	-0.00780308	0.136476	0.00459864	0	2	0	5	0	0	4	0	0	1499444	489214	1521415	1413037	1649487	1411648	1160407	1339934	1537952	1.17002e+06	1.49139e+06	1.3461e+06	1.27467	1.15049	0.35012	0.202245	0	0	0	0	0	0	0	0	0	0	0	0
P	P40504	0.355515	1	1	1	0.673896	1	1	0.67595	-0.756785	0.543434	0.312096	0	4	5	6	4	0	0	0	1	806722	5413922	1372911	1265750	1033179	914699	1130017	586424	610599	2531185	1.07121e+06	775680	0.423205	0.306449	-1.24057	-1.70628	0	0	0	0	0	0	0	0	0	0	0	0
P	Q03776	0.108146	1	1	1	0.512241	1	1	0.516887	-0.893362	0	0.187737	4	5	7	9	4	7	3	0	0	709665	772342	826175	1235531	927035	841838	866271	646976	609397	769394	1001468	707548	1.30163	0.919617	0.380322	-0.120895	0	0	0	0	0	0	0	0	0	0	0	0
P	P38221	0.447298	1	1	1	0.707613	1	1	0.707996	-0.253075	0.752042	0.19278	12	11	10	11	8	9	7	10	8	2267834	2996080	2945427	3364302	1957295	1684439	2476319	1763044	34605304	2736447	2.33535e+06	1.29482e+07	0.853422	4.73176	-0.228668	2.24238	0	0	0	0	0	0	0	0	0	0	0	0
P	P40501	0.797259	1	1	1	0.886783	1	1	0.886876	-0.0195187	0.482986	0.478048	3	5	3	2	4	3	4	2	2	15036882	14961764	11063296	11493087	12580580	14433781	12980210	12367921	13657091	13687314	12835816	1.30017e+07	0.937789	0.949912	-0.0926643	-0.0741346	0	0	0	0	0	0	0	0	0	0	0	0
P	Q03774	0.129124	1	1	1	0.539407	1	1	0.543651	0.119326	1.08614	0.42385	11	21	14	10	9	12	13	12	13	3401274	4784373	3018263	2966529	2605256	2844084	2941437	2722763	2632026	3.73464e+06	2.80529e+06	2.76541e+06	0.751155	0.740476	-0.412818	-0.433475	0	0	0	0	0	0	0	0	0	0	0	0
P	Q03772	0.37905	1	1	1	0.676917	1	1	0.678823	0	0	0.434343	0	0	4	0	0	6	0	0	3	11471568	8928950	14100975	15177106	14815484	15813622	14018364	14007828	753633	1.15005e+07	1.52687e+07	9593275	1.32766	0.834162	0.408884	-0.261601	0	0	0	0	0	0	0	0	0	0	0	0
P	P36049	0.373003	1	1	1	0.676917	1	1	0.678823	-0.342011	0.242169	0.155624	36	36	34	31	33	44	31	30	29	6231635	10694466	9453527	8832327	7094546	6426244	6420311	5875432	8038057	8.79321e+06	7451039	6.77793e+06	0.847363	0.770815	-0.238948	-0.375544	0	0	0	0	0	0	0	0	0	0	0	0
P	P36048	0.909704	1	1	1	0.952928	1	1	0.952971	-0.496199	0.526592	0.612504	31	46	27	35	34	21	26	25	25	14393948	33094737	9235839	23304966	19923621	5892101	23679820	14968949	7525665	1.89082e+07	1.63736e+07	15391478	0.865952	0.814012	-0.207642	-0.296878	0	0	0	0	0	0	0	0	0	0	0	0
P	Q03771	0.171332	1	1	1	0.582259	1	1	0.585885	-0.12998	0.396973	0.589128	16	16	12	15	16	9	14	12	5	6829966	11280814	1214016	996016	745393	5425053	863877	747347	563924	6.4416e+06	2.38882e+06	725049	0.370843	0.112557	-1.43112	-3.15127	0	0	0	0	0	0	0	0	0	0	0	0
P	P36047	0.307375	1	1	1	0.655478	1	1	0.657787	-0.539393	0.836943	0.614021	10	19	16	16	11	10	8	11	10	4710872	9171979	8705005	6739090	4973981	5009798	5908377	5171025	6161382	7.52929e+06	5.57429e+06	5746928	0.740348	0.763277	-0.433725	-0.389722	0	0	0	0	0	0	0	0	0	0	0	0
P	Q02685	0.271987	1	1	1	0.640698	1	1	0.643274	-1.02853	0.0833989	0.258291	0	1	4	2	1	1	1	4	3	175793	177679	371298	423320	344757	258612	283521	207498	186501	241590	342230	225840	1.41657	0.934807	0.502404	-0.0972597	0	0	0	0	0	0	0	0	0	0	0	0
P	P36046	0.370414	1	1	1	0.676917	1	1	0.678823	0	0	0.172089	4	5	3	4	2	6	0	4	2	399961	485845	971717	565341	388226	411914	507031	245077	361770	619174	455160	371293	0.735109	0.599658	-0.443971	-0.737789	0	0	0	0	0	0	0	0	0	0	0	0
P	Q12438	0.302108	1	1	1	0.65447	1	1	0.65684	0.00714885	0.885127	0.90879	4	6	5	3	4	4	4	3	3	509521	995142	638896	834561	516441	463026	556305	451815	301077	714520	604676	436399	0.846269	0.610759	-0.240811	-0.711326	0	0	0	0	0	0	0	0	0	0	0	0
P	Q12436	0.421875	1	1	1	0.700802	1	1	0.701232	0	0	10	0	0	1	0	0	0	0	0	0	0	0	22347	0	0	0	0	0	0	7449	0	0	0	0	0.01	0.01	0	0	0	0	0	0	0	0	0	0	0	0
P	P36041	0.227916	1	1	1	0.6305	1	1	0.633467	-0.573244	0.649248	0.372007	25	36	21	26	20	27	24	21	31	2565725	5232289	3961560	3854365	2714355	2717829	2963248	1984515	2498912	3919858	3.09552e+06	2482225	0.789701	0.633244	-0.340621	-0.659167	0	0	0	0	0	0	0	0	0	0	0	0
P	Q12434	0.720694	1	1	1	0.847447	1	1	0.847585	0.302384	0.521015	0	9	9	5	7	6	6	8	6	5	963114	1128553	622804	853965	775902	748226	762866	791991	970608	904824	792698	841822	0.87608	0.930371	-0.190866	-0.104122	0	0	0	0	0	0	0	0	0	0	0	0
P	Q12433	0.0931532	1	1	1	0.487778	1	1	0.492725	-0.700834	0.0265201	0.0526752	6	11	9	16	10	6	8	8	6	6854738	5447338	7757415	4899455	4084884	5684399	4989311	4152900	5699439	6686497	4.88958e+06	4.94722e+06	0.731262	0.739882	-0.45154	-0.434634	0	0	0	0	0	0	0	0	0	0	0	0
P	Q05949	0.0083636	1	1	1	0.18584	1	1	0.194699	-0.815469	0.318407	1.45389	8	9	9	7	5	4	4	0	5	4174629	2112995	4977770	2255791	1864503	1745398	348148	175628	404751	3.75513e+06	1.95523e+06	309509	0.520682	0.0824229	-0.941525	-3.60081	0	0	0	0	0	0	0	0	0	0	0	0
P	Q12432	0.786688	1	1	1	0.880722	1	1	0.88082	-1.08478	0.0614148	0.134734	4	11	8	11	7	7	6	3	6	1480478	1526663	1440442	1740974	1499437	1034506	1306993	1319367	1451270	1.48253e+06	1.42497e+06	1359210	0.961178	0.916819	-0.0571251	-0.125291	0	0	0	0	0	0	0	0	0	0	0	0
P	Q05948	0.762062	1	1	1	0.864407	1	1	0.864515	-0.437987	0	0	8	10	10	13	9	7	8	7	3	15524719	8968710	25377322	16581412	18403837	19314045	13229987	14783402	17113987	1.66236e+07	1.80998e+07	1.50425e+07	1.0888	0.904887	0.12274	-0.144191	0	0	0	0	0	0	0	0	0	0	0	0
P	Q01590	0.24329	1	1	1	0.632642	1	1	0.63539	-0.0442791	0.25622	1.14371	2	5	5	7	5	4	4	1	1	292120	447285	488753	326731	547095	241274	299110	188493	236658	409386	371700	241420	0.907945	0.589713	-0.139323	-0.761915	0	0	0	0	0	0	0	0	0	0	0	0
P	Q05946	0.171964	1	1	1	0.582686	1	1	0.586302	-0.624129	0.273454	0.456852	47	65	54	58	63	51	63	59	44	11751316	17605289	15328206	16592128	14338571	22295899	14834080	10600472	10294540	14894937	1.77422e+07	1.19097e+07	1.19116	0.79958	0.252363	-0.322685	0	0	0	0	0	0	0	0	0	0	0	0
P	Q05942	0.308915	1	1	1	0.655478	1	1	0.657787	-0.135529	-0.0372319	1.01344	1	4	3	4	2	1	2	1	1	314485	424002	572888	535933	382930	342006	394482	266366	246342	437125	420290	302397	0.961486	0.691785	-0.0566619	-0.531604	0	0	0	0	0	0	0	0	0	0	0	0
P	P38219	0.307794	1	1	1	0.655478	1	1	0.657787	-0.558738	0.979877	0.89278	71	89	74	79	65	61	68	67	67	15317466	34548091	25160478	25492408	16469518	17778610	20283351	12496961	14651564	2.50087e+07	19913512	1.58106e+07	0.796264	0.632206	-0.328681	-0.661534	0	0	0	0	0	0	0	0	0	0	0	0
P	P38217	0.829522	1	1	1	0.905565	1	1	0.905643	-0.575357	0.219445	0.42033	26	37	32	36	33	27	35	31	21	11579813	11152646	15115274	17225363	17194035	7334846	14096518	16336487	12821757	12615911	1.39181e+07	14418254	1.10322	1.14286	0.141716	0.192652	0	0	0	0	0	0	0	0	0	0	0	0
P	Q03769	0.742327	1	1	1	0.856253	1	1	0.856375	-1.07941	0.312141	0.142818	21	20	24	27	25	17	24	18	16	2298193	6386201	2976873	6207115	3407943	2410008	3612760	2417295	2916300	3887089	4.00836e+06	2.98212e+06	1.0312	0.767186	0.0443203	-0.382353	0	0	0	0	0	0	0	0	0	0	0	0
P	Q03768	0.514644	1	1	1	0.73921	1	1	0.73951	-0.233836	1.16023	-0.00334021	2	3	3	4	3	3	4	2	4	626187	961910	800622	783088	270683	777420	679270	597954	667873	796240	610397	648366	0.7666	0.814285	-0.383455	-0.296395	0	0	0	0	0	0	0	0	0	0	0	0
P	P38213	0.911179	1	1	1	0.953776	1	1	0.953818	-0.557484	0.445231	0	7	10	9	10	6	6	9	5	8	1717896	2886827	2408597	2719206	2076670	2690844	2817429	2120240	2228292	2.33777e+06	2.49557e+06	2.38865e+06	1.0675	1.02176	0.0942362	0.0310626	0	0	0	0	0	0	0	0	0	0	0	0
P	P38211	0.0476434	1	1	1	0.40567	1	1	0.412617	0	0	0	2	1	2	2	2	1	1	0	0	109221	117991	149497	162215	118023	111600	90420	82344	51921	125570	130613	74895	1.04016	0.596442	0.0568068	-0.745547	0	0	0	0	0	0	0	0	0	0	0	0
P	P49775	0.0645447	1	1	1	0.445098	1	1	0.451181	-0.198529	0.491361	0.541064	1	0	0	0	0	0	2	0	0	54029	82803	75482	70270	54830	56409	55951	34557	29672	70771.3	60503	40060	0.854908	0.566048	-0.226158	-0.821003	0	0	0	0	0	0	0	0	0	0	0	0
P	P38210	0.113918	1	1	1	0.519826	1	1	0.524326	-1.43447	-0.0404367	0.352667	8	13	11	12	12	12	13	9	10	1832475	4327509	5292864	5619340	4715576	5049291	3182431	1850083	3217055	3817616	5128069	2.74986e+06	1.34326	0.720307	0.425744	-0.473316	0	0	0	0	0	0	0	0	0	0	0	0
P	Q03764	0.859066	1	1	1	0.925312	1	1	0.925378	0	0	0	6	4	5	3	4	5	3	6	5	834374	1597828	830343	1136671	953222	908843	1135513	825517	929692	1087515	999579	963574	0.91914	0.886033	-0.121643	-0.174568	0	0	0	0	0	0	0	0	0	0	0	0
P	Q03761	0.659538	1	1	1	0.813631	1	1	0.813808	-0.831798	0.797338	0	12	26	14	18	12	13	18	15	18	1449204	2605285	1679589	2484803	1916310	1352887	1831967	1538678	1371956	1.91136e+06	1918000	1580867	1.00347	0.82709	0.00500369	-0.273883	0	0	0	0	0	0	0	0	0	0	0	0
P	P36037	0.364879	1	1	1	0.676631	1	1	0.678633	-10	0	0	0	0	0	0	0	0	13	10	11	165854	330981	581673	621053	402420	366112	596887	517367	520616	359503	463195	544957	1.28843	1.51586	0.365617	0.600139	0	0	0	0	0	0	0	0	0	0	0	0
P	Q03760	0.353322	1	1	1	0.672093	1	1	0.674152	-1.17243	0.144612	0.123756	0	0	0	8	0	0	0	0	0	3819827	6218178	3739888	4505686	3734283	2439333	3694925	3321695	3055311	4592631	3.55977e+06	3.35731e+06	0.775104	0.731021	-0.367538	-0.452015	0	0	0	0	0	0	0	0	0	0	0	0
P	P07149	0.576581	1	1	1	0.768357	1	1	0.768596	-0.795762	0.126554	0.0957382	263	331	269	331	302	284	308	248	255	57090930	95429548	77025763	104226595	77522807	72304528	86023593	51520964	68372447	7.65154e+07	8.46846e+07	6.8639e+07	1.10677	0.897061	0.14635	-0.156722	0	0	0	0	0	0	0	0	0	0	0	0
P	P36036	0.285071	1	1	1	0.644672	1	1	0.647136	-0.707241	0.357967	0.432222	13	16	17	13	11	16	14	5	11	1595729	3645463	4086123	4227202	1877141	1819524	1913331	1119902	1550107	3109105	2641289	1527780	0.849534	0.491389	-0.235257	-1.02506	0	0	0	0	0	0	0	0	0	0	0	0
P	Q01589	0.331091	1	1	1	0.66611	1	1	0.668297	-0.234524	5.65937	0.451558	0	2	0	0	0	0	0	0	0	36169	197454	81383	50065	52582	43518	51298	53807	44539	105002	48721.7	49881.3	0.464007	0.475051	-1.10778	-1.07384	0	0	0	0	0	0	0	0	0	0	0	0
P	Q12429	0.235191	1	1	1	0.6305	1	1	0.633467	-0.257144	0.642895	0.467074	7	9	10	7	10	3	7	4	7	1366220	2335789	2170867	1886112	1559282	1530185	1671745	1152645	1377520	1.95763e+06	1.65853e+06	1.40064e+06	0.847213	0.715477	-0.239203	-0.483022	0	0	0	0	0	0	0	0	0	0	0	0
P	P32917	0.887684	1	1	1	0.939352	1	1	0.939403	-0.0933896	0.557799	0.55645	16	16	12	15	7	10	17	11	12	2946411	4794794	6083188	4603256	5777586	3264511	6455095	3625156	5134468	4608131	4548451	5071573	0.987049	1.10057	-0.0188064	0.138252	0	0	0	0	0	0	0	0	0	0	0	0
P	P32916	0.255933	1	1	1	0.634662	1	1	0.63738	-0.756426	0.339237	0.234478	30	38	33	49	38	30	28	24	34	3208102	5606246	4757557	7216511	4147587	4171901	4102346	2776792	2787428	4.52397e+06	5.17867e+06	3.22219e+06	1.14472	0.712248	0.194992	-0.489548	0	0	0	0	0	0	0	0	0	0	0	0
P	Q12427	0.521658	1	1	1	0.741633	1	1	0.741924	-0.625205	0.613536	0.64238	0	15	7	9	10	6	4	0	5	960681	1138990	889056	1214947	1131083	778429	1029543	850759	747830	996242	1.04149e+06	876044	1.04541	0.879348	0.0640753	-0.185493	0	0	0	0	0	0	0	0	0	0	0	0
P	P32915	0.139748	1	1	1	0.549929	1	1	0.553975	-0.337682	0.196733	0	13	13	16	14	11	13	10	11	11	3394652	2471447	3766601	4285810	3216118	3717589	2575011	2728749	2984850	3210900	3739839	2762870	1.16473	0.860466	0.219998	-0.21681	0	0	0	0	0	0	0	0	0	0	0	0
P	P07143	0.1182	1	1	1	0.526573	1	1	0.531035	-1.21031	0.491661	0.159445	16	24	19	19	17	18	15	12	13	2361318	4512737	3330674	3916604	2722063	3083691	1279043	1951076	2518434	3.40158e+06	3240786	1.91618e+06	0.952731	0.563322	-0.0698597	-0.827967	0	0	0	0	0	0	0	0	0	0	0	0
P	P32914	0.301848	1	1	1	0.65447	1	1	0.65684	-0.789985	0.838038	0.516199	7	7	7	6	7	9	7	6	9	655477	1013777	994275	1175435	802557	686155	816977	556695	529066	887843	888049	634246	1.00023	0.714367	0.0003347	-0.485262	0	0	0	0	0	0	0	0	0	0	0	0
P	Q12425	0.378417	1	1	1	0.676917	1	1	0.678823	4.25243	1.37624	0.508406	0	4	0	0	0	0	0	0	0	277251	1231503	904816	751136	466962	553253	563593	464917	250511	804523	590450	426340	0.733913	0.529929	-0.446319	-0.916129	0	0	0	0	0	0	0	0	0	0	0	0
P	P29547	0.14527	1	1	1	0.557771	1	1	0.561766	-0.705967	0.248492	0.263649	32	42	41	48	40	40	41	39	37	9010494	15762599	14118327	14511854	11351219	9765965	9926502	6304023	8117061	1.29638e+07	11876346	8115862	0.916116	0.62604	-0.126398	-0.675673	0	0	0	0	0	0	0	0	0	0	0	0
P	P32913	0.00530081	1	1	1	0.139805	1	1	0.147838	-0.618224	0.234277	0.0181209	10	11	12	13	9	5	12	12	8	5566013	5727481	7795043	5932489	4985502	4752267	3251551	2678828	2447242	6.36285e+06	5.22342e+06	2.79254e+06	0.820925	0.438882	-0.284678	-1.18809	0	0	0	0	0	0	0	0	0	0	0	0
P	P32912	0.41112	1	1	1	0.694793	1	1	0.696611	0.0314693	-0.433193	0.0967913	0	4	2	4	4	3	0	0	0	559963	357279	677655	506592	412575	776175	483523	295777	405274	531632	565114	394858	1.06298	0.742728	0.0881131	-0.429095	0	0	0	0	0	0	0	0	0	0	0	0
P	P32911	0.111097	1	1	1	0.516558	1	1	0.521115	0.298251	1.47618	0.791572	11	11	12	8	8	9	9	10	9	1400497	3050015	1854218	1317074	991545	1069699	1333443	1326332	706398	2.10158e+06	1126106	1.12206e+06	0.535839	0.533912	-0.900129	-0.905325	0	0	0	0	0	0	0	0	0	0	0	0
P	P32910	0.0844766	1	1	1	0.481651	1	1	0.486799	-0.44315	0.603623	0.734449	23	25	25	25	17	18	21	15	11	3344686	3545466	3961038	4101405	3661976	2772887	2914589	2494248	2667619	3.61706e+06	3.51209e+06	2692152	0.970978	0.744292	-0.0424893	-0.426059	0	0	0	0	0	0	0	0	0	0	0	0
P	Q12421	0.115769	1	1	1	0.522237	1	1	0.526726	0.089113	0.754165	0.0726298	23	26	17	20	21	19	19	21	20	7948961	11246161	9728957	7936467	7949655	7626154	8391070	7807849	7668949	9.64136e+06	7.83743e+06	7955956	0.812896	0.82519	-0.298857	-0.277201	0	0	0	0	0	0	0	0	0	0	0	0
P	Q12420	0.442345	1	1	1	0.706666	1	1	0.70706	0	-0.178082	0	0	9	7	0	0	0	0	0	0	50419148	31212874	44104328	48499829	45629123	25699525	46408212	50696812	52175636	4.19121e+07	3.99428e+07	49760220	0.953014	1.18725	-0.069431	0.247625	0	0	0	0	0	0	0	0	0	0	0	0
P	Q05937	0.763324	1	1	1	0.865382	1	1	0.86549	-0.506058	-0.0130181	0	3	6	6	9	11	8	2	3	2	1516922	976424	4074221	3693289	3605776	1515889	3334841	2262024	2419795	2189189	2938318	2672220	1.34219	1.22064	0.424594	0.287642	0	0	0	0	0	0	0	0	0	0	0	0
P	Q05934	0.318329	1	1	1	0.660972	1	1	0.66322	-1.23531	-0.0562291	0.483029	21	30	22	30	25	23	24	17	11	1368896	2864097	2637186	3256345	2391203	2064135	2252736	1480583	1386178	2.29006e+06	2570561	1706499	1.12249	0.745177	0.166698	-0.424346	0	0	0	0	0	0	0	0	0	0	0	0
P	Q05933	0.0382959	1	1	1	0.378469	1	1	0.386105	-3.99577	-0.862281	-0.472383	2	7	6	15	14	8	6	3	6	206437	855057	576516	1939108	1196858	1036585	692485	520195	546974	546003	1.39085e+06	586551	2.54733	1.07426	1.34899	0.103348	0	0	0	0	0	0	0	0	0	0	0	0
P	Q04847	0.421875	1	1	1	0.700802	1	1	0.701232	0	0	-10	0	0	1	0	0	2	0	0	0	0	0	0	0	0	9347	0	0	0	0	3115.67	0	1000	NaN	9.96578	NaN	0	0	0	0	0	0	0	0	0	0	0	0
P	Q05931	0.354993	1	1	1	0.673782	1	1	0.67584	-0.303733	0	0	2	12	6	5	8	5	9	4	4	1134717	1820794	1400490	1277574	957148	1044617	1546942	909347	1072144	1.452e+06	1093113	1.17614e+06	0.752832	0.810017	-0.409599	-0.303977	0	0	0	0	0	0	0	0	0	0	0	0
P	P38208	0.0936291	1	1	1	0.487893	1	1	0.492815	-0.44951	1.03223	1.12011	2	7	3	3	4	3	2	1	0	230870	425785	448310	356356	290656	174921	247460	102685	101116	368322	273978	150420	0.743854	0.408394	-0.426908	-1.29197	0	0	0	0	0	0	0	0	0	0	0	0
P	P38207	0.782601	1	1	1	0.878731	1	1	0.878832	-0.0844599	0.154898	0	0	0	0	6	0	3	0	3	0	617166	652101	210231	544797	415654	404591	397995	364655	453212	493166	455014	405287	0.922639	0.821807	-0.116162	-0.283128	0	0	0	0	0	0	0	0	0	0	0	0
P	Q05930	0.801322	1	1	1	0.888188	1	1	0.888277	-0.819773	0.740939	-0.166849	0	7	0	0	0	4	0	0	0	404979	612307	440815	500583	402922	427904	525673	444958	381789	486034	443803	450807	0.913112	0.927521	-0.131137	-0.108547	0	0	0	0	0	0	0	0	0	0	0	0
P	P38206	0.423752	1	1	1	0.701025	1	1	0.701452	0.0047223	0.357924	0.162804	8	5	5	3	4	3	4	4	4	401440	389091	369561	347652	307809	396280	446917	205651	227844	386697	350580	293471	0.906601	0.758916	-0.14146	-0.397989	0	0	0	0	0	0	0	0	0	0	0	0
P	P38205	0.218446	1	1	1	0.623968	1	1	0.62713	0	0	0.0615952	22	41	28	21	25	26	26	24	22	3231431	4301752	3715203	3485077	3091003	2890440	3579776	2655458	3050450	3749462	3.15551e+06	3095228	0.841589	0.825513	-0.248812	-0.276638	0	0	0	0	0	0	0	0	0	0	0	0
P	P38204	0.154108	1	1	1	0.566435	1	1	0.570235	-0.00329636	-0.536005	0.485978	3	1	3	2	2	3	2	3	1	483989	609300	461257	473454	578301	336444	296938	428968	318427	518182	462733	348111	0.892993	0.671793	-0.163279	-0.573911	0	0	0	0	0	0	0	0	0	0	0	0
P	Q03759	0.460235	1	1	1	0.716581	1	1	0.716953	0.952262	0.867836	0.419998	4	4	3	0	0	2	2	1	0	257636	243226	206899	145893	143049	586427	165487	141245	87357	235920	291790	131363	1.23681	0.556811	0.306629	-0.844741	0	0	0	0	0	0	0	0	0	0	0	0
P	P38203	0.431908	1	1	1	0.703121	1	1	0.703523	-0.333223	0.659767	0.0966747	7	11	6	8	5	5	6	5	6	660067	1160163	675246	761781	664777	544836	706029	647963	615662	831825	657131	656551	0.789987	0.78929	-0.340099	-0.341373	0	0	0	0	0	0	0	0	0	0	0	0
P	Q03758	0.488821	1	1	1	0.724261	1	1	0.724586	-0.566692	0.613838	0.895133	27	48	24	29	26	23	30	19	28	3375472	5951531	5264140	6569468	4329890	3744877	4691433	3390726	3167123	4.86371e+06	4.88141e+06	3.74976e+06	1.00364	0.770966	0.00523993	-0.37526	0	0	0	0	0	0	0	0	0	0	0	0
P	P38202	0.963345	1	1	1	0.982776	1	1	0.982795	5.08981	-0.659037	-0.0365092	0	0	0	0	0	2	0	0	0	58758	14544	59732	36618	36263	62833	49343	44865	50004	44344.7	45238	48070.7	1.02015	1.08402	0.0287745	0.116396	0	0	0	0	0	0	0	0	0	0	0	0
P	P36029	0.203636	1	1	1	0.61076	1	1	0.614016	-10	10	10	0	0	1	0	0	0	0	0	0	0	10005	17106	7608	0	0	0	0	0	9037	2536	0	0.280624	0	-1.83329	0.01	0	0	0	0	0	0	0	0	0	0	0	0
P	P10507	0.121146	1	1	1	0.531806	1	1	0.536235	-0.233324	0.520446	0	5	13	10	11	4	4	6	3	3	1036209	1354207	1530096	1406197	980895	1350368	969713	809370	987027	1.30684e+06	1245820	922037	0.953309	0.705548	-0.0689839	-0.503184	0	0	0	0	0	0	0	0	0	0	0	0
P	P36027	0.931624	1	1	1	0.96229	1	1	0.962319	-1.58513	0.841544	0.00248827	0	1	1	2	0	1	2	0	1	17013	72494	106775	51045	40455	106591	92477	35715	38496	65427.3	66030.3	55562.7	1.00922	0.849227	0.0132355	-0.235778	0	0	0	0	0	0	0	0	0	0	0	0
P	Q03750	0.930388	1	1	1	0.961245	1	1	0.961274	-1.03023	0.107613	0.169457	6	11	9	15	16	11	16	8	14	2066043	2667125	1553561	2126624	2308192	1585658	2250209	1755038	1903422	2.09558e+06	2.00682e+06	1.96956e+06	0.957648	0.939864	-0.0624325	-0.0894764	0	0	0	0	0	0	0	0	0	0	0	0
P	P36026	0.139945	1	1	1	0.549929	1	1	0.553975	0	0	0	2	0	1	5	4	6	1	0	2	1494253	1820309	2236379	1476390	1361893	1611814	1371267	1593161	1203231	1.85031e+06	1.48337e+06	1.38922e+06	0.801683	0.750802	-0.318896	-0.413495	0	0	0	0	0	0	0	0	0	0	0	0
P	P32909	0.524301	1	1	1	0.742904	1	1	0.743192	-0.639108	0.687282	0.93587	17	32	28	26	19	18	20	15	20	3378767	8648275	6320254	5755833	5816191	5602116	2545510	5613579	5134658	6.11577e+06	5.72471e+06	4431249	0.936058	0.724562	-0.0953296	-0.46482	0	0	0	0	0	0	0	0	0	0	0	0
P	P32908	0.938303	1	1	1	0.96594	1	1	0.965966	-0.752601	0.00672709	0.0646217	40	53	47	45	43	46	46	33	30	8882774	8318444	9087917	10837523	8967120	8623125	8337005	5535680	13469234	8763045	9.47592e+06	9113973	1.08135	1.04005	0.112834	0.0566478	0	0	0	0	0	0	0	0	0	0	0	0
P	P36024	0.651603	1	1	1	0.808439	1	1	0.80862	-0.63824	0.856428	0.464009	11	17	9	14	11	10	15	9	8	2405423	4131044	2406231	3451457	2453285	2211124	2652604	2083605	2536319	2.9809e+06	2.70529e+06	2424176	0.907541	0.813236	-0.139965	-0.298253	0	0	0	0	0	0	0	0	0	0	0	0
P	P36023	0.378345	1	1	1	0.676917	1	1	0.678823	-0.965663	0	0.369087	0	5	4	4	6	0	0	0	0	484322	1236453	779937	895981	588470	729261	750024	390143	406900	833571	737904	515689	0.885233	0.618651	-0.175871	-0.692803	0	0	0	0	0	0	0	0	0	0	0	0
P	Q12418	0.776327	1	1	1	0.874734	1	1	0.874836	-0.531191	-0.110704	0	1	3	4	5	0	0	2	3	6	2803252	1955508	4801375	2428371	3855180	3994037	2625273	2879625	3023482	3.18671e+06	3.42586e+06	2.84279e+06	1.07505	0.892077	0.104399	-0.164759	0	0	0	0	0	0	0	0	0	0	0	0
P	P32906	0.373963	1	1	1	0.676917	1	1	0.678823	0	0	0	4	5	5	8	6	6	7	0	7	736878	889380	1228747	671748	871609	642762	744808	845703	1021096	951668	728706	870536	0.765715	0.914747	-0.385121	-0.128555	0	0	0	0	0	0	0	0	0	0	0	0
P	P36022	0.1424	1	1	1	0.553344	1	1	0.557353	-0.0746982	0	0.0607191	30	24	34	26	27	26	35	0	18	17643376	14844592	21399972	21339648	21381361	18546088	22448883	21355443	22313098	1.79626e+07	2.04224e+07	2.20391e+07	1.13694	1.22694	0.18515	0.295068	0	0	0	0	0	0	0	0	0	0	0	0
P	P54070	0.666871	1	1	1	0.818173	1	1	0.818346	0.158831	0	0.702285	7	9	16	7	6	7	3	0	5	4528384	889007	5853761	4547240	4633221	5626168	3781398	4459767	4730727	3.75705e+06	4935543	4323964	1.31367	1.15089	0.393608	0.202754	0	0	0	0	0	0	0	0	0	0	0	0
P	P29539	0.646211	1	1	1	0.804536	1	1	0.80472	-0.489074	0.141708	0.428949	23	41	37	37	22	28	35	18	24	44099312	36510485	30567853	30866033	29762811	67214559	59674126	30569672	59042916	3.70592e+07	4.26145e+07	49762238	1.1499	1.34278	0.201511	0.425219	0	0	0	0	0	0	0	0	0	0	0	0
P	P32905	0.262058	1	1	1	0.637661	1	1	0.640293	-0.301868	0.2277	1.17015	51	0	55	0	0	45	0	0	0	19559749	39717900	30875953	28051645	20161967	18902846	24331371	18855754	18050825	3.00512e+07	2.23722e+07	20412650	0.744468	0.679262	-0.425719	-0.557959	0	0	0	0	0	0	0	0	0	0	0	0
P	Q12417	0.82267	1	1	1	0.90083	1	1	0.900909	-0.36283	0.201994	0.000379953	11	9	9	13	11	11	15	9	11	5161564	5323952	8188270	2504050	5470957	6343449	11766587	4936495	2042919	6.2246e+06	4.77282e+06	6248667	0.766768	1.00387	-0.383139	0.00556841	0	0	0	0	0	0	0	0	0	0	0	0
P	P32904	0.261304	1	1	1	0.637661	1	1	0.640293	-1.84224	1.25068	0.841168	5	7	9	9	4	2	0	0	3	200765	743742	417255	753478	280057	314481	213086	102869	173590	453921	449339	163182	0.989906	0.359494	-0.014637	-1.47596	0	0	0	0	0	0	0	0	0	0	0	0
P	Q12415	0.00703591	1	1	1	0.169929	1	1	0.178812	-1.11876	0.482133	0.242118	10	18	11	12	13	12	15	11	10	4562517	7313299	5523442	8386777	5177216	5083602	1479707	972822	1086328	5.79975e+06	6215865	1179619	1.07175	0.203391	0.0999638	-2.29767	0	0	0	0	0	0	0	0	0	0	0	0
P	Q01574	0.0687192	1	1	1	0.455103	1	1	0.461044	-0.454831	-0.189057	0.217202	0	7	5	5	5	5	6	6	0	2573734	2769029	3879429	3066991	4128463	2806141	714666	2557343	1498813	3074064	3333865	1590274	1.08451	0.51732	0.117048	-0.950872	0	0	0	0	0	0	0	0	0	0	0	0
P	P32902	0.504584	1	1	1	0.734415	1	1	0.734724	-0.629156	0.41546	0.222643	10	17	16	17	11	13	13	9	12	1466272	2108673	1599968	3734500	1699288	1277593	1764835	1320534	1225770	1724971	2237127	1.43705e+06	1.29691	0.833084	0.375075	-0.263466	0	0	0	0	0	0	0	0	0	0	0	0
P	Q12414	0.000578718	1	1	1	0.0523301	1	1	0.0591007	1.32513	2.14843	2.78073	588	865	770	318	341	245	430	354	379	581955106	764549448	586340531	215699958	199489167	145843953	363445360	254463601	321534197	644281695	187011026	3.13148e+08	0.290263	0.486042	-1.78457	-1.04085	0	0	0	0	0	0	0	0	0	0	0	0
P	P32901	0.0256344	1	1	1	0.326574	1	1	0.335195	0.0119899	1.01314	0.453398	16	26	16	11	9	6	17	15	15	1100320	1771400	1442104	875526	639477	829546	1108062	1066964	924005	1.43794e+06	781516	1.03301e+06	0.543497	0.718395	-0.879657	-0.47715	0	0	0	0	0	0	0	0	0	0	0	0
P	P32900	0.473194	1	1	1	0.719583	1	1	0.719932	0	0.153506	0.0268537	8	8	9	8	5	5	9	4	5	4460121	1190509	2465630	3039359	3219567	5014201	3043528	4220554	4397925	2705420	3757709	3.88734e+06	1.38896	1.43687	0.474001	0.522929	0	0	0	0	0	0	0	0	0	0	0	0
P	Q05926	0.096817	1	1	1	0.492448	1	1	0.497267	0.0456845	0.90083	0.0502801	2	1	1	1	0	0	0	0	0	87873	127830	51677	85134	68463	49907	40167	31684	37830	89126.7	67834.7	36560.3	0.761104	0.410206	-0.393834	-1.28558	0	0	0	0	0	0	0	0	0	0	0	0
P	Q05924	0.232878	1	1	1	0.6305	1	1	0.633467	0	0	0.49579	0	0	4	2	0	2	2	0	1	49402	185652	360198	104859	72463	136651	48836	62866	54208	198417	104658	55303.3	0.527462	0.278722	-0.92286	-1.8431	0	0	0	0	0	0	0	0	0	0	0	0
P	Q04839	0.283135	1	1	1	0.644672	1	1	0.647136	-0.665658	-0.994178	-0.21582	0	4	0	0	0	16	19	0	0	57769580	401232	60293707	57366278	64400215	57688650	74068360	65598728	62669524	39488173	59818381	6.74455e+07	1.51484	1.70799	0.599168	0.772302	0	0	0	0	0	0	0	0	0	0	0	0
P	P27351	0.0703528	1	1	1	0.458977	1	1	0.46487	-0.0434553	0.268688	0.450113	10	21	15	15	13	4	16	4	8	1765132	1766845	2583567	1405190	2251476	1756651	3043723	2314675	3097547	2.03851e+06	1804439	2.81865e+06	0.885173	1.3827	-0.175968	0.467485	0	0	0	0	0	0	0	0	0	0	0	0
P	P36019	0.223765	1	1	1	0.627505	1	1	0.630623	0.0857766	0.129187	0.00218806	0	0	0	0	2	0	0	0	0	141178	139202	145277	125350	116377	144837	144863	100293	83163	141886	128855	109440	0.908158	0.771323	-0.138984	-0.374593	0	0	0	0	0	0	0	0	0	0	0	0
P	P26263	0.334685	1	1	1	0.666417	1	1	0.668558	0	0	0	47	52	38	47	46	50	54	39	41	16619475	13819085	16267655	20092935	11920645	19189565	20676817	17412555	20122142	1.55687e+07	17067715	19403838	1.09628	1.24633	0.132618	0.31769	0	0	0	0	0	0	0	0	0	0	0	0
P	P36018	0.165867	1	1	1	0.57733	1	1	0.581003	-0.0125873	0.70539	0.00218806	8	15	9	8	10	8	10	8	7	606520	1104098	626483	663453	504426	560465	515630	423988	483466	779034	576115	474361	0.739525	0.60891	-0.43533	-0.715699	0	0	0	0	0	0	0	0	0	0	0	0
P	P36017	0.35845	1	1	1	0.676631	1	1	0.678633	-0.104792	0.515768	0	7	11	7	7	8	4	10	7	8	656078	931435	526301	643086	648933	627998	650576	494808	464089	704605	640006	536491	0.908319	0.761407	-0.138729	-0.39326	0	0	0	0	0	0	0	0	0	0	0	0
P	P36016	0.518633	1	1	1	0.740452	1	1	0.740746	-0.664107	0.434895	0.106716	13	22	23	16	16	19	16	17	12	2404674	3604080	5110807	3971427	3287786	6070305	3166134	3751643	2990620	3.70652e+06	4.44317e+06	3302799	1.19874	0.891078	0.261525	-0.166376	0	0	0	0	0	0	0	0	0	0	0	0
P	P50947	0.421007	1	1	1	0.700802	1	1	0.701232	-0.800847	0.0798708	0.673431	4	9	3	7	4	4	4	3	5	995808	1539226	2560845	1666649	1424467	984380	1080264	975895	1283697	1.69863e+06	1.3585e+06	1.11329e+06	0.799763	0.655403	-0.322355	-0.609545	0	0	0	0	0	0	0	0	0	0	0	0
P	P50946	0.22824	1	1	1	0.6305	1	1	0.633467	-0.687942	0	0	2	1	0	3	2	2	3	4	2	212354	496075	367394	353436	224886	249877	225873	227537	182470	358608	276066	211960	0.769828	0.591064	-0.377391	-0.758614	0	0	0	0	0	0	0	0	0	0	0	0
P	P36015	0.480546	1	1	1	0.721827	1	1	0.722164	-0.377122	0.677416	0	19	19	16	17	16	18	16	17	17	5767585	6728192	7034131	5478102	4193492	6860403	4816906	6232518	6277744	6.50997e+06	5.51067e+06	5.77572e+06	0.846496	0.887212	-0.240424	-0.172649	0	0	0	0	0	0	0	0	0	0	0	0
P	P36014	0.421875	1	1	1	0.700802	1	1	0.701232	0	0	-10	0	0	0	0	0	0	0	1	0	0	0	0	0	0	141934	0	0	0	0	47311.3	0	1000	NaN	9.96578	NaN	0	0	0	0	0	0	0	0	0	0	0	0
P	P50945	0.759727	1	1	1	0.863631	1	1	0.863741	0	0.660877	0	4	12	9	5	5	4	3	0	2	535678	985704	500072	498258	622781	369433	1034086	367172	333435	673818	496824	578231	0.737327	0.858141	-0.439624	-0.220713	0	0	0	0	0	0	0	0	0	0	0	0
P	P50944	0.56134	1	1	1	0.761698	1	1	0.761951	0.29431	-0.126885	0	0	0	0	0	0	0	0	3	0	245770	63859	184639	207164	217910	203241	185840	211621	225206	164756	209438	207556	1.2712	1.25978	0.346195	0.333167	0	0	0	0	0	0	0	0	0	0	0	0
P	P36013	0.21009	1	1	1	0.615242	1	1	0.618461	0.049767	1.4346	1.43082	39	41	39	26	22	26	47	38	37	3055313	6076660	4051908	3086545	2127868	3573211	4644029	3715631	5807737	4394627	2929208	4.72247e+06	0.666543	1.0746	-0.58523	0.1038	0	0	0	0	0	0	0	0	0	0	0	0
P	P36012	0.0526042	1	1	1	0.414412	1	1	0.420965	-0.398686	0	0.30318	2	0	3	2	1	0	2	4	1	774756	743098	569080	836859	643547	391345	412443	294456	285155	695645	623917	330685	0.89689	0.475364	-0.156996	-1.07289	0	0	0	0	0	0	0	0	0	0	0	0
P	P50942	0.860605	1	1	1	0.925487	1	1	0.925552	-1.30534	-0.0360172	0	23	27	19	49	39	24	31	24	29	10786175	13877050	10445487	11456546	8449723	16113654	14790459	4633973	11624728	11702904	12006641	10349720	1.02595	0.884372	0.036966	-0.177275	0	0	0	0	0	0	0	0	0	0	0	0
P	Q12406	0.434167	1	1	1	0.703121	1	1	0.703523	-0.978512	0.336169	0.101075	31	40	33	43	37	35	40	40	24	3566014	9244523	4218805	5207839	3599594	2915639	4523523	3209488	3100725	5.67645e+06	3.90769e+06	3.61125e+06	0.688404	0.636181	-0.538672	-0.652492	0	0	0	0	0	0	0	0	0	0	0	0
P	P36010	0.289816	1	1	1	0.647904	1	1	0.650345	0	0	0	14	9	10	14	14	10	8	12	11	403426	474027	822801	388852	413353	895676	304301	307173	308065	566751	565960	306513	0.998604	0.540824	-0.00201494	-0.886768	0	0	0	0	0	0	0	0	0	0	0	0
P	Q12404	0.295708	1	1	1	0.649106	1	1	0.651492	-0.838304	0	0.191776	14	13	10	14	10	14	13	11	11	1108211	4933371	2024087	1585852	1333607	1296946	1327862	1005228	1142660	2.68856e+06	1.40547e+06	1.15858e+06	0.522759	0.430931	-0.935781	-1.21447	0	0	0	0	0	0	0	0	0	0	0	0
P	Q12403	0.197126	1	1	1	0.604528	1	1	0.607868	-0.867254	1.0727	0.195958	0	6	0	0	3	0	0	0	0	68550	148044	156398	195240	57006	124233	59093	46684	53721	124331	125493	53166	1.00935	0.427618	0.0134247	-1.22561	0	0	0	0	0	0	0	0	0	0	0	0
P	P20967	0.000669255	1	1	1	0.0523301	1	1	0.0591007	-1.3305	-0.594351	-1.08849	60	75	57	94	88	99	52	59	66	11637679	12659423	8755390	21963723	18741365	19755277	11128115	7888475	8080788	1.10175e+07	20153455	9.03246e+06	1.82922	0.819829	0.871231	-0.286606	0	0	0	0	0	0	0	0	0	0	0	0
P	Q12402	0.680493	1	1	1	0.825463	1	1	0.825626	-0.425037	2.69333	0.25951	3	5	4	3	0	2	4	2	2	335469	1321585	802968	766919	316590	782526	820876	472448	452050	820007	622012	581791	0.758544	0.709495	-0.398695	-0.495135	0	0	0	0	0	0	0	0	0	0	0	0
P	Q05919	0.186859	1	1	1	0.594946	1	1	0.598364	-0.390646	0.616756	0.409192	5	9	6	7	7	4	6	0	0	827269	1556032	1986072	1085001	909579	843972	1051288	762648	894753	1.45646e+06	946184	902896	0.649647	0.619926	-0.622271	-0.689832	0	0	0	0	0	0	0	0	0	0	0	0
P	Q12400	0.739072	1	1	1	0.855024	1	1	0.855149	-0.174309	0.124183	-0.00357203	0	5	0	0	0	0	0	0	6	432948	514226	536489	642054	418610	470541	480700	373495	514161	494554	510402	456119	1.03204	0.922282	0.045504	-0.11672	0	0	0	0	0	0	0	0	0	0	0	0
P	Q01560	0.186464	1	1	1	0.594946	1	1	0.598364	-0.163788	0	0.606019	30	37	35	32	32	31	34	29	37	9882925	15500955	14381915	11934956	9393124	9574363	11156333	10096167	9903978	13255265	1.03008e+07	1.03855e+07	0.777111	0.783499	-0.363807	-0.351996	0	0	0	0	0	0	0	0	0	0	0	0
P	P39998	0.401885	1	1	1	0.689906	1	1	0.691741	-0.535921	0.250343	0.598625	13	17	21	16	12	13	14	13	17	3566244	3584622	4597854	4234710	3741290	3839441	3947831	2447815	3575812	3916240	3.93848e+06	3.32382e+06	1.00568	0.848727	0.00816989	-0.236627	0	0	0	0	0	0	0	0	0	0	0	0
P	P39997	0.388181	1	1	1	0.681269	1	1	0.683142	0.17958	0.176417	0.151435	6	6	7	0	6	7	9	4	0	5035392	6762164	7054205	1047588	4821741	6526246	5751063	4596054	4881429	6.28392e+06	4.13186e+06	5076182	0.657529	0.807805	-0.604874	-0.307921	0	0	0	0	0	0	0	0	0	0	0	0
P	Q05911	0.246167	1	1	1	0.632642	1	1	0.63539	-0.0059301	0	0	11	12	12	9	7	8	9	7	7	1553441	1467336	1319491	1615496	1647107	1629285	1614054	1557041	1269783	1446756	1.63063e+06	1.48029e+06	1.12709	1.02318	0.172607	0.0330608	0	0	0	0	0	0	0	0	0	0	0	0
P	P39996	0.10091	1	1	1	0.498629	1	1	0.503295	-0.982098	0	0.121396	13	14	14	14	14	15	17	11	9	1335981	1779215	2355443	2634170	1881750	1822591	1435277	1296549	977587	1.82355e+06	2112837	1236471	1.15864	0.678058	0.212435	-0.560518	0	0	0	0	0	0	0	0	0	0	0	0
P	P39995	0.513233	1	1	1	0.738417	1	1	0.738719	-1.21591	0	0.556827	13	18	13	19	16	11	17	10	13	6082407	4199739	23010458	4797051	6229365	4316916	3658534	7164489	9181797	1.10975e+07	5114444	6.66827e+06	0.460863	0.600879	-1.11759	-0.734854	0	0	0	0	0	0	0	0	0	0	0	0
P	P39994	0.0703223	1	1	1	0.458977	1	1	0.46487	-0.586964	0.480487	0.122298	0	2	4	3	1	2	0	0	2	81228	120685	112891	151916	100827	99307	87723	49216	43118	104935	117350	60019	1.11831	0.571965	0.161326	-0.806	0	0	0	0	0	0	0	0	0	0	0	0
P	P27344	0.999953	1	1	1	1	1	1	1	-1.16497	-0.347661	0	0	0	0	4	0	0	0	0	0	235135	322258	83403	355723	229289	55902	248137	186846	203554	213599	213638	212846	1.00018	0.996475	0.000265642	-0.00509492	0	0	0	0	0	0	0	0	0	0	0	0
P	P39993	0.456731	1	1	1	0.715233	1	1	0.71561	-0.605841	0.419681	0.627158	30	48	47	46	31	34	34	33	23	23310031	20267841	19188398	25991397	24476797	15766916	24451069	24139956	25172929	20922090	22078370	2.4588e+07	1.05527	1.17522	0.0776067	0.232927	0	0	0	0	0	0	0	0	0	0	0	0
P	P39990	0.242507	1	1	1	0.632642	1	1	0.63539	-1.01055	0	0.282885	16	25	19	26	21	23	19	16	16	15209188	25008429	24531531	29245273	26097579	18664918	21730147	15507867	12702120	2.1583e+07	2.46693e+07	1.66467e+07	1.14299	0.771286	0.192816	-0.374662	0	0	0	0	0	0	0	0	0	0	0	0
P	Q03735	0.564619	1	1	1	0.763301	1	1	0.763551	-0.671977	0.442046	0.482987	17	23	28	18	13	17	20	19	18	2190462	4259713	3550935	3039543	2213496	2528664	2608126	2262978	3845283	3.3337e+06	2593901	2.90546e+06	0.778084	0.871542	-0.362002	-0.198358	0	0	0	0	0	0	0	0	0	0	0	0
P	P36009	0.322638	1	1	1	0.663174	1	1	0.6654	-0.477962	0.400537	0.878397	34	40	38	34	31	30	34	27	36	2990474	4442877	8771438	5801931	5580112	10207939	4437068	4653605	2934270	5.4016e+06	7.19666e+06	4.00831e+06	1.33232	0.742061	0.413942	-0.43039	0	0	0	0	0	0	0	0	0	0	0	0
P	Q02648	0.164702	1	1	1	0.575865	1	1	0.579563	-0.118182	0.432916	0.394331	11	12	14	17	10	0	12	6	16	3969264	8895616	5287669	3738619	4380627	4033983	3009604	4081971	3095499	6.05085e+06	4.05108e+06	3.39569e+06	0.669505	0.561192	-0.578832	-0.833432	0	0	0	0	0	0	0	0	0	0	0	0
P	P36008	0.122684	1	1	1	0.53487	1	1	0.539216	-0.325311	0.345123	0.544023	83	99	86	79	89	65	79	56	67	22166384	36591360	31796928	27739037	24054808	23216850	23298226	14751838	21359968	3.01849e+07	25003565	19803344	0.828347	0.656068	-0.271693	-0.608083	0	0	0	0	0	0	0	0	0	0	0	0
P	Q02647	0.503034	1	1	1	0.733884	1	1	0.734197	-0.52394	0.19409	0.642786	4	4	3	2	1	5	3	3	1	316883	343598	384779	469094	172748	287999	337725	221212	185531	348420	309947	248156	0.889579	0.712232	-0.168806	-0.48958	0	0	0	0	0	0	0	0	0	0	0	0
P	P36007	0.0115863	1	1	1	0.219425	1	1	0.228271	-3.81662	-2.19511	-3.34194	0	0	0	8	7	13	13	7	5	578676	731973	626705	986452	1083638	1005899	945815	704162	656042	645785	1.02533e+06	768673	1.58773	1.19029	0.666963	0.251317	0	0	0	0	0	0	0	0	0	0	0	0
P	Q03730	0.264935	1	1	1	0.637661	1	1	0.640293	5	5	5	0	2	0	0	0	0	0	0	0	97459	30540	14469	0	0	0	58296	0	0	47489.3	0	19432	0	0.409187	0.01	-1.28917	0	0	0	0	0	0	0	0	0	0	0	0
P	P36006	0.0215884	1	1	1	0.305291	1	1	0.314312	-2.02809	-0.253507	-0.879012	27	42	47	89	65	63	59	36	33	3277759	5642695	5234188	10138463	6934591	8350958	5886302	3364570	3385505	4718214	8.47467e+06	4.21213e+06	1.79616	0.892737	0.844916	-0.163692	0	0	0	0	0	0	0	0	0	0	0	0
P	P36005	0.729306	1	1	1	0.850873	1	1	0.851005	-0.47456	0	0	2	2	6	5	4	2	2	0	0	785871	762660	440082	1131571	700095	442712	675389	585179	553013	662871	758126	604527	1.1437	0.911983	0.19371	-0.132921	0	0	0	0	0	0	0	0	0	0	0	0
P	P36004	0.311164	1	1	1	0.656481	1	1	0.658776	0	0	0	15	11	0	11	0	0	0	17	0	62282547	20510298	40367435	27004697	33705651	42472179	44175036	58147440	56409442	4.10534e+07	3.43942e+07	5.29106e+07	0.837791	1.28882	-0.255338	0.366055	0	0	0	0	0	0	0	0	0	0	0	0
P	P36003	0.34693	1	1	1	0.669627	1	1	0.67171	0	0	0	0	0	5	0	0	5	0	0	0	646787	1524798	308777	2019576	1464979	1063074	1594472	766370	471407	826787	1.51588e+06	944083	1.83345	1.14187	0.874564	0.191397	0	0	0	0	0	0	0	0	0	0	0	0
P	Q02642	0.278579	1	1	1	0.64215	1	1	0.644663	-0.195344	0.885208	0.583313	29	28	34	27	26	24	29	35	19	5947594	12740923	7742360	7325420	6337072	4639453	5962538	6463035	5516348	8.81029e+06	6.10065e+06	5.98064e+06	0.692446	0.678824	-0.530227	-0.55889	0	0	0	0	0	0	0	0	0	0	0	0
P	P36002	0.588407	1	1	1	0.775701	1	1	0.775931	-0.0765177	0.566833	0.718418	0	5	5	6	0	4	0	0	5	2775938	2768105	4557037	4113708	4059385	3019423	3811187	2757872	2514588	3.36703e+06	3.73084e+06	3.02788e+06	1.10805	0.899275	0.148025	-0.153166	0	0	0	0	0	0	0	0	0	0	0	0
P	P36000	0.426739	1	1	1	0.702346	1	1	0.702766	-0.791578	0	0.104322	18	24	13	31	18	16	21	14	18	2095350	3550851	2351755	4379474	3365090	2705181	3528637	2711854	2555404	2.66599e+06	3.48325e+06	2931965	1.30655	1.09977	0.385764	0.137199	0	0	0	0	0	0	0	0	0	0	0	0
P	Q05905	0.48775	1	1	1	0.724047	1	1	0.724374	0.54887	0.261401	-0.346668	9	13	8	7	7	8	7	7	9	2468303	2094237	1540469	1225139	1709928	1955400	2029620	2111633	1508996	2.03434e+06	1.63016e+06	1.88342e+06	0.801321	0.925814	-0.319548	-0.111206	0	0	0	0	0	0	0	0	0	0	0	0
P	P39988	0.271837	1	1	1	0.640698	1	1	0.643274	0	0.275433	0.716157	6	4	3	1	0	0	0	0	0	306528	494002	1944251	357868	1591875	2301137	286443	262296	309987	914927	1416960	286242	1.54871	0.312858	0.63107	-1.67642	0	0	0	0	0	0	0	0	0	0	0	0
P	P39987	0.157528	1	1	1	0.567546	1	1	0.571317	-0.325346	0.00551565	0.0104449	26	28	13	26	25	20	23	19	25	7311856	10555619	8245053	9765068	8990010	8755441	8102640	6090210	7158212	8704176	9170173	7.11702e+06	1.05354	0.817656	0.0752412	-0.290434	0	0	0	0	0	0	0	0	0	0	0	0
P	Q05900	0.0340639	1	1	1	0.359338	1	1	0.367081	-5.0836	-4.92598	-0.576091	0	0	0	0	2	0	0	0	0	21199	26342	62464	89858	73049	71580	49645	8018	0	36668.3	78162.3	19221	2.1316	0.524185	1.09194	-0.931851	0	0	0	0	0	0	0	0	0	0	0	0
P	P39986	0.0193311	1	1	1	0.287558	1	1	0.296525	0	0.840418	0.434293	74	86	75	69	65	58	48	32	42	15062053	18179893	11566034	12499711	10935907	8372917	8505232	5227830	6848358	1.4936e+07	10602845	6.86047e+06	0.709885	0.459325	-0.494342	-1.12241	0	0	0	0	0	0	0	0	0	0	0	0
P	P39985	0.743161	1	1	1	0.856299	1	1	0.85642	-0.615423	0.452635	0.490107	76	104	97	98	80	73	91	74	79	10680151	19274543	13691764	17411584	11556019	9799407	15867598	8770523	11384514	1.45488e+07	1.29223e+07	12007545	0.888205	0.825328	-0.171035	-0.276961	0	0	0	0	0	0	0	0	0	0	0	0
P	P00729	0.0359779	1	1	1	0.367837	1	1	0.375522	-0.133284	0.873111	0.592755	25	30	26	15	17	12	23	16	13	2006104	3150572	2696453	2081632	1802488	1605009	1806100	1501079	1491747	2.61771e+06	1.82971e+06	1599642	0.698973	0.611085	-0.51669	-0.710556	0	0	0	0	0	0	0	0	0	0	0	0
P	P39984	0.745698	1	1	1	0.85796	1	1	0.858079	-0.174802	0.0657662	0	7	13	5	12	9	7	10	9	9	381950	646405	341565	640513	512140	316847	449353	414195	343648	456640	489833	402399	1.07269	0.881216	0.101234	-0.182432	0	0	0	0	0	0	0	0	0	0	0	0
P	P39980	0.00797439	1	1	1	0.183016	1	1	0.191937	-0.659537	0.710267	0	2	1	3	1	2	2	1	1	2	274620	437599	336693	245455	198838	243686	166571	136755	139498	349637	229326	147608	0.655898	0.422175	-0.608457	-1.24409	0	0	0	0	0	0	0	0	0	0	0	0
P	P00724	0.602048	1	1	1	0.782152	1	1	0.782368	-0.447624	-0.708586	-0.022913	0	0	0	10	4	5	0	0	0	2905039	3746382	4717957	3442644	3452174	3122205	3632651	3212997	3490419	3.78979e+06	3.33901e+06	3.44536e+06	0.881053	0.909115	-0.1827	-0.137466	0	0	0	0	0	0	0	0	0	0	0	0
P	Q03723	0.0462148	1	1	1	0.402521	1	1	0.409609	-0.961417	0.397883	0.11998	4	6	4	5	3	4	4	3	0	255150	422402	249799	296268	205060	339509	178911	99033	95449	309117	280279	124464	0.906708	0.402645	-0.141289	-1.31242	0	0	0	0	0	0	0	0	0	0	0	0
P	Q03722	0.567916	1	1	1	0.764446	1	1	0.764693	-0.0351284	0	0.00830077	0	5	8	7	0	0	0	0	4	35410285	27288179	8464194	6604564	31687799	35379355	32405241	34379616	34132107	23720886	2.45572e+07	33638988	1.03526	1.41812	0.0499905	0.503976	0	0	0	0	0	0	0	0	0	0	0	0
P	P38891	0.435709	1	1	1	0.703121	1	1	0.703523	0.519923	1.1651	0.374022	29	31	18	18	21	21	29	26	25	7345576	10590160	5015868	5936345	6043794	4308716	8759750	5341308	6382112	7.65053e+06	5.42962e+06	6.82772e+06	0.709704	0.89245	-0.49471	-0.164156	0	0	0	0	0	0	0	0	0	0	0	0
P	P38890	0.361353	1	1	1	0.676631	1	1	0.678633	0.0253723	-2.24994	0	8	0	0	0	0	0	0	0	0	1240054	364934	2482933	2020034	2154076	1992282	1942472	1985911	2180593	1.36264e+06	2055464	2.03633e+06	1.50844	1.4944	0.593059	0.579563	0	0	0	0	0	0	0	0	0	0	0	0
P	P29509	0.518953	1	1	1	0.740452	1	1	0.740746	0.265655	0.457139	-0.100249	18	21	19	23	14	16	23	18	16	2967896	3760534	1985335	2576953	2255933	2581738	2579403	2437648	2270700	2.90459e+06	2.47154e+06	2.42925e+06	0.850909	0.836349	-0.232923	-0.257823	0	0	0	0	0	0	0	0	0	0	0	0
P	Q02630	0.817435	1	1	1	0.897121	1	1	0.897202	-0.477796	0.858079	0.706573	13	33	14	12	16	15	12	12	15	6709648	14835154	6928715	11698908	9339033	8690380	9506935	11322871	12134397	9.49117e+06	9.90944e+06	1.09881e+07	1.04407	1.15771	0.0622173	0.211279	0	0	0	0	0	0	0	0	0	0	0	0
P	P39976	0.318477	1	1	1	0.660972	1	1	0.66322	0	0.560028	0.1387	31	29	28	31	23	29	26	24	26	3324400	4731299	4233925	4331831	2900150	2956947	3571912	2585345	3424487	4.09654e+06	3.39631e+06	3.19391e+06	0.829068	0.779661	-0.270439	-0.359081	0	0	0	0	0	0	0	0	0	0	0	0
P	P38889	0.0559484	1	1	1	0.424657	1	1	0.431032	-0.637654	0.00590838	0	17	23	16	20	18	13	16	12	12	6550536	7970446	7444795	5336424	2531902	4854529	6348839	4299346	6660440	7.32193e+06	4.24095e+06	5.76954e+06	0.579213	0.787981	-0.787835	-0.343766	0	0	0	0	0	0	0	0	0	0	0	0
P	Q03718	0.539609	1	1	1	0.74997	1	1	0.750241	-1.65559	0.853453	0.756005	0	2	2	3	1	0	0	0	2	48412	452798	189512	191764	112979	110058	136088	68903	152989	230241	138267	119327	0.600532	0.518269	-0.735686	-0.948226	0	0	0	0	0	0	0	0	0	0	0	0
P	P39972	0.388731	1	1	1	0.681269	1	1	0.683142	-0.25077	0.629736	-0.158393	0	5	0	0	0	0	0	0	0	545707	945030	854467	677329	616882	921145	559681	711663	499291	781735	738452	590212	0.944633	0.755003	-0.0821749	-0.405447	0	0	0	0	0	0	0	0	0	0	0	0
P	P39971	0.264642	1	1	1	0.637661	1	1	0.640293	-0.371916	-0.914242	0.542899	0	0	0	0	0	0	0	0	3	62880	23907	116218	105300	84909	54754	45991	36087	27270	67668.3	81654.3	36449.3	1.20668	0.538647	0.271049	-0.892588	0	0	0	0	0	0	0	0	0	0	0	0
P	P38886	0.132651	1	1	1	0.541563	1	1	0.545723	-0.751725	0.0869066	0.0292708	9	10	9	13	7	6	10	6	6	1445137	1037806	1010981	2649238	2776523	1150103	967185	1409341	1542096	1.16464e+06	2.19195e+06	1.30621e+06	1.88209	1.12155	0.912332	0.165498	0	0	0	0	0	0	0	0	0	0	0	0
P	P38885	0.0602374	1	1	1	0.438174	1	1	0.444536	-0.757195	0.177066	0.105693	4	5	5	11	5	7	3	3	7	1592267	1622611	1851967	1492673	1711213	1161769	1401827	915658	1023846	1.68895e+06	1.45522e+06	1113777	0.861612	0.65945	-0.21489	-0.600665	0	0	0	0	0	0	0	0	0	0	0	0
P	P38884	0.432758	1	1	1	0.703121	1	1	0.703523	-0.436143	-0.278419	-0.171357	0	6	0	0	0	0	0	0	0	1122654	249341	1273749	2083519	1248790	1044597	713652	1541823	1137461	881915	1.45897e+06	1.13098e+06	1.65432	1.28241	0.726238	0.358861	0	0	0	0	0	0	0	0	0	0	0	0
P	Q03714	0.00671069	1	1	1	0.163916	1	1	0.172589	-0.154322	0.228605	0.11882	12	18	11	11	9	12	7	4	5	4583863	9235294	8771607	1844884	1778019	1906984	1884032	2660828	2787336	7.53025e+06	1.8433e+06	2.44407e+06	0.244785	0.324566	-2.03041	-1.62342	0	0	0	0	0	0	0	0	0	0	0	0
P	P38883	0.20207	1	1	1	0.61076	1	1	0.614016	-0.466662	0.309433	0.466587	28	39	37	34	33	20	37	30	29	3885765	4264654	4792635	4750747	3627833	3558952	3919459	2978243	3347487	4.31435e+06	3.97918e+06	3415063	0.922312	0.791559	-0.116673	-0.337231	0	0	0	0	0	0	0	0	0	0	0	0
P	P49723	0.116644	1	1	1	0.522803	1	1	0.52726	-0.328859	-0.0129686	-0.38874	29	26	25	25	27	27	29	30	22	20493087	11962988	20141935	30033612	20320437	25128465	25519440	22229191	25255832	17532670	25160838	24334821	1.43508	1.38797	0.521134	0.472976	0	0	0	0	0	0	0	0	0	0	0	0
P	Q02629	0.251462	1	1	1	0.632642	1	1	0.63539	-0.120122	0.843588	0.768443	19	23	16	11	12	11	18	13	10	1223384	3479965	1872838	1432666	984563	1084433	1684967	1394701	954158	2.19206e+06	1.16722e+06	1.34461e+06	0.532476	0.613399	-0.909211	-0.705102	0	0	0	0	0	0	0	0	0	0	0	0
P	Q03713	0.047659	1	1	1	0.40567	1	1	0.412617	-0.517267	-0.587251	0.282324	10	4	6	9	6	4	5	0	8	1526913	1441854	1494872	1297491	1289953	1299861	1372400	1223644	1000386	1.48788e+06	1.29577e+06	1198810	0.870882	0.805717	-0.19945	-0.311655	0	0	0	0	0	0	0	0	0	0	0	0
P	P38882	0.232793	1	1	1	0.6305	1	1	0.633467	-0.780211	0.467322	0.373451	45	65	44	58	50	44	54	43	46	10202282	15219001	15410185	14083347	11318127	10098453	11862905	8909969	9279311	1.36105e+07	11833309	10017395	0.869426	0.736005	-0.201865	-0.442212	0	0	0	0	0	0	0	0	0	0	0	0
P	P38881	0.96384	1	1	1	0.982803	1	1	0.982821	-1.43287	1.17689	0.332822	0	6	0	8	0	4	10	0	0	178382	324175	387840	365484	222577	250716	631001	166179	157311	296799	279592	318164	0.942026	1.07198	-0.0861614	0.100283	0	0	0	0	0	0	0	0	0	0	0	0
P	Q01532	0.341019	1	1	1	0.666988	1	1	0.669107	-0.313643	0.743538	0.0582212	18	23	7	17	11	10	16	11	16	3001815	8250112	3510755	3470413	3116927	3621975	2937612	2478178	2889322	4920894	3403105	2.76837e+06	0.691562	0.562575	-0.532069	-0.829883	0	0	0	0	0	0	0	0	0	0	0	0
P	P39969	0.245903	1	1	1	0.632642	1	1	0.63539	-0.624515	0.44089	0.0102022	19	29	25	25	17	19	25	18	19	16644789	16991961	40186018	30455388	36511015	37023559	29902558	15507544	17001607	2.46076e+07	3.46633e+07	20803903	1.40864	0.845426	0.494307	-0.242249	0	0	0	0	0	0	0	0	0	0	0	0
P	P39968	0.0737774	1	1	1	0.465998	1	1	0.471628	-0.490725	0.764767	0.459085	19	25	18	20	19	19	24	15	20	2434304	4058820	3511603	3004177	2072676	2188575	2216214	1971001	1915320	3334909	2.42181e+06	2.03418e+06	0.7262	0.609965	-0.461562	-0.713201	0	0	0	0	0	0	0	0	0	0	0	0
P	O94742	0.269842	1	1	1	0.640572	1	1	0.643155	-0.359171	0.200732	0.0518361	2	2	1	1	2	3	6	2	2	90708	134317	116558	149241	101690	108476	48842	112505	86933	113861	119802	82760	1.05218	0.726851	0.0733823	-0.460268	0	0	0	0	0	0	0	0	0	0	0	0
P	P39966	0.514348	1	1	1	0.739192	1	1	0.739492	-0.194683	0.411065	0.498482	13	23	15	19	14	23	18	12	8	10608071	5552352	9948625	10079021	8333456	2450949	8805625	10922002	9626883	8703016	6.95448e+06	9.78484e+06	0.799088	1.1243	-0.323574	0.169032	0	0	0	0	0	0	0	0	0	0	0	0
P	P39965	0.36038	1	1	1	0.676631	1	1	0.678633	-0.652566	0	0	0	11	6	11	6	6	10	4	4	876232	1100213	1158130	1688448	1114223	965890	1067646	685177	1015149	1.04486e+06	1256187	922657	1.20226	0.883045	0.265744	-0.17944	0	0	0	0	0	0	0	0	0	0	0	0
P	P16474	0.28006	1	1	1	0.642807	1	1	0.64531	-0.49873	0.616118	0	86	93	69	97	84	63	92	75	81	28150949	49661744	25783903	37620138	26104578	27568852	24545576	23202152	19130199	3.45322e+07	3.04312e+07	2.22926e+07	0.881241	0.645561	-0.182391	-0.631375	0	0	0	0	0	0	0	0	0	0	0	0
P	P38879	0.0835538	1	1	1	0.481651	1	1	0.486799	-0.0573166	0.982109	0.915421	29	37	34	32	29	32	28	36	28	5568349	9775810	9348262	5962879	5016048	5499353	5432560	6001576	5062926	8230807	5492760	5.49902e+06	0.667342	0.668102	-0.583503	-0.581859	0	0	0	0	0	0	0	0	0	0	0	0
P	P38878	0.157831	1	1	1	0.567546	1	1	0.571317	-0.37632	0.276026	-0.110653	6	8	5	4	7	6	3	5	2	713901	1043816	763057	2443457	737725	770221	1860863	1965972	1862692	840258	1.31713e+06	1896509	1.56754	2.25706	0.648498	1.17444	0	0	0	0	0	0	0	0	0	0	0	0
P	P39962	0.599329	1	1	1	0.781709	1	1	0.781931	-0.685723	0	0.620828	17	14	19	17	18	16	15	17	17	2108750	3271668	4452392	3536613	3061819	1945783	2261717	2142430	3148245	3.2776e+06	2.84807e+06	2517464	0.868949	0.768081	-0.202656	-0.38067	0	0	0	0	0	0	0	0	0	0	0	0
P	P38877	0.952328	1	1	1	0.975472	1	1	0.975494	0	0.401888	1.38658	0	5	0	0	0	0	0	0	0	97275	166177	289876	72434	111444	292550	140108	80309	273230	184443	158809	164549	0.861023	0.892142	-0.215877	-0.164655	0	0	0	0	0	0	0	0	0	0	0	0
P	Q03707	0.533042	1	1	1	0.747163	1	1	0.747443	-0.173107	0.542897	0	10	20	6	9	6	9	9	5	12	3187870	6205931	3518082	3145794	2691129	4969265	2291780	2090251	4459504	4303961	3.60206e+06	2.94718e+06	0.836918	0.68476	-0.256842	-0.546331	0	0	0	0	0	0	0	0	0	0	0	0
P	P39960	0.463009	1	1	1	0.717814	1	1	0.718178	-0.878834	0.498478	0.529548	94	147	128	136	120	98	127	104	102	14311676	21827194	17756099	20219139	16018450	12137631	16205442	11785156	14731100	1.7965e+07	1.61251e+07	14240566	0.897583	0.792684	-0.155882	-0.335182	0	0	0	0	0	0	0	0	0	0	0	0
P	Q03705	0.634954	1	1	1	0.800033	1	1	0.800224	-1.09709	0.357226	0.366438	1	4	3	6	2	3	5	2	4	252524	335519	380496	519921	300596	289634	280581	293059	334679	322846	370050	302773	1.14621	0.937824	0.196874	-0.0926111	0	0	0	0	0	0	0	0	0	0	0	0
P	P38875	0.0134372	1	1	1	0.237416	1	1	0.246279	-0.591439	0.122964	-0.213504	14	14	11	11	15	18	9	6	5	1334656	1816841	1168805	2153968	1976923	1525368	956775	909151	886090	1.4401e+06	1.88542e+06	917339	1.30923	0.636996	0.388716	-0.650643	0	0	0	0	0	0	0	0	0	0	0	0
P	P38874	0.139873	1	1	1	0.549929	1	1	0.553975	-0.925784	0.25385	0.305976	4	12	5	9	10	6	6	4	6	1058214	1071004	1418694	921869	1452021	1170302	799180	1012042	597128	1.18264e+06	1.1814e+06	802783	0.998951	0.678808	-0.00151347	-0.558925	0	0	0	0	0	0	0	0	0	0	0	0
P	P38873	0.532624	1	1	1	0.747064	1	1	0.747344	-1.03908	0.247824	0.165813	16	32	25	36	31	24	30	20	34	3730830	4723374	4306046	11213310	4294568	3414669	4426404	3709213	4424659	4.25342e+06	6.30752e+06	4.18676e+06	1.48293	0.984328	0.56845	-0.0227884	0	0	0	0	0	0	0	0	0	0	0	0
P	Q03702	0.278293	1	1	1	0.64215	1	1	0.644663	-0.918793	0.0854002	0.108313	3	3	4	5	5	2	3	1	2	697985	1056440	550061	1304872	1382942	1116809	693391	1218445	1962505	768162	1.26821e+06	1291447	1.65096	1.68122	0.723309	0.749506	0	0	0	0	0	0	0	0	0	0	0	0
P	P38870	0.568134	1	1	1	0.764446	1	1	0.764693	-0.553423	-0.110117	0.344044	0	0	5	10	0	0	0	6	0	6003445	6819493	7551346	7505835	7004957	6687985	7099917	6502407	5935287	6791428	7066259	6512537	1.04047	0.958935	0.0572317	-0.0604953	0	0	0	0	0	0	0	0	0	0	0	0
P	P19736	0.0765789	1	1	1	0.466968	1	1	0.472566	-0.701132	0.393945	0.349687	6	9	7	8	7	4	7	5	6	1706077	1519226	1929869	2436113	1925115	2180394	2066655	1866874	1920731	1.71839e+06	2.18054e+06	1951420	1.26894	1.13561	0.343628	0.183466	0	0	0	0	0	0	0	0	0	0	0	0
P	P19735	0.671523	1	1	1	0.819437	1	1	0.819605	-0.347499	0	0.0748063	12	17	15	16	18	14	20	17	16	5805621	9112155	2386351	1910401	1945887	7417944	7175197	1952325	1647832	5.76804e+06	3.75808e+06	3.59178e+06	0.651534	0.622704	-0.618087	-0.683381	0	0	0	0	0	0	0	0	0	0	0	0
P	P17558	0.27848	1	1	1	0.64215	1	1	0.644663	-0.925719	1.01946	0.2661	9	5	9	10	7	10	6	6	6	360537	604179	331679	593059	332462	320847	366065	126300	243004	432132	415456	245123	0.961411	0.567241	-0.0567753	-0.817965	0	0	0	0	0	0	0	0	0	0	0	0
P	P17555	0.249206	1	1	1	0.632642	1	1	0.63539	-1.17197	0.123883	0	20	32	19	28	19	21	22	14	15	4419466	5382088	7467776	7976548	5274423	4912361	4320005	3857791	4294833	5.75644e+06	6054444	4157543	1.05177	0.722242	0.0728168	-0.469447	0	0	0	0	0	0	0	0	0	0	0	0
[truncated: 2,728 more rows]
[truncated: 53 more columns]

## Sheet: GFP-Sac1 D. discoideum
Figure 4g
	Major protein groups identified in the MS/MS-run analyzed by MaxQuant
[truncated: 2,139 more rows]
[truncated: 34 more columns]

## Sheet: 3xFLAG-Lcb1 purification
Sup-Figure 1d
Major protein groups identified in the MS/MS-run analyzed by MaxQuant
[truncated: 343 more rows]
