# Supplementary material for: Structure of the ceramide-bound SPOTS complex
Source: Nat Commun. 2023 Oct 4;14:6196. doi: 10.1038/s41467-023-41747-z (PMC10550967; doi:10.1038/s41467-023-41747-z)
Supplement: Supplementary file 5 — Source Data [file 41467_2023_41747_MOESM5_ESM.zip]

Archive with 5 entries (4 files):
- ncomms-source-data-Schäfer and Körner et al.xlsx
- Sup-Fig10/
- Sup-Fig10/ALFA-Lcb1.czi
- Sup-Fig10/ALFA-Lcb2.czi
- Sup-Fig10/CTRL.czi
